# Supplementary material for: [(1,2,5,6-η)-Cyclo­octa-1,5-diene](4-isopropyl-1-methyl-1,2,4-triazol-5-yl­idene)(tri­phenyl­phos­phane)iridium(I) tetra­fluorido­borate di­chloro­methane 0.8-solvate
Source: IUCrdata. 2023 Jan 31;8(Pt 1):x230064. doi: 10.1107/S2414314623000640 (PMC9912321; doi:10.1107/S2414314623000640)
Supplement: Supplementary file 1 [file x-08-x230064-sup1.cif]

##############################################################################
#                                                                            #
# This CIF contains the data for a data article accepted for                 #
# publication in IUCrData. It conforms to the requirements of                #
# Notes for Authors for IUCrData, and has been                               #
# peer reviewed under the auspices of IUCrData.                              #
#                                                                            #
# Full details of the Crystallographic Information File format               #
# are given in the paper "The Crystallographic Information File (CIF):       #
# a New Standard Archive File for Crystallography" by S. R. Hall, F. H.      #
# Allen and I. D. Brown [Acta Cryst. (1991), A47, 655-685].                  #
#                                                                            #
# The current version of the core CIF dictionary is obtainable from          #
# ftp://ftp.iucr.org/pub/cif_core.dic.                                       #
#                                                                            #
# Software is freely available for graphical display of the structure(s)     #
# in this CIF. For information consult the CIF software page                 #
# http://www.iucr.org/resources/cif/software.                                #
#                                                                            #
# This file may be used for bona fide research purposes within the           #
# scientific community so long as proper attribution is given to the data    # 
# article from which it was obtained.                                        #
#                                                                            #
##############################################################################
data_I
_audit_creation_method
;
Olex2 1.3
(compiled 2020.11.12 svn.r5f609507 for OlexSys, GUI svn.r6408)
;
_journal_date_recd_electronic     2023-01-04
_journal_date_accepted     2023-01-24
_journal_name_full     'IUCrData'
_journal_year     2023
_journal_volume     8
_journal_issue      1
_journal_page_first     0
_journal_page_last     0
_journal_paper_category     HM
_journal_paper_doi     10.1107/S2414314623000640
_journal_coeditor_code     WM4181
_publ_contact_author_name     'Edward Rajaseelan'
_publ_contact_author_address
;
Department of Chemistry, Millersville University, Millersville, PA 17551, USA
;
_publ_contact_author_email     'edward.rajaseelan@millersville.edu'
_publ_contact_author_fax     ?
_publ_contact_author_phone     ?
_publ_section_title
;\
[(1,2,5,6-\h)-Cycloocta-1,5-diene](4-isopropyl-1-methyl-1,2,4-triazol-5-\
ylidene)(triphenylphosphane)iridium(I) tetrafluoridoborate dichloromethane
0.8-solvate
;
loop_
    _publ_author_name
    _publ_author_footnote
    _publ_author_address
    'Smith, Troy E.' .
;
Department of Chemistry and Biochemistry, The University of Arizona, Tuscon, AZ
85716,
USA
;
    'Astashkin, Andrei V.' .
;
Department of Chemistry and Biochemistry, The University of Arizona, Tuscon, AZ
85716,
USA
;
    'Albert, Daniel R.' .
;
Department of Chemistry, Millersville University, Millersville, PA 17551,
USA
;
    'Rajaseelan, Edward' .
;
Department of Chemistry, Millersville University, Millersville, PA 17551,
USA
;
_publ_section_synopsis
;
The central Ir^I^ atom of the cationic complex of the title compound,
[Ir(C~8~H~12~)(C~18~H~15~P)(C~6~H~11~N~3~)][BF~4~] \\cdot0.8CH~2~Cl~2~,
exhibits a distorted square-planar coordination environment.
;
_chemical_name_systematic
;\
[(1,2,5,6-\h)-Cycloocta-1,5-diene](4-isopropyl-1-methyl-1,2,4-triazol-5-\
ylidene)(triphenylphosphane)iridium(I) tetrafluoridoborate dichloromethane
0.8-solvate
;
_chemical_name_common     ?
_chemical_formula_moiety     'C32 H38 Ir N3 P +, B F4 -, 0.8(C H2 Cl2)'
_chemical_formula_sum     'C32.80 H39.60 B Cl1.60 F4 Ir N3 P'
_chemical_formula_iupac
;
[Ir (C8 H12) (C18 H15 P) (C6 H11 N3)] B F4, 0.8C H2 Cl2
;
_chemical_formula_weight     842.57
_chemical_melting_point     ?
_space_group_crystal_system     triclinic
_space_group_name_H-M_alt     'P -1'
_space_group_name_Hall     '-P 1'
loop_
    _space_group_symop_operation_xyz
    'x, y, z'
    '-x, -y, -z'
_cell_length_a     10.551(3)
_cell_length_b     12.444(4)
_cell_length_c     13.804(5)
_cell_angle_alpha     95.258(10)
_cell_angle_beta     101.022(9)
_cell_angle_gamma     94.954(10)
_cell_volume     1761.6(10)
_cell_formula_units_Z     2
_cell_measurement_reflns_used     9889
_cell_measurement_theta_min     2.36
_cell_measurement_theta_max     25.823
_cell_measurement_temperature     100
_exptl_crystal_description     plate
_exptl_crystal_colour     'clear light orange'
_exptl_crystal_size_max     0.20
_exptl_crystal_size_mid     0.08
_exptl_crystal_size_min     0.04
_exptl_crystal_density_diffrn     1.589
_exptl_crystal_density_meas     ?
_exptl_crystal_density_method     ?
_exptl_crystal_F_000     835
_exptl_absorpt_coefficient_mu     4.004
_exptl_absorpt_correction_type     multi-scan
_exptl_absorpt_process_details
;
(<i>SADABS</i>; Krause <i>et al.</i>,  2015)
;
_exptl_absorpt_correction_T_min     0.6387
_exptl_absorpt_correction_T_max     0.7454
_diffrn_ambient_temperature     100.0
_diffrn_source     ?
_diffrn_radiation_type     MoK\a
_diffrn_radiation_wavelength     0.71073
_diffrn_measurement_device_type     'Bruker APEXII CCD'
_diffrn_measurement_method     '\w and \f scans'
_diffrn_detector_area_resol_mean     8
_diffrn_reflns_number     31123
_diffrn_reflns_av_R_equivalents     0.0416
_diffrn_reflns_av_unetI/netI     0.0422
_diffrn_reflns_theta_min     1.653
_diffrn_reflns_theta_max     26.440
_diffrn_reflns_theta_full     25.242
_diffrn_measured_fraction_theta_max     0.995
_diffrn_measured_fraction_theta_full     1.000
_diffrn_reflns_limit_h_min     -13
_diffrn_reflns_limit_h_max     13
_diffrn_reflns_limit_k_min     -15
_diffrn_reflns_limit_k_max     15
_diffrn_reflns_limit_l_min     -17
_diffrn_reflns_limit_l_max     17
_refine_special_details     ?
_reflns_number_total     7234
_reflns_number_gt     6448
_reflns_threshold_expression     'I > 2\s(I)'
_refine_ls_structure_factor_coef     Fsqd
_refine_ls_matrix_type     full
_refine_ls_R_factor_all     0.0358
_refine_ls_R_factor_gt     0.0283
_refine_ls_wR_factor_gt     0.0600
_refine_ls_wR_factor_ref     0.0625
_refine_ls_goodness_of_fit_ref     1.041
_refine_ls_restrained_S_all     1.041
_refine_ls_number_reflns     7234
_refine_ls_number_parameters     409
_refine_ls_number_restraints     0
_refine_ls_hydrogen_treatment     constr
_refine_ls_weighting_scheme     calc
_refine_ls_weighting_details
              'w=1/[\s^2^(Fo^2^)+(0.0283P)^2^+2.2709P] where P=(Fo^2^+2Fc^2^)/3'
_atom_sites_solution_hydrogens     geom
_atom_sites_solution_primary     ?
_atom_sites_solution_secondary     ?
_refine_ls_shift/su_max     0.002
_refine_ls_shift/su_mean     0.000
_refine_diff_density_max     1.413
_refine_diff_density_min     -0.896
_refine_ls_extinction_method     none
_refine_ls_extinction_coef     .
loop_
    _atom_type_symbol
    _atom_type_description
    _atom_type_scat_dispersion_real
    _atom_type_scat_dispersion_imag
    _atom_type_scat_source
    'C' 'C' 0.0033 0.0016
                         'International Tables Vol C Tables 4.2.6.8 and 6.1.1.4'
    'H' 'H' 0.0000 0.0000
                         'International Tables Vol C Tables 4.2.6.8 and 6.1.1.4'
    'B' 'B' 0.0013 0.0007
                         'International Tables Vol C Tables 4.2.6.8 and 6.1.1.4'
    'Cl' 'Cl' 0.1484 0.1585
                         'International Tables Vol C Tables 4.2.6.8 and 6.1.1.4'
    'F' 'F' 0.0171 0.0103
                         'International Tables Vol C Tables 4.2.6.8 and 6.1.1.4'
    'Ir' 'Ir' -1.4442 7.9887
                         'International Tables Vol C Tables 4.2.6.8 and 6.1.1.4'
    'N' 'N' 0.0061 0.0033
                         'International Tables Vol C Tables 4.2.6.8 and 6.1.1.4'
    'P' 'P' 0.1023 0.0942
                         'International Tables Vol C Tables 4.2.6.8 and 6.1.1.4'
_computing_data_collection
;
APEX2 (Bruker, 2013)
;
_computing_cell_refinement
;
SAINT (Bruker, 2013)
;
_computing_data_reduction
;
SAINT (Bruker, 2013)
;
_computing_structure_solution
;
<i>SHELXT</i> (Sheldrick, 2015a)
;
_computing_structure_refinement
;
SHELXL (Sheldrick, 2015b)
;
_computing_molecular_graphics
;
OLEX2 (Dolomanov <i>et al.</i>,  2009)
;
_computing_publication_material
;
publCIF (Westrip, 2010)
;
loop_
    _atom_site_type_symbol
    _atom_site_label
    _atom_site_fract_x
    _atom_site_fract_y
    _atom_site_fract_z
    _atom_site_U_iso_or_equiv
    _atom_site_adp_type
    _atom_site_calc_flag
    _atom_site_occupancy
    _atom_site_disorder_assembly
    _atom_site_disorder_group
    Ir Ir1 0.47116(2) 0.28881(2) 0.65724(2) 0.01084(5) Uani d 1 . .
    P P1 0.48620(10) 0.22720(7) 0.81228(7) 0.0129(2) Uani d 1 . .
    Cl Cl2S 0.0421(2) 0.01421(16) 0.36372(19) 0.0789(7) Uani d 0.8 . .
    F F3S 0.9219(3) 0.5389(2) 0.78303(18) 0.0328(6) Uani d 1 . .
    F F4S 0.8164(2) 0.69052(19) 0.76826(18) 0.0289(6) Uani d 1 . .
    F F1S 0.9941(2) 0.6736(2) 0.6995(2) 0.0326(6) Uani d 1 . .
    F F2S 0.8057(2) 0.5665(2) 0.63363(17) 0.0320(6) Uani d 1 . .
    N N1 0.2423(3) 0.4168(2) 0.6840(2) 0.0140(7) Uani d 1 . .
    N N3 0.4195(3) 0.5201(2) 0.7218(2) 0.0143(7) Uani d 1 . .
    Cl Cl1S 0.0513(3) -0.0240(2) 0.1530(2) 0.1174(11) Uani d 0.8 . .
    N N2 0.3241(3) 0.5858(3) 0.7354(3) 0.0205(7) Uani d 1 . .
    C C29 0.5370(4) 0.3642(3) 0.5344(3) 0.0160(8) Uani d 1 . .
    H H29 0.550441 0.445313 0.545582 0.019 Uiso calc 1 . .
    C C30 0.4086(4) 0.3233(3) 0.5020(3) 0.0175(8) Uani d 1 . .
    H H30 0.347227 0.380257 0.494070 0.021 Uiso calc 1 . .
    C C1 0.3731(4) 0.4161(3) 0.6917(3) 0.0127(8) Uani d 1 . .
    C C19 0.3798(4) 0.2770(3) 0.8936(3) 0.0149(8) Uani d 1 . .
    C C3 0.5541(4) 0.5679(3) 0.7448(3) 0.0195(9) Uani d 1 . .
    H H3A 0.568801 0.616238 0.694949 0.029 Uiso calc 1 . .
    H H3B 0.611578 0.510100 0.744217 0.029 Uiso calc 1 . .
    H H3C 0.572550 0.609368 0.810643 0.029 Uiso calc 1 . .
    C C26 0.6151(4) 0.1796(3) 0.6262(3) 0.0192(9) Uani d 1 . .
    H H26 0.655587 0.143814 0.684740 0.023 Uiso calc 1 . .
    C C18 0.7466(4) 0.3189(3) 0.8620(3) 0.0165(8) Uani d 1 . .
    H H18 0.735067 0.337400 0.795859 0.020 Uiso calc 1 . .
    C C25 0.4913(4) 0.1322(3) 0.5797(3) 0.0175(8) Uani d 1 . .
    H H25 0.459794 0.068703 0.611381 0.021 Uiso calc 1 . .
    C C20 0.3871(4) 0.3897(3) 0.9148(3) 0.0157(8) Uani d 1 . .
    H H20 0.444206 0.435293 0.886935 0.019 Uiso calc 1 . .
    C C13 0.6444(4) 0.2631(3) 0.8936(3) 0.0143(8) Uani d 1 . .
    C C28 0.6511(4) 0.3133(3) 0.5028(3) 0.0216(9) Uani d 1 . .
    H H28A 0.718341 0.371810 0.497250 0.026 Uiso calc 1 . .
    H H28B 0.621125 0.272044 0.436393 0.026 Uiso calc 1 . .
    C C4 0.1441(4) 0.3222(3) 0.6507(3) 0.0177(8) Uani d 1 . .
    H H4 0.190505 0.256841 0.639365 0.021 Uiso calc 1 . .
    C C2 0.2177(4) 0.5198(3) 0.7113(3) 0.0201(9) Uani d 1 . .
    H H2 0.133529 0.540672 0.712647 0.024 Uiso calc 1 . .
    C C7 0.4587(4) 0.0800(3) 0.8046(3) 0.0172(8) Uani d 1 . .
    C C17 0.8647(4) 0.3474(3) 0.9264(3) 0.0207(9) Uani d 1 . .
    H H17 0.933837 0.385545 0.904347 0.025 Uiso calc 1 . .
    C C31 0.3584(4) 0.2175(3) 0.4384(3) 0.0213(9) Uani d 1 . .
    H H31A 0.359934 0.227329 0.368231 0.026 Uiso calc 1 . .
    H H31B 0.267038 0.197832 0.443132 0.026 Uiso calc 1 . .
    C C24 0.2981(4) 0.2109(3) 0.9367(3) 0.0188(8) Uani d 1 . .
    H H24 0.293587 0.134215 0.923943 0.023 Uiso calc 1 . .
    C C16 0.8827(4) 0.3207(3) 1.0234(3) 0.0245(9) Uani d 1 . .
    H H16 0.964257 0.339914 1.067295 0.029 Uiso calc 1 . .
    C C12 0.5586(5) 0.0158(3) 0.8343(3) 0.0244(10) Uani d 1 . .
    H H12 0.642569 0.049271 0.865717 0.029 Uiso calc 1 . .
    C C14 0.6636(4) 0.2380(3) 0.9921(3) 0.0186(8) Uani d 1 . .
    H H14 0.594325 0.201175 1.015180 0.022 Uiso calc 1 . .
    C C23 0.2232(4) 0.2573(3) 0.9986(3) 0.0227(9) Uani d 1 . .
    H H23 0.167533 0.211953 1.027880 0.027 Uiso calc 1 . .
    C C32 0.4375(4) 0.1250(3) 0.4685(3) 0.0216(9) Uani d 1 . .
    H H32A 0.510754 0.124779 0.433141 0.026 Uiso calc 1 . .
    H H32B 0.382081 0.055348 0.447199 0.026 Uiso calc 1 . .
    C C8 0.3358(5) 0.0294(3) 0.7579(3) 0.0250(10) Uani d 1 . .
    H H8 0.267764 0.072071 0.735758 0.030 Uiso calc 1 . .
    C C5 0.0668(4) 0.3029(3) 0.7313(3) 0.0208(9) Uani d 1 . .
    H H5A 0.126737 0.297721 0.794004 0.031 Uiso calc 1 . .
    H H5B 0.009148 0.235171 0.712011 0.031 Uiso calc 1 . .
    H H5C 0.014971 0.363452 0.739793 0.031 Uiso calc 1 . .
    C C21 0.3119(4) 0.4351(3) 0.9760(3) 0.0193(9) Uani d 1 . .
    H H21 0.316717 0.511760 0.989634 0.023 Uiso calc 1 . .
    C C22 0.2290(4) 0.3682(3) 1.0178(3) 0.0227(9) Uani d 1 . .
    H H22 0.176535 0.399208 1.059377 0.027 Uiso calc 1 . .
    C C27 0.7118(4) 0.2375(4) 0.5753(3) 0.0257(10) Uani d 1 . .
    H H27A 0.753004 0.182627 0.538816 0.031 Uiso calc 1 . .
    H H27B 0.780945 0.280129 0.626494 0.031 Uiso calc 1 . .
    C C6 0.0561(5) 0.3377(4) 0.5533(3) 0.0363(12) Uani d 1 . .
    H H6A 0.005026 0.398302 0.563865 0.055 Uiso calc 1 . .
    H H6B -0.002528 0.271299 0.528881 0.055 Uiso calc 1 . .
    H H6C 0.109113 0.353590 0.504214 0.055 Uiso calc 1 . .
    C C15 0.7816(4) 0.2661(4) 1.0557(3) 0.0255(10) Uani d 1 . .
    H H15 0.793659 0.247950 1.121984 0.031 Uiso calc 1 . .
    C C9 0.3128(5) -0.0837(4) 0.7436(3) 0.0345(12) Uani d 1 . .
    H H9 0.229041 -0.118159 0.713045 0.041 Uiso calc 1 . .
    C C10 0.4134(6) -0.1451(3) 0.7745(3) 0.0350(12) Uani d 1 . .
    H H10 0.397795 -0.222088 0.765248 0.042 Uiso calc 1 . .
    B B1S 0.8842(5) 0.6174(4) 0.7206(3) 0.0215(10) Uani d 1 . .
    C C11 0.5356(5) -0.0964(4) 0.8182(3) 0.0336(12) Uani d 1 . .
    H H11 0.604132 -0.139631 0.837432 0.040 Uiso calc 1 . .
    C C1S 0.0793(11) 0.0608(8) 0.2588(7) 0.096(4) Uani d 0.8 . .
    H H1SA 0.030619 0.124132 0.245361 0.115 Uiso calc 0.8 . .
    H H1SB 0.172777 0.087820 0.273980 0.115 Uiso calc 0.8 . .
loop_
    _atom_site_aniso_label
    _atom_site_aniso_U_11
    _atom_site_aniso_U_22
    _atom_site_aniso_U_33
    _atom_site_aniso_U_12
    _atom_site_aniso_U_13
    _atom_site_aniso_U_23
    Ir1 0.01151(8) 0.01098(7) 0.01084(7) 0.00251(5) 0.00350(5) 0.00161(5)
    P1 0.0144(5) 0.0126(5) 0.0122(5) 0.0019(4) 0.0037(4) 0.0022(4)
    Cl2S 0.0736(16) 0.0489(12) 0.0991(17) -0.0194(10) -0.0109(13) 0.0124(11)
    F3S 0.0445(18) 0.0312(14) 0.0234(13) 0.0127(12) 0.0013(12) 0.0094(11)
    F4S 0.0257(15) 0.0321(14) 0.0331(14) 0.0090(11) 0.0133(12) 0.0044(11)
    F1S 0.0200(14) 0.0391(15) 0.0430(16) 0.0048(11) 0.0141(12) 0.0089(12)
    F2S 0.0251(15) 0.0475(16) 0.0214(13) 0.0043(12) -0.0001(11) 0.0028(11)
    N1 0.0119(18) 0.0140(15) 0.0163(16) 0.0019(12) 0.0040(13) 0.0001(13)
    N3 0.0144(18) 0.0125(15) 0.0179(16) 0.0042(12) 0.0058(14) 0.0031(13)
    Cl1S 0.119(3) 0.094(2) 0.114(2) -0.0425(18) 0.0074(19) -0.0362(17)
    N2 0.020(2) 0.0168(17) 0.0268(19) 0.0063(14) 0.0091(16) 0.0023(14)
    C29 0.020(2) 0.0178(19) 0.0130(18) 0.0026(16) 0.0084(17) 0.0074(15)
    C30 0.026(2) 0.0182(19) 0.0090(18) 0.0066(16) 0.0012(16) 0.0050(15)
    C1 0.016(2) 0.0139(18) 0.0096(17) 0.0004(15) 0.0039(15) 0.0061(14)
    C19 0.012(2) 0.021(2) 0.0114(18) 0.0012(15) 0.0016(15) 0.0022(15)
    C3 0.018(2) 0.0154(19) 0.023(2) -0.0016(16) 0.0024(17) 0.0008(16)
    C26 0.023(2) 0.020(2) 0.019(2) 0.0146(17) 0.0085(18) 0.0047(16)
    C18 0.018(2) 0.021(2) 0.0133(18) 0.0054(16) 0.0080(16) 0.0031(15)
    C25 0.029(2) 0.0067(17) 0.0174(19) 0.0075(16) 0.0046(18) -0.0007(15)
    C20 0.014(2) 0.020(2) 0.0127(18) 0.0001(15) 0.0020(16) 0.0019(15)
    C13 0.015(2) 0.0149(18) 0.0137(18) 0.0066(15) 0.0037(16) 0.0005(15)
    C28 0.018(2) 0.027(2) 0.024(2) 0.0031(17) 0.0121(18) 0.0066(18)
    C4 0.009(2) 0.021(2) 0.022(2) -0.0024(15) 0.0046(16) -0.0028(16)
    C2 0.018(2) 0.020(2) 0.026(2) 0.0087(17) 0.0077(18) 0.0046(17)
    C7 0.028(2) 0.0140(19) 0.0104(18) -0.0004(16) 0.0078(17) 0.0010(15)
    C17 0.011(2) 0.030(2) 0.021(2) 0.0002(17) 0.0063(17) 0.0008(17)
    C31 0.025(2) 0.021(2) 0.015(2) -0.0013(17) -0.0001(17) -0.0019(16)
    C24 0.019(2) 0.022(2) 0.0157(19) 0.0013(16) 0.0036(17) 0.0060(16)
    C16 0.016(2) 0.037(2) 0.019(2) 0.0020(18) 0.0031(18) -0.0009(18)
    C12 0.039(3) 0.021(2) 0.017(2) 0.0062(19) 0.0104(19) 0.0039(17)
    C14 0.018(2) 0.024(2) 0.0142(19) 0.0032(16) 0.0027(17) 0.0050(16)
    C23 0.017(2) 0.034(2) 0.017(2) -0.0045(18) 0.0053(17) 0.0049(18)
    C32 0.034(3) 0.0152(19) 0.0142(19) 0.0006(17) 0.0031(18) -0.0015(16)
    C8 0.036(3) 0.020(2) 0.019(2) -0.0045(18) 0.0073(19) 0.0023(17)
    C5 0.014(2) 0.025(2) 0.022(2) -0.0029(16) 0.0009(17) 0.0049(17)
    C21 0.016(2) 0.024(2) 0.0159(19) 0.0030(16) 0.0006(17) -0.0032(16)
    C22 0.017(2) 0.035(2) 0.017(2) 0.0063(18) 0.0062(18) 0.0012(18)
    C27 0.022(2) 0.036(2) 0.024(2) 0.0128(19) 0.0104(19) 0.0079(19)
    C6 0.021(3) 0.065(3) 0.021(2) -0.010(2) 0.004(2) 0.005(2)
    C15 0.027(3) 0.037(3) 0.014(2) 0.0079(19) 0.0050(18) 0.0060(18)
    C9 0.054(3) 0.026(2) 0.022(2) -0.014(2) 0.015(2) -0.0038(19)
    C10 0.069(4) 0.015(2) 0.026(2) 0.001(2) 0.023(3) 0.0020(18)
    B1S 0.019(3) 0.028(3) 0.019(2) 0.006(2) 0.004(2) 0.007(2)
    C11 0.059(4) 0.025(2) 0.025(2) 0.017(2) 0.018(2) 0.0117(19)
    C1S 0.097(8) 0.086(7) 0.087(7) -0.048(6) 0.018(6) -0.024(6)
_geom_special_details
;
 All esds (except the esd in the dihedral angle between two l.s. planes)
 are estimated using the full covariance matrix.  The cell esds are taken
 into account individually in the estimation of esds in distances, angles
 and torsion angles; correlations between esds in cell parameters are only
 used when they are defined by crystal symmetry.  An approximate (isotropic)
 treatment of cell esds is used for estimating esds involving l.s. planes.
;
loop_
    _geom_bond_atom_site_label_1
    _geom_bond_atom_site_label_2
    _geom_bond_site_symmetry_2
    _geom_bond_distance
    _geom_bond_publ_flag
    Ir1 P1 . 2.3207(12) ?
    Ir1 C29 . 2.207(4) ?
    Ir1 C30 . 2.211(4) ?
    Ir1 C1 . 2.034(4) ?
    Ir1 C26 . 2.198(4) ?
    Ir1 C25 . 2.183(3) ?
    P1 C19 . 1.839(4) ?
    P1 C13 . 1.819(4) ?
    P1 C7 . 1.820(4) ?
    Cl2S C1S . 1.709(10) ?
    F3S B1S . 1.395(5) ?
    F4S B1S . 1.398(5) ?
    F1S B1S . 1.395(5) ?
    F2S B1S . 1.385(5) ?
    N1 C1 . 1.364(5) ?
    N1 C4 . 1.477(5) ?
    N1 C2 . 1.362(5) ?
    N3 N2 . 1.379(4) ?
    N3 C1 . 1.343(5) ?
    N3 C3 . 1.456(5) ?
    Cl1S C1S . 1.683(9) ?
    N2 C2 . 1.302(5) ?
    C29 H29 . 1.0000 ?
    C29 C30 . 1.380(6) ?
    C29 C28 . 1.524(5) ?
    C30 H30 . 1.0000 ?
    C30 C31 . 1.508(5) ?
    C19 C20 . 1.398(5) ?
    C19 C24 . 1.391(5) ?
    C3 H3A . 0.9800 ?
    C3 H3B . 0.9800 ?
    C3 H3C . 0.9800 ?
    C26 H26 . 1.0000 ?
    C26 C25 . 1.394(6) ?
    C26 C27 . 1.515(6) ?
    C18 H18 . 0.9500 ?
    C18 C13 . 1.393(5) ?
    C18 C17 . 1.383(6) ?
    C25 H25 . 1.0000 ?
    C25 C32 . 1.523(5) ?
    C20 H20 . 0.9500 ?
    C20 C21 . 1.382(5) ?
    C13 C14 . 1.405(5) ?
    C28 H28A . 0.9900 ?
    C28 H28B . 0.9900 ?
    C28 C27 . 1.528(6) ?
    C4 H4 . 1.0000 ?
    C4 C5 . 1.524(5) ?
    C4 C6 . 1.520(6) ?
    C2 H2 . 0.9500 ?
    C7 C12 . 1.399(6) ?
    C7 C8 . 1.399(6) ?
    C17 H17 . 0.9500 ?
    C17 C16 . 1.391(6) ?
    C31 H31A . 0.9900 ?
    C31 H31B . 0.9900 ?
    C31 C32 . 1.522(6) ?
    C24 H24 . 0.9500 ?
    C24 C23 . 1.391(5) ?
    C16 H16 . 0.9500 ?
    C16 C15 . 1.382(6) ?
    C12 H12 . 0.9500 ?
    C12 C11 . 1.386(6) ?
    C14 H14 . 0.9500 ?
    C14 C15 . 1.376(6) ?
    C23 H23 . 0.9500 ?
    C23 C22 . 1.375(6) ?
    C32 H32A . 0.9900 ?
    C32 H32B . 0.9900 ?
    C8 H8 . 0.9500 ?
    C8 C9 . 1.396(6) ?
    C5 H5A . 0.9800 ?
    C5 H5B . 0.9800 ?
    C5 H5C . 0.9800 ?
    C21 H21 . 0.9500 ?
    C21 C22 . 1.395(6) ?
    C22 H22 . 0.9500 ?
    C27 H27A . 0.9900 ?
    C27 H27B . 0.9900 ?
    C6 H6A . 0.9800 ?
    C6 H6B . 0.9800 ?
    C6 H6C . 0.9800 ?
    C15 H15 . 0.9500 ?
    C9 H9 . 0.9500 ?
    C9 C10 . 1.385(7) ?
    C10 H10 . 0.9500 ?
    C10 C11 . 1.377(7) ?
    C11 H11 . 0.9500 ?
    C1S H1SA . 0.9900 ?
    C1S H1SB . 0.9900 ?
loop_
    _geom_angle_atom_site_label_1
    _geom_angle_atom_site_label_2
    _geom_angle_atom_site_label_3
    _geom_angle_site_symmetry_1
    _geom_angle_site_symmetry_3
    _geom_angle
    _geom_angle_publ_flag
    C29 Ir1 P1 . . 157.81(11) ?
    C29 Ir1 C30 . . 36.40(15) ?
    C30 Ir1 P1 . . 165.57(11) ?
    C1 Ir1 P1 . . 93.88(10) ?
    C1 Ir1 C29 . . 93.11(14) ?
    C1 Ir1 C30 . . 84.88(14) ?
    C1 Ir1 C26 . . 166.98(15) ?
    C1 Ir1 C25 . . 154.53(15) ?
    C26 Ir1 P1 . . 88.71(11) ?
    C26 Ir1 C29 . . 80.05(14) ?
    C26 Ir1 C30 . . 95.73(15) ?
    C25 Ir1 P1 . . 95.32(10) ?
    C25 Ir1 C29 . . 87.22(14) ?
    C25 Ir1 C30 . . 80.35(14) ?
    C25 Ir1 C26 . . 37.09(15) ?
    C19 P1 Ir1 . . 118.72(13) ?
    C13 P1 Ir1 . . 113.80(12) ?
    C13 P1 C19 . . 100.49(17) ?
    C13 P1 C7 . . 105.03(18) ?
    C7 P1 Ir1 . . 112.41(12) ?
    C7 P1 C19 . . 104.83(17) ?
    C1 N1 C4 . . 125.6(3) ?
    C2 N1 C1 . . 108.5(3) ?
    C2 N1 C4 . . 125.8(3) ?
    N2 N3 C3 . . 118.4(3) ?
    C1 N3 N2 . . 113.3(3) ?
    C1 N3 C3 . . 128.3(3) ?
    C2 N2 N3 . . 103.5(3) ?
    Ir1 C29 H29 . . 113.5 ?
    C30 C29 Ir1 . . 71.9(2) ?
    C30 C29 H29 . . 113.5 ?
    C30 C29 C28 . . 124.5(4) ?
    C28 C29 Ir1 . . 112.9(3) ?
    C28 C29 H29 . . 113.5 ?
    Ir1 C30 H30 . . 113.9 ?
    C29 C30 Ir1 . . 71.7(2) ?
    C29 C30 H30 . . 113.9 ?
    C29 C30 C31 . . 126.4(4) ?
    C31 C30 Ir1 . . 108.6(2) ?
    C31 C30 H30 . . 113.9 ?
    N1 C1 Ir1 . . 127.8(3) ?
    N3 C1 Ir1 . . 128.8(3) ?
    N3 C1 N1 . . 103.3(3) ?
    C20 C19 P1 . . 116.0(3) ?
    C24 C19 P1 . . 124.7(3) ?
    C24 C19 C20 . . 119.3(3) ?
    N3 C3 H3A . . 109.5 ?
    N3 C3 H3B . . 109.5 ?
    N3 C3 H3C . . 109.5 ?
    H3A C3 H3B . . 109.5 ?
    H3A C3 H3C . . 109.5 ?
    H3B C3 H3C . . 109.5 ?
    Ir1 C26 H26 . . 114.2 ?
    C25 C26 Ir1 . . 70.8(2) ?
    C25 C26 H26 . . 114.2 ?
    C25 C26 C27 . . 125.2(4) ?
    C27 C26 Ir1 . . 109.8(3) ?
    C27 C26 H26 . . 114.2 ?
    C13 C18 H18 . . 119.8 ?
    C17 C18 H18 . . 119.8 ?
    C17 C18 C13 . . 120.3(4) ?
    Ir1 C25 H25 . . 113.6 ?
    C26 C25 Ir1 . . 72.1(2) ?
    C26 C25 H25 . . 113.6 ?
    C26 C25 C32 . . 124.4(4) ?
    C32 C25 Ir1 . . 112.4(2) ?
    C32 C25 H25 . . 113.6 ?
    C19 C20 H20 . . 119.8 ?
    C21 C20 C19 . . 120.4(4) ?
    C21 C20 H20 . . 119.8 ?
    C18 C13 P1 . . 121.7(3) ?
    C18 C13 C14 . . 118.6(4) ?
    C14 C13 P1 . . 119.6(3) ?
    C29 C28 H28A . . 109.0 ?
    C29 C28 H28B . . 109.0 ?
    C29 C28 C27 . . 113.0(3) ?
    H28A C28 H28B . . 107.8 ?
    C27 C28 H28A . . 109.0 ?
    C27 C28 H28B . . 109.0 ?
    N1 C4 H4 . . 108.2 ?
    N1 C4 C5 . . 110.0(3) ?
    N1 C4 C6 . . 110.6(3) ?
    C5 C4 H4 . . 108.2 ?
    C6 C4 H4 . . 108.2 ?
    C6 C4 C5 . . 111.6(3) ?
    N1 C2 H2 . . 124.3 ?
    N2 C2 N1 . . 111.5(3) ?
    N2 C2 H2 . . 124.3 ?
    C12 C7 P1 . . 122.4(3) ?
    C12 C7 C8 . . 119.1(4) ?
    C8 C7 P1 . . 118.1(3) ?
    C18 C17 H17 . . 119.8 ?
    C18 C17 C16 . . 120.4(4) ?
    C16 C17 H17 . . 119.8 ?
    C30 C31 H31A . . 109.0 ?
    C30 C31 H31B . . 109.0 ?
    C30 C31 C32 . . 112.8(3) ?
    H31A C31 H31B . . 107.8 ?
    C32 C31 H31A . . 109.0 ?
    C32 C31 H31B . . 109.0 ?
    C19 C24 H24 . . 120.0 ?
    C23 C24 C19 . . 119.9(4) ?
    C23 C24 H24 . . 120.0 ?
    C17 C16 H16 . . 120.1 ?
    C15 C16 C17 . . 119.7(4) ?
    C15 C16 H16 . . 120.1 ?
    C7 C12 H12 . . 119.9 ?
    C11 C12 C7 . . 120.3(4) ?
    C11 C12 H12 . . 119.9 ?
    C13 C14 H14 . . 119.6 ?
    C15 C14 C13 . . 120.7(4) ?
    C15 C14 H14 . . 119.6 ?
    C24 C23 H23 . . 119.7 ?
    C22 C23 C24 . . 120.6(4) ?
    C22 C23 H23 . . 119.7 ?
    C25 C32 H32A . . 108.8 ?
    C25 C32 H32B . . 108.8 ?
    C31 C32 C25 . . 113.6(3) ?
    C31 C32 H32A . . 108.8 ?
    C31 C32 H32B . . 108.8 ?
    H32A C32 H32B . . 107.7 ?
    C7 C8 H8 . . 119.9 ?
    C9 C8 C7 . . 120.2(4) ?
    C9 C8 H8 . . 119.9 ?
    C4 C5 H5A . . 109.5 ?
    C4 C5 H5B . . 109.5 ?
    C4 C5 H5C . . 109.5 ?
    H5A C5 H5B . . 109.5 ?
    H5A C5 H5C . . 109.5 ?
    H5B C5 H5C . . 109.5 ?
    C20 C21 H21 . . 120.1 ?
    C20 C21 C22 . . 119.8(4) ?
    C22 C21 H21 . . 120.1 ?
    C23 C22 C21 . . 119.9(4) ?
    C23 C22 H22 . . 120.1 ?
    C21 C22 H22 . . 120.1 ?
    C26 C27 C28 . . 113.5(3) ?
    C26 C27 H27A . . 108.9 ?
    C26 C27 H27B . . 108.9 ?
    C28 C27 H27A . . 108.9 ?
    C28 C27 H27B . . 108.9 ?
    H27A C27 H27B . . 107.7 ?
    C4 C6 H6A . . 109.5 ?
    C4 C6 H6B . . 109.5 ?
    C4 C6 H6C . . 109.5 ?
    H6A C6 H6B . . 109.5 ?
    H6A C6 H6C . . 109.5 ?
    H6B C6 H6C . . 109.5 ?
    C16 C15 H15 . . 119.9 ?
    C14 C15 C16 . . 120.2(4) ?
    C14 C15 H15 . . 119.9 ?
    C8 C9 H9 . . 120.3 ?
    C10 C9 C8 . . 119.4(5) ?
    C10 C9 H9 . . 120.3 ?
    C9 C10 H10 . . 119.5 ?
    C11 C10 C9 . . 121.0(4) ?
    C11 C10 H10 . . 119.5 ?
    F3S B1S F4S . . 109.3(3) ?
    F3S B1S F1S . . 109.5(4) ?
    F1S B1S F4S . . 109.0(4) ?
    F2S B1S F3S . . 108.8(4) ?
    F2S B1S F4S . . 110.3(4) ?
    F2S B1S F1S . . 110.0(3) ?
    C12 C11 H11 . . 120.0 ?
    C10 C11 C12 . . 120.0(4) ?
    C10 C11 H11 . . 120.0 ?
    Cl2S C1S H1SA . . 107.5 ?
    Cl2S C1S H1SB . . 107.5 ?
    Cl1S C1S Cl2S . . 119.2(5) ?
    Cl1S C1S H1SA . . 107.5 ?
    Cl1S C1S H1SB . . 107.5 ?
    H1SA C1S H1SB . . 107.0 ?
loop_
    _geom_torsion_atom_site_label_1
    _geom_torsion_atom_site_label_2
    _geom_torsion_atom_site_label_3
    _geom_torsion_atom_site_label_4
    _geom_torsion_site_symmetry_1
    _geom_torsion_site_symmetry_2
    _geom_torsion_site_symmetry_3
    _geom_torsion_site_symmetry_4
    _geom_torsion
    _geom_torsion_publ_flag
    Ir1 P1 C19 C20 . . . . -56.0(3) ?
    Ir1 P1 C19 C24 . . . . 126.2(3) ?
    Ir1 P1 C13 C18 . . . . -2.3(3) ?
    Ir1 P1 C13 C14 . . . . 175.2(3) ?
    Ir1 P1 C7 C12 . . . . 108.8(3) ?
    Ir1 P1 C7 C8 . . . . -64.6(3) ?
    Ir1 C29 C30 C31 . . . . -99.9(4) ?
    Ir1 C29 C28 C27 . . . . -11.3(4) ?
    Ir1 C30 C31 C32 . . . . -38.6(4) ?
    Ir1 C26 C25 C32 . . . . 105.3(3) ?
    Ir1 C26 C27 C28 . . . . -36.6(4) ?
    Ir1 C25 C32 C31 . . . . -11.4(4) ?
    P1 C19 C20 C21 . . . . -179.4(3) ?
    P1 C19 C24 C23 . . . . 178.9(3) ?
    P1 C13 C14 C15 . . . . -178.8(3) ?
    P1 C7 C12 C11 . . . . -173.8(3) ?
    P1 C7 C8 C9 . . . . 175.3(3) ?
    N3 N2 C2 N1 . . . . 0.2(4) ?
    N2 N3 C1 Ir1 . . . . 177.9(3) ?
    N2 N3 C1 N1 . . . . 1.2(4) ?
    C29 C30 C31 C32 . . . . 41.9(5) ?
    C29 C28 C27 C26 . . . . 31.9(5) ?
    C30 C29 C28 C27 . . . . -94.5(5) ?
    C30 C31 C32 C25 . . . . 33.8(5) ?
    C1 N1 C4 C5 . . . . 121.8(4) ?
    C1 N1 C4 C6 . . . . -114.5(4) ?
    C1 N1 C2 N2 . . . . 0.5(4) ?
    C1 N3 N2 C2 . . . . -0.9(4) ?
    C19 P1 C13 C18 . . . . -130.4(3) ?
    C19 P1 C13 C14 . . . . 47.2(3) ?
    C19 P1 C7 C12 . . . . -120.9(3) ?
    C19 P1 C7 C8 . . . . 65.7(3) ?
    C19 C20 C21 C22 . . . . 0.6(6) ?
    C19 C24 C23 C22 . . . . 0.0(6) ?
    C3 N3 N2 C2 . . . . -178.4(3) ?
    C3 N3 C1 Ir1 . . . . -4.9(5) ?
    C3 N3 C1 N1 . . . . 178.4(3) ?
    C26 C25 C32 C31 . . . . -94.5(5) ?
    C18 C13 C14 C15 . . . . -1.2(6) ?
    C18 C17 C16 C15 . . . . -0.6(6) ?
    C25 C26 C27 C28 . . . . 43.4(5) ?
    C20 C19 C24 C23 . . . . 1.2(6) ?
    C20 C21 C22 C23 . . . . 0.6(6) ?
    C13 P1 C19 C20 . . . . 68.7(3) ?
    C13 P1 C19 C24 . . . . -109.1(4) ?
    C13 P1 C7 C12 . . . . -15.4(4) ?
    C13 P1 C7 C8 . . . . 171.2(3) ?
    C13 C18 C17 C16 . . . . 0.1(6) ?
    C13 C14 C15 C16 . . . . 0.7(6) ?
    C28 C29 C30 Ir1 . . . . 105.8(4) ?
    C28 C29 C30 C31 . . . . 5.9(6) ?
    C4 N1 C1 Ir1 . . . . 1.7(5) ?
    C4 N1 C1 N3 . . . . 178.4(3) ?
    C4 N1 C2 N2 . . . . -178.9(3) ?
    C2 N1 C1 Ir1 . . . . -177.7(3) ?
    C2 N1 C1 N3 . . . . -1.1(4) ?
    C2 N1 C4 C5 . . . . -58.9(5) ?
    C2 N1 C4 C6 . . . . 64.9(5) ?
    C7 P1 C19 C20 . . . . 177.5(3) ?
    C7 P1 C19 C24 . . . . -0.3(4) ?
    C7 P1 C13 C18 . . . . 121.0(3) ?
    C7 P1 C13 C14 . . . . -61.5(3) ?
    C7 C12 C11 C10 . . . . -1.2(6) ?
    C7 C8 C9 C10 . . . . -1.2(6) ?
    C17 C18 C13 P1 . . . . 178.3(3) ?
    C17 C18 C13 C14 . . . . 0.8(5) ?
    C17 C16 C15 C14 . . . . 0.2(6) ?
    C24 C19 C20 C21 . . . . -1.5(6) ?
    C24 C23 C22 C21 . . . . -0.9(6) ?
    C12 C7 C8 C9 . . . . 1.6(6) ?
    C8 C7 C12 C11 . . . . -0.4(6) ?
    C8 C9 C10 C11 . . . . -0.4(6) ?
    C27 C26 C25 Ir1 . . . . -101.1(4) ?
    C27 C26 C25 C32 . . . . 4.2(6) ?
    C9 C10 C11 C12 . . . . 1.6(6) ?
loop_
    _geom_hbond_atom_site_label_D
    _geom_hbond_atom_site_label_H
    _geom_hbond_atom_site_label_A
    _geom_hbond_site_symmetry_A
    _geom_hbond_distance_DH
    _geom_hbond_distance_HA
    _geom_hbond_distance_DA
    _geom_hbond_angle_DHA
    _geom_hbond_publ_flag
    C2 H2 F3S 1_455 0.95 2.60 3.471(5) 152.7 yes
    C2 H2 F1S 1_455 0.95 2.30 3.154(5) 148.7 yes
    C5 H5C F3S 1_455 0.98 2.54 3.505(5) 168.7 yes
    C6 H6C F2S 2_666 0.98 2.50 3.451(5) 162.6 yes
    C10 H10 N2 1_545 0.95 2.42 3.364(6) 171.5 yes
_shelx_space_group_comment
;
The symmetry employed for this shelxl refinement is uniquely defined
by the following loop, which should always be used as a source of
symmetry information in preference to the above space-group names.
They are only intended as comments.
;
_shelx_estimated_absorpt_T_min     0.501
_shelx_estimated_absorpt_T_max     0.856
_shelx_hkl_file
;
   1   0   0 6923.31  133.99
   2   0   0 5600.54  114.99
  -3   0   0 1254.77   38.60
   3   0   0 1229.78   38.80
  -4   0   0 1621.14   49.00
   4   0   0 1591.64   49.80
   5   0   0  447.76   29.10
   6   0   0  549.65   34.20
   7   0   0  541.75   37.50
  -8   0   0   14.80   11.70
   8   0   0   44.20   19.80
  -9   0   0   26.30   13.70
   9   0   0   14.80   18.70
 -10   0   0   56.69   17.10
  10   0   0   53.99   24.30
  11   0   0   38.70   25.40
 -12   0   0  270.67   43.70
  12   0   0  243.98   43.60
  12  -1   0  527.45   58.49
 -12   1   0  502.95   58.89
  11  -1   0  862.01   61.69
 -11   1   0  753.62   41.70
 -11   1   0  730.43   57.49
  10  -1   0 1306.97   68.09
 -10   1   0 1307.87   52.49
   9  -1   0  685.63   49.30
   8  -1   0 1513.85   64.39
   7  -1   0 2052.89   71.49
   6  -1   0  976.30   44.30
   5  -1   0 1783.02   57.69
   4  -1   0 2055.89   59.49
   3  -1   0 3941.21   90.19
   2  -1   0  215.08   17.30
   1  -1   0 1102.69   24.20
   1  -1   0 1074.29   24.20
   1  -1   0 1116.99   25.00
  -1   1   0 1102.39   24.40
  -1   1   0 1110.49   25.20
  -1   1   0 1063.19   25.80
  -1   1   0 1101.89   27.40
  -1   1   0 1082.49   25.10
  -1   1   0 1084.99   24.50
  -1   1   0 1046.40   28.10
   0  -1   0 1129.29   25.10
   0  -1   0 1087.59   24.70
   0  -1   0 1100.89   26.50
   0   1   0 1153.78   26.90
   0   1   0 1114.39   25.00
   0   1   0 1136.69   25.10
   0   1   0 1065.59   24.30
  -1  -1   0  148.99    9.50
  -1  -1   0  144.49    8.50
  -1  -1   0  139.29    9.30
  -1  -1   0  143.99    8.20
  -1  -1   0  144.99    9.80
  -1  -1   0  146.59    8.50
   1   1   0  141.49    9.40
   1   1   0  155.38    8.20
   1   1   0  138.89   10.10
   1   1   0  150.98    7.80
   1   1   0  144.19    8.60
  -2  -1   0  822.02   22.80
  -2  -1   0  761.72   25.50
   2   1   0  786.42   26.60
   2   1   0  805.82   22.40
  -3  -1   0  350.16   17.50
  -3  -1   0  354.66   20.40
   3   1   0  363.56   22.40
  -4  -1   0 2135.79   51.59
  -4  -1   0 2144.89   59.29
   4   1   0 2119.69   59.59
  -5  -1   0 2413.26   59.09
   5   1   0 2376.96   69.49
  -6  -1   0 1065.69   36.40
   6   1   0 1057.39   45.50
  -7  -1   0 1512.15   47.30
   7   1   0 1461.05   58.89
  -8  -1   0  955.80   38.90
   8   1   0  925.61   50.49
  -9  -1   0 1384.96   49.99
   9   1   0 1361.36   65.89
 -10  -1   0 1025.30   45.20
  10   1   0 1112.29   63.39
  11   1   0  850.61   61.09
  12   1   0  731.23   67.69
  12  -2   0  481.45   55.19
 -12   2   0  562.34   60.99
  11  -2   0  510.75   55.59
 -11   2   0  576.14   57.79
  10  -2   0  367.86   44.90
 -10   2   0  288.77   41.20
   9  -2   0   34.50   21.20
  -9   2   0   20.50   20.20
   8  -2   0  106.19   24.70
  -8   2   0   97.79   24.10
   7  -2   0   35.20   17.70
   6  -2   0  946.71   44.30
   5  -2   0  116.79   19.50
   4  -2   0  160.68   20.10
  -4   2   0  174.98   13.80
  -4   2   0  189.38   20.90
   3  -2   0  812.82   25.80
   3  -2   0  824.42   33.00
  -3   2   0  830.92   24.70
  -3   2   0  892.31   27.20
  -3   2   0  717.43   32.20
  -3   2   0  851.01   25.30
  -3   2   0  763.32   26.30
   2  -2   0  571.34   19.90
   2  -2   0  580.54   19.70
   2  -2   0  590.74   21.80
  -2   2   0  592.84   20.60
  -2   2   0  561.44   25.50
  -2   2   0  571.04   24.40
  -2   2   0  578.14   22.20
  -2   2   0  598.44   22.20
  -2   2   0  540.25   20.70
  -2   2   0  551.14   22.20
   1  -2   0 2227.08   49.90
   1  -2   0 2223.08   50.29
   1  -2   0 2285.57   53.69
   1  -2   0 2267.77   49.60
   1  -2   0 2237.08   49.99
   1  -2   0 2227.68   49.40
  -1   2   0 2239.58   53.69
  -1   2   0 2225.18   50.39
  -1   2   0 2223.68   49.90
  -1   2   0 2233.88   50.09
  -1   2   0 2182.58   49.20
   0  -2   0 3679.23   75.59
   0  -2   0 3609.74   75.09
   0  -2   0 3635.64   79.69
   0  -2   0 3680.93   74.39
   0  -2   0 3640.24   74.69
   0   2   0 3608.54   75.49
   0   2   0 3620.94   74.39
   0   2   0 3646.14   75.49
   0   2   0 3726.93   81.09
   0   2   0 3655.03   74.19
   0   2   0 3696.33   75.19
  -1  -2   0 8976.10  170.58
  -1  -2   0 8956.10  171.58
  -1  -2   0 8981.00  169.38
  -1  -2   0 8895.01  171.08
  -1  -2   0 9242.38  181.48
  -1  -2   0 8945.21  171.18
   1   2   0 8725.23  169.58
   1   2   0 9264.87  181.38
   1   2   0 8929.21  170.68
   1   2   0 9066.79  169.38
   1   2   0 8851.92  171.38
   1   2   0 9054.29  170.98
  -2  -2   0  804.62   26.70
  -2  -2   0  811.92   24.90
  -2  -2   0  779.02   23.80
  -2  -2   0  808.12   24.20
  -2  -2   0  774.82   26.10
  -2  -2   0  781.02   25.30
   2   2   0  734.43   24.60
   2   2   0  820.42   27.90
   2   2   0  808.02   24.90
   2   2   0  799.02   21.60
  -3  -2   0 3529.65   76.39
  -3  -2   0 3745.63   84.39
  -3  -2   0 3706.43   74.79
  -3  -2   0 3609.04   77.69
  -3  -2   0 3657.43   74.79
   3   2   0 3697.73   77.49
   3   2   0 3650.13   84.89
  -4  -2   0 2401.56   62.89
  -4  -2   0 2323.17   56.49
   4   2   0 2224.38   63.39
  -5  -2   0 1591.54   44.90
   5   2   0 1558.04   53.29
  -6  -2   0  814.12   32.40
   6   2   0  880.71   41.90
  -7  -2   0  615.14   29.70
   7   2   0  583.14   38.30
  -8  -2   0  819.72   36.20
   8   2   0  795.42   47.70
  -9  -2   0  118.79   19.50
   9   2   0  122.29   28.70
 -10  -2   0  147.59   22.30
  10   2   0  129.69   30.60
  11   2   0    6.50   22.00
  12   2   0   11.30   25.30
 -12   3   0   90.59   32.30
  11  -3   0  147.69   35.10
 -11   3   0  150.78   35.90
  10  -3   0  173.28   33.60
 -10   3   0  158.48   35.10
   9  -3   0  350.56   40.70
  -9   3   0  422.46   45.80
   8  -3   0  796.32   49.40
  -8   3   0  876.11   52.29
   7  -3   0 1261.67   56.79
  -7   3   0 1365.86   58.99
  -7   3   0 1225.88   38.30
  -7   3   0 1298.77   40.00
   6  -3   0 2248.08   73.09
  -6   3   0 2312.07   55.99
  -6   3   0 2307.37   56.89
  -6   3   0 2058.69   73.49
   5  -3   0 1090.99   46.10
  -5   3   0 1086.69   38.50
  -5   3   0 1049.40   33.00
  -5   3   0 1073.59   34.10
  -5   3   0 1070.99   35.50
  -5   3   0 1021.70   45.60
   4  -3   0 1949.20   49.00
  -4   3   0 1840.82   49.80
  -4   3   0 1807.62   49.70
  -4   3   0 1987.10   58.09
  -4   3   0 1948.41   49.00
  -4   3   0 1820.32   59.99
  -4   3   0 1906.51   48.10
  -4   3   0 1884.61   52.39
   3  -3   0 1277.47   35.40
   3  -3   0 1322.67   35.20
   3  -3   0 1295.97   37.80
   3  -3   0 1298.87   36.90
  -3   3   0 1279.17   39.20
  -3   3   0 1297.87   37.60
  -3   3   0 1285.77   38.60
  -3   3   0 1308.37   38.70
  -3   3   0 1302.87   36.90
  -3   3   0 1251.17   44.50
   2  -3   0 2912.61   64.89
   2  -3   0 2928.61   66.49
   2  -3   0 2899.61   64.99
   2  -3   0 2923.61   66.19
   2  -3   0 2935.11   72.49
   2  -3   0 2792.12   67.79
  -2   3   0 2859.41   66.49
  -2   3   0 2843.72   72.59
  -2   3   0 2855.81   64.99
  -2   3   0 2871.61   66.09
  -2   3   0 2876.11   66.89
  -2   3   0 2882.11   66.99
   1  -3   0  587.84   25.30
   1  -3   0  553.84   24.50
   1  -3   0  525.25   23.30
   1  -3   0  541.75   24.70
   1  -3   0  549.54   25.40
   1  -3   0  587.44   25.30
  -1   3   0  619.44   25.60
  -1   3   0  542.35   25.60
  -1   3   0  553.04   26.00
  -1   3   0  554.14   24.80
   0  -3   0 6065.39  120.99
   0  -3   0 6087.59  129.29
   0  -3   0 5953.30  122.09
   0  -3   0 5868.51  121.19
   0  -3   0 6020.80  122.19
   0   3   0 6022.00  122.79
   0   3   0 5941.81  120.49
   0   3   0 6060.69  131.49
   0   3   0 6029.40  121.89
   0   3   0 6069.39  121.09
   0   3   0 6052.29  122.69
  -1  -3   0   18.50   10.70
  -1  -3   0   -3.80    9.10
  -1  -3   0    9.60   10.60
  -1  -3   0    9.10    9.60
  -1  -3   0    3.20    9.60
  -1  -3   0   11.40   11.00
   1   3   0   14.30   11.40
   1   3   0    9.80    8.30
   1   3   0   24.20    9.30
   1   3   0   14.70   10.60
   1   3   0   -0.10   11.00
   1   3   0    9.20   10.00
  -2  -3   0 1119.09   33.70
  -2  -3   0 1077.79   34.20
  -2  -3   0 1122.49   33.80
  -2  -3   0 1057.89   32.90
  -2  -3   0 1115.99   34.70
  -2  -3   0 1054.69   34.60
   2   3   0 1123.59   35.10
   2   3   0 1050.29   32.60
   2   3   0 1066.19   32.20
   2   3   0 1091.19   34.20
   2   3   0 1115.29   30.90
   2   3   0 1113.69   35.00
   2   3   0 1089.29   32.60
  -3  -3   0    8.40    9.70
  -3  -3   0   17.20    8.90
  -3  -3   0   -3.00    7.90
  -3  -3   0   -0.90    8.70
  -3  -3   0   -3.40   10.90
  -3  -3   0    5.00   10.10
   3   3   0    5.90   11.00
   3   3   0    0.20    9.40
   3   3   0   -0.80    7.20
  -4  -3   0   13.10   10.40
  -4  -3   0   10.30    8.40
  -4  -3   0  -17.50    7.80
  -4  -3   0    2.60    8.90
  -4  -3   0    2.80    8.90
  -4  -3   0    6.70    9.70
  -4  -3   0    4.80   10.10
   4   3   0   14.80   11.80
   4   3   0   12.70    7.40
  -5  -3   0  122.99   13.50
  -5  -3   0  110.59   14.90
   5   3   0  110.59   19.00
  -6  -3   0  250.17   21.40
   6   3   0  295.17   29.20
  -7  -3   0  601.54   29.80
   7   3   0  619.64   40.00
  -8  -3   0  316.47   26.90
   8   3   0  359.36   37.00
  -9  -3   0  643.14   34.70
   9   3   0  736.93   49.90
 -10  -3   0 1052.39   45.90
  10   3   0 1132.39   64.39
  11   3   0  820.32   69.79
  12   3   0  830.82   63.69
 -12   4   0  590.34   64.89
 -11   4   0  552.14   59.49
 -10   4   0  620.54   53.19
  -9   4   0  439.46   30.20
  -9   4   0  510.55   50.59
  -8   4   0  469.75   28.60
  -8   4   0  531.95   47.80
  -7   4   0  260.87   22.20
  -7   4   0  221.18   22.10
  -7   4   0  249.97   32.70
  -7   4   0  298.47   23.80
  -6   4   0  103.99   15.10
  -6   4   0  109.79   22.30
  -6   4   0  109.19   17.00
  -6   4   0  149.99   17.90
   5  -4   0  173.88   17.50
  -5   4   0  163.08   24.60
  -5   4   0  179.78   17.10
  -5   4   0  157.38   18.10
  -5   4   0  156.78   17.40
   4  -4   0  104.79   12.60
   4  -4   0   75.29   12.80
   4  -4   0   98.29   14.90
  -4   4   0   93.59   15.10
  -4   4   0   73.79   13.00
  -4   4   0  107.19   16.00
  -4   4   0   88.69   16.40
  -4   4   0   80.29   14.70
  -4   4   0   90.89   15.00
  -4   4   0   83.09   18.00
   3  -4   0  388.36   20.70
   3  -4   0  365.76   23.20
   3  -4   0  428.16   25.20
   3  -4   0  384.66   26.30
   3  -4   0  407.96   23.20
  -3   4   0  383.56   27.40
  -3   4   0  365.56   23.90
  -3   4   0  383.26   23.60
  -3   4   0  365.16   25.40
  -3   4   0  422.86   25.30
  -3   4   0  366.66   22.40
   2  -4   0  142.79   16.50
   2  -4   0  134.79   18.10
   2  -4   0  140.09   17.60
   2  -4   0  110.99   14.60
   2  -4   0  137.89   17.70
   2  -4   0  117.19   15.60
  -2   4   0  111.49   14.80
  -2   4   0  112.99   16.00
  -2   4   0  117.59   17.20
  -2   4   0  108.79   16.80
  -2   4   0  129.89   15.40
  -2   4   0  118.79   15.90
   1  -4   0  425.96   24.60
   1  -4   0  418.26   26.00
   1  -4   0  424.26   23.40
   1  -4   0  445.86   25.60
   1  -4   0  420.56   25.30
   1  -4   0  388.66   24.30
  -1   4   0  456.05   26.70
  -1   4   0  412.06   25.20
  -1   4   0  479.95   27.30
  -1   4   0  473.45   26.10
   0  -4   0 2061.39   53.79
   0  -4   0 1940.61   52.99
   0  -4   0 2104.49   56.99
   0  -4   0 2033.20   54.79
   0  -4   0 2026.10   54.39
   0   4   0 1990.50   51.79
   0   4   0 1968.20   53.89
   0   4   0 1983.70   59.09
   0   4   0 2033.10   55.19
   0   4   0 1994.10   52.29
   0   4   0 1970.80   54.79
  -1  -4   0  271.57   21.90
  -1  -4   0  308.07   21.70
  -1  -4   0  330.57   24.30
  -1  -4   0  350.46   22.40
  -1  -4   0  319.77   24.30
  -1  -4   0  313.77   23.20
   1   4   0  338.37   24.30
   1   4   0  317.27   19.20
   1   4   0  318.97   19.30
   1   4   0  289.37   23.30
   1   4   0  323.87   23.20
   1   4   0  333.57   22.90
  -2  -4   0 1508.35   46.90
  -2  -4   0 1669.23   46.80
  -2  -4   0 1631.14   48.10
  -2  -4   0 1643.24   46.70
  -2  -4   0 1679.33   49.00
  -2  -4   0 1702.33   47.50
   2   4   0 1758.42   46.20
   2   4   0 1609.14   46.70
   2   4   0 1614.74   47.80
   2   4   0 1613.74   43.70
   2   4   0 1666.33   46.90
   2   4   0 1765.32   49.10
  -3  -4   0 1730.83   49.50
  -3  -4   0 1616.74   48.50
  -3  -4   0 1667.33   50.39
  -3  -4   0 1676.93   47.90
  -3  -4   0 1736.43   48.40
  -3  -4   0 1736.63   48.20
   3   4   0 1733.03   45.40
   3   4   0 1668.63   46.50
   3   4   0 1794.12   51.49
   3   4   0 1677.73   43.20
   3   4   0 1666.83   47.40
  -4  -4   0 2673.43   67.79
  -4  -4   0 2534.05   66.49
  -4  -4   0 2702.03   65.89
  -4  -4   0 2737.23   72.89
  -4  -4   0 2690.53   66.09
  -4  -4   0 2631.64   66.59
   4   4   0 2726.43   65.09
   4   4   0 2616.64   72.39
  -5  -4   0 1690.83   49.30
  -5  -4   0 1585.54   46.40
  -5  -4   0 1665.73   49.10
  -5  -4   0 1660.63   47.10
  -5  -4   0 1544.85   48.00
   5   4   0 1577.54   55.39
   5   4   0 1523.15   47.00
  -6  -4   0 1263.07   43.00
  -6  -4   0 1275.87   41.30
  -6  -4   0 1293.77   41.00
   6   4   0 1217.38   51.19
  -7  -4   0 2071.29   58.09
  -7  -4   0 1971.60   59.49
  -7  -4   0 2079.29   57.29
   7   4   0 2017.00   72.79
  -8  -4   0  328.87   26.00
  -8  -4   0  398.66   25.90
   8   4   0  416.26   41.70
  -9  -4   0  476.95   31.60
   9   4   0  527.55   47.70
  10   4   0  316.77   41.30
  11   4   0  181.18   36.40
  12   4   0  198.78   40.00
 -12   5   0   -7.80   26.40
 -11   5   0   -1.30   25.10
 -10   5   0   68.79   30.20
  -9   5   0  123.99   29.80
  -9   5   0  123.19   21.30
  -8   5   0  358.56   28.70
  -8   5   0  387.46   42.90
  -8   5   0  361.96   28.80
  -8   5   0  371.26   30.70
  -7   5   0  401.86   27.90
  -7   5   0  359.66   29.20
  -7   5   0  386.16   27.20
  -7   5   0  367.96   39.00
   6  -5   0  817.82   34.70
  -6   5   0  792.62   35.90
  -6   5   0  865.41   38.70
  -6   5   0  764.02   45.20
   5  -5   0 1038.60   33.70
   5  -5   0 1029.50   35.50
   5  -5   0 1030.80   39.30
  -5   5   0 1031.50   48.70
  -5   5   0  997.00   39.90
  -5   5   0 1075.99   42.10
  -5   5   0 1004.50   39.60
   4  -5   0 1831.92   53.19
   4  -5   0 1765.32   49.60
   4  -5   0 1590.14   47.40
  -4   5   0 1743.43   53.99
  -4   5   0 1658.13   51.19
  -4   5   0 1602.84   59.69
  -4   5   0 1651.93   52.29
  -4   5   0 1724.53   52.79
   3  -5   0 3860.41   91.89
   3  -5   0 3951.50   94.19
   3  -5   0 4004.80   97.29
   3  -5   0 4012.60   93.79
   3  -5   0 4020.40  102.29
  -3   5   0 4032.00  104.09
  -3   5   0 4048.59   93.19
  -3   5   0 4088.49   94.89
  -3   5   0 3969.80   95.19
  -3   5   0 3932.41   95.19
  -3   5   0 3953.50   94.49
   2  -5   0 2337.17   64.79
   2  -5   0 2320.87   66.69
   2  -5   0 2371.96   62.09
   2  -5   0 2243.28   61.79
   2  -5   0 2339.67   63.49
   2  -5   0 2269.87   63.69
  -2   5   0 2319.17   63.99
  -2   5   0 2200.48   67.09
  -2   5   0 2348.97   64.09
  -2   5   0 2283.77   64.49
  -2   5   0 2332.47   61.69
   1  -5   0 2504.75   66.19
   1  -5   0 2405.86   65.69
   1  -5   0 2556.64   67.99
   1  -5   0 2429.16   66.99
   1  -5   0 2539.25   67.19
   1  -5   0 2522.65   69.09
  -1   5   0 2480.15   67.79
  -1   5   0 2580.44   67.49
  -1   5   0 2594.84   72.19
  -1   5   0 2547.34   68.59
   0  -5   0 1617.14   51.19
   0  -5   0 1808.42   53.19
   0  -5   0 1770.32   53.79
   0  -5   0 1626.84   51.19
   0   5   0 1715.23   50.19
   0   5   0 1707.43   57.79
   0   5   0 1758.72   53.49
   0   5   0 1756.12   53.69
   0   5   0 1793.72   52.59
   0   5   0 1696.53   49.60
  -1  -5   0  979.80   40.30
  -1  -5   0 1156.08   41.60
  -1  -5   0 1006.70   38.40
  -1  -5   0  954.60   37.60
  -1  -5   0 1009.60   39.30
  -1  -5   0  939.91   37.10
   1   5   0  911.21   39.50
   1   5   0 1030.50   35.90
   1   5   0  977.50   37.90
   1   5   0 1000.80   39.40
   1   5   0  994.10   39.50
  -2  -5   0 1108.49   41.60
  -2  -5   0 1121.39   40.50
  -2  -5   0 1150.28   41.20
  -2  -5   0 1132.89   41.80
  -2  -5   0 1214.48   42.80
  -2  -5   0 1155.98   41.00
   2   5   0 1178.48   39.60
   2   5   0 1129.89   41.00
   2   5   0 1166.38   40.30
   2   5   0 1186.38   41.80
   2   5   0 1153.48   42.10
  -3  -5   0 1247.48   42.30
  -3  -5   0 1198.78   42.20
  -3  -5   0 1122.79   42.60
  -3  -5   0 1140.19   42.60
  -3  -5   0 1252.27   42.00
  -3  -5   0 1155.08   42.70
   3   5   0 1212.98   42.10
   3   5   0 1244.28   40.90
   3   5   0 1228.38   42.70
   3   5   0 1213.38   40.40
   3   5   0 1242.08   37.20
  -4  -5   0  186.28   21.70
  -4  -5   0  169.98   19.00
  -4  -5   0  196.98   20.80
  -4  -5   0  193.38   20.70
  -4  -5   0  196.08   21.60
  -4  -5   0  185.58   20.00
   4   5   0  218.48   20.80
   4   5   0  203.48   20.20
   4   5   0  163.38   20.60
   4   5   0  206.18   16.10
  -5  -5   0   28.30   13.20
  -5  -5   0   43.50   13.20
  -5  -5   0   19.60   12.10
  -5  -5   0   34.10   14.60
   5   5   0   -1.70   13.60
   5   5   0   33.70   12.00
  -6  -5   0   -3.20   11.60
  -6  -5   0   11.50   11.10
  -6  -5   0    5.80   14.00
  -6  -5   0   13.30   11.40
   6   5   0   -0.50   14.50
  -7  -5   0   50.09   14.60
  -7  -5   0   41.60   15.20
  -7  -5   0   33.40   14.10
   7   5   0   43.90   19.40
  -8  -5   0  194.88   22.80
  -8  -5   0  198.08   23.30
   8   5   0  187.88   29.70
  -9  -5   0  412.06   33.80
   9   5   0  361.86   41.40
  10   5   0  423.26   47.10
  11   5   0  465.25   52.19
 -12   6   0  572.64   65.79
 -11   6   0  598.24   63.59
 -10   6   0  990.80   68.09
 -10   6   0 1043.20   56.19
  -9   6   0  639.24   40.20
  -9   6   0  709.33   42.10
  -9   6   0  701.93   56.09
  -8   6   0  890.81   43.40
  -8   6   0  886.61   45.20
  -8   6   0  900.01   42.70
  -8   6   0  865.31   56.59
  -7   6   0  674.63   39.60
  -7   6   0  818.12   40.30
  -7   6   0  784.32   51.29
   6  -6   0  666.23   35.70
   6  -6   0  647.44   27.90
   6  -6   0  664.43   30.50
  -6   6   0  659.53   36.30
  -6   6   0  703.63   45.10
  -6   6   0  640.54   37.70
   5  -6   0  531.05   32.80
   5  -6   0  417.76   24.50
   5  -6   0  523.55   28.90
  -5   6   0  555.44   32.60
  -5   6   0  481.15   33.30
  -5   6   0  476.85   37.90
  -5   6   0  506.65   32.60
   4  -6   0  456.95   26.20
   4  -6   0  426.26   30.00
   4  -6   0  471.35   28.60
  -4   6   0  399.46   31.00
  -4   6   0  459.95   30.30
  -4   6   0  436.46   34.70
  -4   6   0  448.86   30.50
   3  -6   0  596.84   31.20
   3  -6   0  619.34   36.20
   3  -6   0  653.23   33.60
   3  -6   0  614.14   34.50
  -3   6   0  628.04   33.90
  -3   6   0  694.73   36.70
  -3   6   0  604.04   36.70
  -3   6   0  606.54   34.30
   2  -6   0  342.17   26.00
   2  -6   0  342.17   27.20
   2  -6   0  296.27   25.60
   2  -6   0  380.16   29.60
   2  -6   0  298.27   27.90
   2  -6   0  290.07   25.00
  -2   6   0  333.07   27.30
  -2   6   0  260.57   26.50
  -2   6   0  386.16   28.70
  -2   6   0  325.07   27.20
   1  -6   0  551.14   33.30
   1  -6   0  592.34   31.80
   1  -6   0  532.65   32.00
   1  -6   0  622.74   33.30
   1  -6   0  544.65   32.70
  -1   6   0  586.24   34.80
  -1   6   0  522.25   32.80
  -1   6   0  627.04   33.70
  -1   6   0  610.64   36.30
   0  -6   0   22.60   14.50
   0  -6   0   23.90   14.30
   0  -6   0   25.20   13.70
   0  -6   0   48.10   17.00
   0  -6   0   46.20   15.20
   0   6   0   32.70   17.40
   0   6   0   19.40   15.70
   0   6   0   27.00   14.40
   0   6   0   37.70   14.70
  -1  -6   0 1420.56   49.20
  -1  -6   0 1321.77   49.20
  -1  -6   0 1571.34   52.29
  -1  -6   0 1262.57   47.80
  -1  -6   0 1341.67   47.90
   1   6   0 1406.86   50.39
   1   6   0 1398.06   48.20
   1   6   0 1404.66   46.00
   1   6   0 1413.76   51.99
   1   6   0 1407.36   50.19
  -2  -6   0   14.60   14.30
  -2  -6   0    3.60   13.50
  -2  -6   0   32.10   14.20
  -2  -6   0   16.30   14.30
  -2  -6   0   25.70   14.20
   2   6   0   17.60   10.70
   2   6   0   33.50   15.00
   2   6   0   38.30   15.20
   2   6   0   26.40   14.60
  -3  -6   0 1135.49   44.30
  -3  -6   0 1182.28   45.20
  -3  -6   0 1217.68   45.80
  -3  -6   0 1118.19   45.80
  -3  -6   0 1142.29   43.60
   3   6   0 1252.37   45.30
   3   6   0 1198.68   44.40
   3   6   0 1136.19   43.30
   3   6   0 1163.78   39.00
   3   6   0 1226.78   45.30
  -4  -6   0 1213.48   47.40
  -4  -6   0 1240.58   46.40
  -4  -6   0 1308.07   48.60
  -4  -6   0 1406.66   49.60
  -4  -6   0 1281.17   46.40
   4   6   0 1230.08   47.50
   4   6   0 1171.68   38.40
   4   6   0 1200.58   45.50
  -5  -6   0 1789.92   59.59
  -5  -6   0 1856.31   61.19
  -5  -6   0 1854.71   57.99
  -5  -6   0 1863.11   58.99
   5   6   0 1798.42   62.99
   5   6   0 1829.62   56.39
  -6  -6   0 1500.45   53.19
  -6  -6   0 1609.34   56.79
  -6  -6   0 1531.75   55.39
  -6  -6   0 1573.64   54.49
   6   6   0 1612.24   61.49
  -7  -6   0 1877.91   60.99
  -7  -6   0 1845.82   61.39
  -7  -6   0 1818.42   61.89
  -7  -6   0 1855.11   63.29
   7   6   0 1962.40   72.89
  -8  -6   0  677.23   37.60
  -8  -6   0  724.73   39.30
  -8  -6   0  757.82   42.10
   8   6   0  823.72   51.09
  -9  -6   0  416.16   32.60
   9   6   0  378.46   42.80
  10   6   0  812.52   58.39
  11   6   0  210.68   39.10
 -12   7   0   81.09   37.90
 -11   7   0   95.79   27.50
 -11   7   0  147.49   38.80
 -10   7   0  198.98   40.60
 -10   7   0  188.58   30.70
 -10   7   0  171.88   28.90
  -9   7   0   21.00   19.90
  -9   7   0    5.30   21.60
  -9   7   0  -14.20   17.80
  -8   7   0   18.10   22.90
  -8   7   0    8.50   20.00
  -8   7   0    9.60   17.30
  -7   7   0   22.00   19.00
  -7   7   0   35.40   17.40
  -7   7   0   11.90   20.70
   6  -7   0  201.88   22.10
   6  -7   0  126.29   21.30
   6  -7   0  118.69   17.20
  -6   7   0  144.99   24.00
  -6   7   0  115.49   21.60
  -6   7   0  156.08   29.50
  -6   7   0  153.68   24.90
   5  -7   0  222.88   23.90
   5  -7   0  230.88   26.10
  -5   7   0  219.38   27.40
  -5   7   0  229.18   27.20
  -5   7   0  225.38   26.40
  -5   7   0  273.27   32.80
   4  -7   0 1162.68   48.40
   4  -7   0 1147.59   45.80
  -4   7   0 1229.08   51.19
  -4   7   0 1246.08   49.70
  -4   7   0 1133.49   53.99
  -4   7   0 1201.18   50.09
   3  -7   0  953.20   43.90
   3  -7   0  858.91   41.20
   3  -7   0  924.61   45.10
  -3   7   0  962.50   43.70
  -3   7   0  910.01   43.70
  -3   7   0  980.30   48.10
  -3   7   0 1043.30   46.80
   2  -7   0 1670.33   57.39
   2  -7   0 1647.44   59.69
   2  -7   0 1747.63   59.69
   2  -7   0 1694.03   58.39
  -2   7   0 1729.43   60.79
  -2   7   0 1798.42   59.49
  -2   7   0 1760.12   64.19
  -2   7   0 1715.13   60.19
   1  -7   0 1352.96   50.29
   1  -7   0 1223.98   48.90
   1  -7   0 1290.57   50.59
   1  -7   0 1262.17   49.90
   1  -7   0 1238.48   50.39
  -1   7   0 1353.26   52.59
  -1   7   0 1258.57   55.69
  -1   7   0 1295.87   51.19
  -1   7   0 1272.27   49.40
   0  -7   0 2541.75   73.29
   0  -7   0 2478.55   73.69
   0  -7   0 2480.85   73.99
   0  -7   0 2301.67   72.19
   0  -7   0 2452.55   72.39
   0   7   0 2546.95   73.09
   0   7   0 2491.25   74.79
   0   7   0 2432.16   73.89
   0   7   0 2382.96   78.89
  -1  -7   0 1315.27   49.70
  -1  -7   0 1169.38   47.90
  -1  -7   0 1160.58   48.40
  -1  -7   0 1237.38   48.30
  -1  -7   0 1237.98   48.80
   1   7   0 1144.69   50.59
   1   7   0 1198.78   49.00
   1   7   0 1176.98   49.00
  -2  -7   0  942.41   42.40
  -2  -7   0  869.11   41.10
  -2  -7   0  927.91   43.70
  -2  -7   0  909.21   43.50
  -2  -7   0  911.51   42.50
   2   7   0  946.61   42.60
   2   7   0  874.01   42.00
   2   7   0  938.21   43.80
  -3  -7   0  765.92   39.50
  -3  -7   0  784.22   41.10
  -3  -7   0  713.23   39.30
  -3  -7   0  804.12   39.20
  -3  -7   0  757.82   39.20
   3   7   0  752.42   36.90
   3   7   0  799.82   38.70
   3   7   0  739.53   39.00
   3   7   0  722.23   37.30
   3   7   0  791.32   35.40
  -4  -7   0  304.17   28.10
  -4  -7   0  274.97   29.00
  -4  -7   0  304.77   29.40
  -4  -7   0  282.57   27.20
   4   7   0  269.77   21.70
   4   7   0  311.97   26.40
   4   7   0  268.57   27.10
   4   7   0  300.87   28.50
  -5  -7   0  147.69   22.70
  -5  -7   0  101.09   22.50
  -5  -7   0   85.99   19.60
  -5  -7   0  108.19   19.80
   5   7   0  107.19   19.20
   5   7   0  109.29   17.40
   5   7   0  110.89   21.10
  -6  -7   0  175.88   25.30
  -6  -7   0  200.98   24.60
  -6  -7   0  201.18   28.00
  -6  -7   0  194.98   25.50
   6   7   0  191.58   28.50
  -7  -7   0  559.74   40.60
  -7  -7   0  542.95   36.30
  -7  -7   0  548.25   37.60
  -7  -7   0  518.05   39.50
   7   7   0  560.94   46.30
  -8  -7   0   -1.60   19.00
  -8  -7   0   16.80   16.90
  -8  -7   0   -9.80   15.50
   8   7   0   30.30   21.80
   9   7   0   24.90   21.70
  10   7   0    1.80   22.20
 -11   8   0  111.49   38.20
 -11   8   0  146.39   30.50
 -10   8   0  324.67   38.60
 -10   8   0  307.77   49.30
 -10   8   0  367.46   40.20
  -9   8   0  796.02   51.09
  -9   8   0  725.33   51.39
  -9   8   0  757.82   62.49
  -8   8   0  503.75   42.80
  -8   8   0  463.85   51.59
  -8   8   0  526.95   43.90
   7  -8   0  536.15   33.50
  -7   8   0  481.75   41.00
  -7   8   0  478.05   49.50
  -7   8   0  546.45   43.30
   6  -8   0  998.90   45.20
  -6   8   0 1029.30   59.19
  -6   8   0  978.10   49.70
  -6   8   0 1076.69   52.29
  -6   8   0  995.20   52.69
   5  -8   0  807.12   43.90
   5  -8   0  780.92   41.20
  -5   8   0  828.22   51.29
  -5   8   0  675.43   45.30
  -5   8   0  800.92   46.00
  -5   8   0  720.13   43.00
   4  -8   0  851.71   46.00
   4  -8   0  887.81   43.80
  -4   8   0  825.82   47.40
  -4   8   0  843.22   50.09
  -4   8   0  942.11   47.50
  -4   8   0  877.51   45.40
   3  -8   0  512.75   35.50
   3  -8   0  509.45   38.20
   3  -8   0  452.95   37.70
  -3   8   0  469.45   36.00
  -3   8   0  499.65   38.80
  -3   8   0  460.55   39.50
  -3   8   0  490.45   37.40
   2  -8   0  328.67   31.70
   2  -8   0  330.77   31.70
   2  -8   0  316.37   30.30
  -2   8   0  346.77   32.40
  -2   8   0  379.86   32.60
  -2   8   0  349.47   35.40
  -2   8   0  353.06   32.80
   1  -8   0  302.37   29.40
   1  -8   0  255.47   29.60
   1  -8   0  258.87   29.30
   1  -8   0  299.97   29.50
  -1   8   0  304.27   31.20
  -1   8   0  302.07   31.10
  -1   8   0  274.17   28.80
  -1   8   0  306.97   35.00
   0  -8   0  220.38   26.50
   0  -8   0  223.18   27.00
   0  -8   0  240.98   27.60
   0  -8   0  242.38   29.30
   0   8   0  286.57   33.10
   0   8   0  179.68   26.80
   0   8   0  210.08   27.30
  -1  -8   0   18.50   16.40
  -1  -8   0    9.20   17.00
  -1  -8   0    4.30   15.90
  -1  -8   0    8.50   15.40
   1   8   0   31.80   19.70
   1   8   0   27.20   16.80
   1   8   0   35.20   19.00
  -2  -8   0   50.69   18.80
  -2  -8   0   39.70   15.80
  -2  -8   0   82.09   20.70
  -2  -8   0   69.49   20.30
   2   8   0   73.49   20.30
   2   8   0   76.09   19.90
   2   8   0  115.49   21.60
  -3  -8   0    4.10   14.60
  -3  -8   0   17.30   17.20
  -3  -8   0    8.60   16.20
  -3  -8   0   -4.60   15.00
   3   8   0   20.40   17.40
   3   8   0   11.10   15.30
   3   8   0   -1.90   15.40
  -4  -8   0  362.26   33.70
  -4  -8   0  363.16   32.70
  -4  -8   0  364.46   35.20
  -4  -8   0  315.37   30.80
   4   8   0  329.17   29.70
   4   8   0  355.76   31.90
   4   8   0  296.17   30.20
  -5  -8   0  195.98   26.10
  -5  -8   0  183.48   28.80
  -5  -8   0  141.09   23.70
  -5  -8   0  203.08   27.30
   5   8   0  191.88   26.80
  -6  -8   0  284.67   31.70
  -6  -8   0  293.77   31.10
  -6  -8   0  236.18   32.80
   6   8   0  259.77   32.10
  -7  -8   0  465.85   37.50
  -7  -8   0  506.35   44.30
  -7  -8   0  440.36   38.80
   7   8   0  506.35   44.50
  -8  -8   0  562.94   45.70
  -8  -8   0  542.75   39.90
  -8  -8   0  535.95   42.60
   8   8   0  493.85   47.40
  -9  -8   0  517.85   43.80
   9   8   0  440.96   46.00
  10   8   0  360.46   46.10
 -11   9   0  382.36   56.59
 -11   9   0  475.35   48.30
 -10   9   0  479.65   47.70
 -10   9   0  423.36   56.09
 -10   9   0  464.05   46.80
  -9   9   0  284.07   38.80
  -9   9   0  276.47   46.10
  -9   9   0  290.27   37.60
  -8   9   0  131.69   35.90
  -8   9   0  108.59   28.70
  -8   9   0  120.69   29.90
   7  -9   0   96.09   22.30
  -7   9   0  100.09   27.00
  -7   9   0   93.89   30.90
  -7   9   0  104.99   28.80
   6  -9   0  208.48   28.50
  -6   9   0  132.19   28.30
  -6   9   0  181.18   34.20
  -6   9   0  177.38   31.20
   5  -9   0  118.19   24.20
   5  -9   0  171.18   27.40
  -5   9   0  145.99   27.70
  -5   9   0  166.48   29.90
  -5   9   0  115.79   29.20
  -5   9   0  126.39   27.00
   4  -9   0  179.28   29.70
   4  -9   0  175.98   27.80
   4  -9   0  174.48   26.50
  -4   9   0  128.89   26.50
  -4   9   0  184.78   29.60
  -4   9   0  183.28   31.00
  -4   9   0  139.99   25.80
   3  -9   0   58.39   20.90
   3  -9   0   64.19   23.10
   3  -9   0   33.60   20.60
  -3   9   0   55.69   19.80
  -3   9   0   39.00   22.90
  -3   9   0   40.90   21.40
  -3   9   0   29.70   21.10
   2  -9   0  116.59   24.10
   2  -9   0   78.49   22.60
   2  -9   0  113.19   24.70
  -2   9   0  114.89   24.60
  -2   9   0  125.49   29.30
  -2   9   0   42.80   20.20
  -2   9   0   67.89   23.10
   1  -9   0  415.56   37.90
   1  -9   0  352.16   35.70
   1  -9   0  350.66   34.60
   1  -9   0  426.56   36.50
  -1   9   0  372.16   35.40
  -1   9   0  404.56   38.10
  -1   9   0  413.76   35.70
  -1   9   0  371.16   40.80
   0  -9   0  123.89   23.30
   0  -9   0  161.28   26.70
   0  -9   0  167.88   27.90
   0  -9   0  143.79   24.20
   0   9   0  127.39   27.30
   0   9   0  126.29   25.60
   0   9   0  179.38   27.80
  -1  -9   0 1691.43   64.89
  -1  -9   0 1627.64   64.09
  -1  -9   0 1614.64   64.29
  -1  -9   0 1530.35   64.39
   1   9   0 1651.63   65.99
   1   9   0 1656.53   66.39
   1   9   0 1816.22   67.29
  -2  -9   0  754.42   44.40
  -2  -9   0  658.93   45.50
  -2  -9   0  641.44   43.10
  -2  -9   0  600.74   42.80
   2   9   0  614.24   41.20
   2   9   0  645.94   43.70
   2   9   0  674.03   43.50
  -3  -9   0 1221.68   57.89
  -3  -9   0 1136.29   54.69
  -3  -9   0 1216.28   56.39
  -3  -9   0 1164.78   54.09
   3   9   0 1193.78   53.59
   3   9   0 1130.99   53.49
   3   9   0 1158.68   55.09
  -4  -9   0 1150.18   53.89
  -4  -9   0 1101.39   56.09
  -4  -9   0 1104.29   53.89
   4   9   0 1007.30   49.60
   4   9   0  948.01   48.20
  -5  -9   0  689.03   44.10
  -5  -9   0  629.54   45.30
  -5  -9   0  629.74   48.80
   5   9   0  648.64   43.20
  -6  -9   0  413.86   40.00
  -6  -9   0  331.87   34.90
  -6  -9   0  419.36   42.40
   6   9   0  390.46   38.80
  -7  -9   0  651.73   48.00
  -7  -9   0  634.24   44.70
  -7  -9   0  606.04   51.19
   7   9   0  549.85   45.30
  -8  -9   0  258.37   37.50
  -8  -9   0  279.77   33.80
  -8  -9   0  254.17   34.90
   8   9   0  253.07   36.80
  -9  -9   0  110.89   30.70
   9   9   0  118.19   30.50
 -10  10   0   29.10   30.20
 -10  10   0   46.60   38.40
 -10  10   0   80.19   32.40
  -9  10   0  349.27   51.29
  -9  10   0  207.08   37.30
  -9  10   0  247.18   38.40
  -8  10   0  408.06   45.90
  -8  10   0  402.66   44.40
  -8  10   0  299.07   47.20
   7 -10   0  334.57   34.50
  -7  10   0  281.17   37.80
  -7  10   0  287.57   43.70
  -7  10   0  329.47   41.00
   6 -10   0  910.91   51.59
  -6  10   0 1003.40   58.79
  -6  10   0 1037.50   66.29
  -6  10   0  904.31   58.39
   5 -10   0  835.62   49.70
  -5  10   0  776.92   52.99
  -5  10   0  768.72   57.79
  -5  10   0  771.82   53.69
   4 -10   0  610.74   45.10
   4 -10   0  542.65   48.00
   4 -10   0  588.74   45.80
  -4  10   0  563.44   47.70
  -4  10   0  654.63   53.49
  -4  10   0  626.04   50.99
   3 -10   0  980.50   53.09
   3 -10   0  945.91   54.19
   3 -10   0  959.30   56.49
  -3  10   0  866.91   51.59
  -3  10   0  954.10   61.09
  -3  10   0  868.71   54.89
  -3  10   0  942.91   55.29
   2 -10   0  776.82   50.79
   2 -10   0  746.63   48.60
   2 -10   0  850.51   51.79
  -2  10   0  786.22   57.59
  -2  10   0  754.32   50.39
  -2  10   0  815.52   49.00
  -2  10   0  740.03   51.79
   1 -10   0  541.05   45.60
   1 -10   0  593.44   46.90
   1 -10   0  575.74   44.10
  -1  10   0  604.94   51.29
  -1  10   0  565.44   46.30
  -1  10   0  587.04   46.30
   0 -10   0  915.31   53.79
   0 -10   0  840.92   50.69
   0 -10   0  787.92   48.90
   0 -10   0  906.51   51.99
   0  10   0  861.91   52.09
   0  10   0  903.61   53.39
   0  10   0  801.22   53.59
  -1 -10   0  774.22   49.90
  -1 -10   0  767.62   49.40
  -1 -10   0  773.92   51.69
  -1 -10   0  671.03   46.30
   1  10   0  751.32   49.70
   1  10   0  676.13   48.80
   1  10   0  689.23   49.60
  -2 -10   0  486.25   42.30
  -2 -10   0  456.05   42.00
  -2 -10   0  424.56   40.40
   2  10   0  371.76   38.30
   2  10   0  378.56   38.30
   2  10   0  401.56   40.30
  -3 -10   0   35.40   21.80
  -3 -10   0   59.49   24.20
  -3 -10   0   55.89   23.60
   3  10   0  101.09   26.90
   3  10   0  103.39   24.50
  -4 -10   0   75.79   26.80
  -4 -10   0   66.79   25.00
  -4 -10   0   80.79   25.10
   4  10   0   75.19   21.90
   4  10   0   46.20   23.30
  -5 -10   0  -21.10   22.60
  -5 -10   0  -16.30   20.50
  -5 -10   0   15.50   21.50
   5  10   0   39.30   19.80
  -6 -10   0   26.30   24.90
  -6 -10   0   16.90   26.00
  -6 -10   0   65.09   25.10
   6  10   0   31.40   19.40
  -7 -10   0   16.40   23.70
  -7 -10   0   38.50   23.30
  -7 -10   0   34.80   26.20
   7  10   0   48.70   22.30
  -8 -10   0  140.09   33.60
  -8 -10   0  188.78   37.50
   8  10   0  115.09   28.90
 -10  11   0  787.42   65.49
 -10  11   0  669.13   71.49
  -9  11   0  678.93   70.19
  -9  11   0  716.43   61.09
  -9  11   0  730.33   60.89
  -8  11   0  624.34   65.99
  -8  11   0  632.24   57.39
  -8  11   0  718.93   59.59
   7 -11   0  415.16   40.30
  -7  11   0  375.96   53.69
  -7  11   0  403.06   47.20
  -7  11   0  455.95   49.10
   6 -11   0  617.84   48.70
  -6  11   0  626.14   55.59
  -6  11   0  563.54   58.19
  -6  11   0  613.34   54.19
   5 -11   0  125.79   29.10
  -5  11   0  106.59   30.70
  -5  11   0  135.69   36.50
  -5  11   0  153.68   34.10
   4 -11   0  -24.50   23.40
   4 -11   0   24.50   24.60
  -4  11   0   21.00   25.30
  -4  11   0   34.50   28.40
  -4  11   0   31.80   26.70
   3 -11   0   22.10   24.10
   3 -11   0    9.30   24.40
   3 -11   0   83.39   29.10
  -3  11   0   67.79   28.00
  -3  11   0   22.20   25.10
  -3  11   0   48.30   31.40
   2 -11   0    5.40   21.50
   2 -11   0  -24.90   22.40
   2 -11   0   30.60   23.60
  -2  11   0   22.00   30.30
  -2  11   0  -30.30   21.10
  -2  11   0   -1.50   21.80
   1 -11   0   13.50   23.50
   1 -11   0  -14.60   20.70
   1 -11   0  -12.50   21.40
  -1  11   0   16.00   22.70
  -1  11   0   33.80   24.40
  -1  11   0   -2.40   26.20
   0 -11   0   42.00   24.90
   0 -11   0   14.10   22.10
   0 -11   0   30.20   23.90
   0  11   0   44.20   26.80
   0  11   0   15.70   23.30
   0  11   0    8.10   22.40
  -1 -11   0  169.98   32.40
  -1 -11   0  238.78   35.80
  -1 -11   0  265.47   36.50
   1  11   0  177.58   33.20
   1  11   0  256.17   37.00
  -2 -11   0  483.55   45.90
  -2 -11   0  568.74   47.80
  -2 -11   0  524.55   48.40
   2  11   0  458.25   43.50
   2  11   0  493.35   45.30
  -3 -11   0  700.33   56.29
  -3 -11   0  814.22   53.19
  -3 -11   0  623.14   51.19
   3  11   0  629.74   50.69
   3  11   0  644.84   46.90
  -4 -11   0  350.56   41.50
  -4 -11   0  342.17   39.10
  -4 -11   0  374.06   43.90
   4  11   0  341.67   35.20
   4  11   0  350.16   39.30
  -5 -11   0  381.26   40.80
  -5 -11   0  389.36   44.50
  -5 -11   0  304.67   42.10
   5  11   0  266.17   32.60
  -6 -11   0  447.56   46.70
  -6 -11   0  503.35   47.00
  -6 -11   0  434.36   49.99
   6  11   0  411.16   41.70
  -7 -11   0  446.46   47.90
  -7 -11   0  392.56   47.40
  -7 -11   0  439.76   44.70
  -9  12   0   28.60   36.60
  -9  12   0  -17.00   30.90
  -9  12   0  -13.80   29.80
  -8  12   0   29.30   35.80
  -8  12   0   37.00   32.90
  -8  12   0   -8.90   30.10
   7 -12   0  201.28   34.10
  -7  12   0  165.38   39.40
  -7  12   0  204.48   40.30
  -7  12   0  220.68   48.00
   6 -12   0  236.18   36.60
  -6  12   0  263.17   42.90
  -6  12   0  231.78   42.20
  -6  12   0  280.37   47.50
   5 -12   0  698.33   54.79
  -5  12   0  605.94   55.99
  -5  12   0  716.53   60.09
  -5  12   0  694.93   65.79
   4 -12   0  506.25   48.10
  -4  12   0  421.86   53.69
  -4  12   0  506.45   52.09
  -4  12   0  571.64   55.09
   3 -12   0  733.83   58.79
   3 -12   0  772.62   57.39
  -3  12   0  847.12   61.79
  -3  12   0  807.32   70.89
  -3  12   0  806.92   59.79
   2 -12   0 1458.25   70.69
   2 -12   0 1242.08   69.79
   2 -12   0 1302.47   69.69
  -2  12   0 1309.67   79.29
  -2  12   0 1306.87   70.69
  -2  12   0 1327.07   71.99
   1 -12   0 1086.29   66.59
   1 -12   0 1089.69   65.39
   1 -12   0 1062.39   62.89
  -1  12   0 1032.10   64.19
  -1  12   0 1243.18   72.59
  -1  12   0 1148.79   65.49
   0 -12   0  642.54   54.59
   0 -12   0  551.74   52.19
   0 -12   0  580.64   50.99
   0  12   0  703.23   57.29
   0  12   0  625.84   54.29
  -1 -12   0  777.92   57.59
  -1 -12   0  776.02   59.19
  -1 -12   0  706.93   55.69
   1  12   0  590.44   51.49
   1  12   0  674.13   52.79
  -2 -12   0  577.94   51.89
  -2 -12   0  547.05   51.89
  -2 -12   0  625.24   54.59
   2  12   0  680.73   55.79
   2  12   0  596.24   49.10
  -3 -12   0  859.61   59.19
  -3 -12   0  785.02   62.19
  -3 -12   0  781.82   57.39
   3  12   0  714.43   55.09
   3  12   0  811.12   52.39
  -4 -12   0  371.06   43.40
  -4 -12   0  317.47   44.20
  -4 -12   0  280.47   42.60
   4  12   0  294.87   34.70
   4  12   0  302.17   40.20
  -5 -12   0  171.58   36.80
  -5 -12   0  108.89   34.60
  -5 -12   0  176.58   34.40
  -6 -12   0   52.49   32.30
  -6 -12   0   53.49   30.70
  -6 -12   0   47.80   29.20
  -8  13   0  524.65   65.89
  -8  13   0  672.23   65.29
  -8  13   0  711.83   66.29
   7 -13   0  612.74   52.99
  -7  13   0  704.33   75.49
  -7  13   0  732.83   66.79
  -7  13   0  656.93   62.39
   6 -13   0  585.24   51.89
  -6  13   0  635.24   60.99
  -6  13   0  708.83   70.49
  -6  13   0  677.73   62.69
   5 -13   0  746.73   59.19
  -5  13   0  696.53   61.69
  -5  13   0  758.72   64.49
  -5  13   0  753.12   73.99
   4 -13   0  488.45   49.80
  -4  13   0  440.76   59.59
  -4  13   0  445.36   52.29
  -4  13   0  350.16   47.50
   3 -13   0  343.67   47.90
   3 -13   0  333.97   44.20
  -3  13   0  335.97   54.39
  -3  13   0  323.67   46.10
  -3  13   0  253.17   43.10
   2 -13   0  384.16   48.20
   2 -13   0  443.26   48.80
  -2  13   0  525.15   59.29
  -2  13   0  360.56   46.60
   1 -13   0  139.99   35.80
   1 -13   0  164.78   35.70
  -1  13   0  167.58   38.80
  -1  13   0  151.58   40.30
   0 -13   0   29.40   30.30
   0 -13   0   69.99   30.70
   0 -13   0   27.40   28.50
   0  13   0   17.50   29.30
   0  13   0   41.20   32.30
  -1 -13   0   47.80   32.40
  -1 -13   0   41.70   30.70
  -1 -13   0   62.89   32.70
   1  13   0   78.59   31.40
   1  13   0   83.99   30.60
  -2 -13   0   57.19   31.80
  -2 -13   0   22.90   30.70
  -2 -13   0   48.30   32.50
   2  13   0   56.19   27.00
   2  13   0  117.29   33.60
  -3 -13   0   85.99   34.30
  -3 -13   0   98.09   34.70
  -3 -13   0    0.10   29.00
   3  13   0  103.09   34.40
  -4 -13   0  148.89   39.30
  -4 -13   0  196.78   39.10
  -4 -13   0  179.68   39.20
   4  13   0  131.09   33.00
  -5 -13   0  165.08   37.70
  -5 -13   0  161.68   37.40
  -5 -13   0  100.79   37.10
   6 -14   0  139.09   37.90
  -6  14   0   29.20   39.80
  -6  14   0   40.10   35.70
  -6  14   0   67.59   37.40
   5 -14   0  124.09   37.10
  -5  14   0  119.29   39.80
  -5  14   0  164.98   48.30
  -5  14   0  182.88   41.10
   4 -14   0  249.18   43.60
  -4  14   0  284.97   50.39
  -4  14   0  208.58   51.99
  -4  14   0  318.97   49.99
   3 -14   0  328.37   45.50
   3 -14   0  357.86   50.29
  -3  14   0  422.66   60.19
  -3  14   0  365.56   50.59
   2 -14   0  633.04   59.29
   2 -14   0  654.63   62.69
  -2  14   0  700.33   68.39
  -2  14   0  797.42   67.69
   1 -14   0  734.33   63.69
   1 -14   0  621.84   58.49
  -1  14   0  754.22   66.59
  -1  14   0  695.63   63.89
   0 -14   0  690.33   61.89
   0 -14   0  766.22   65.39
   0  14   0  697.63   62.19
   0  14   0  605.74   59.79
  -1 -14   0  953.30   72.79
  -1 -14   0 1099.19   73.79
  -1 -14   0 1092.79   72.39
   1  14   0  982.40   69.49
  -2 -14   0  609.04   57.89
  -2 -14   0  458.75   55.39
  -2 -14   0  627.34   61.39
   2  14   0  693.93   60.19
  -3 -14   0  623.64   61.09
  -3 -14   0  716.73   63.69
  -3 -14   0  677.93   60.89
   3  14   0  665.73   59.29
  -4 -14   0  592.54   57.69
  -4 -14   0  518.55   58.79
  -4 -14   0  597.24   57.89
   4  14   0  593.24   54.59
   4 -15   0  368.26   51.49
  -4  15   0  476.45   67.69
  -4  15   0  436.96   55.49
   3 -15   0  495.95   56.39
   3 -15   0  492.65   60.49
  -3  15   0  442.06   57.09
  -3  15   0  437.06   62.69
   2 -15   0  459.75   58.59
   2 -15   0  483.35   56.69
  -2  15   0  539.05   62.09
  -2  15   0  446.16   54.69
   1 -15   0  262.57   44.70
   1 -15   0  402.56   54.69
  -1  15   0  318.07   48.90
  -1  15   0  390.46   55.99
   0 -15   0  132.89   41.40
   0 -15   0  113.99   37.90
   0  15   0  182.08   43.60
  -1 -15   0   31.60   34.40
  -1 -15   0  155.78   43.40
   1  15   0  136.89   38.60
   2  15   0  -20.20   30.70
   2  15  -1  379.56   51.69
  -2 -15   1  382.46   52.49
   1  15  -1  207.78   42.90
  -1 -15   1  129.79   40.20
  -1 -15   1  188.08   44.40
   0  15  -1  216.28   45.40
   0  15  -1  153.68   42.20
   0 -15   1  182.98   43.60
   0 -15   1  105.59   37.00
  -1  15  -1   74.19   38.30
  -1  15  -1   52.99   38.30
   1 -15   1   77.49   37.30
   1 -15   1   55.49   39.80
  -2  15  -1   59.79   36.30
  -2  15  -1   77.99   42.80
   2 -15   1   52.19   37.50
  -3  15  -1   -9.30   32.60
  -3  15  -1   23.40   40.40
   3 -15   1   63.49   34.60
  -4  15  -1    3.80   35.30
  -4  15  -1   -9.00   43.20
   4 -15   1    1.80   32.30
   4  14  -1   54.09   31.50
  -4 -14   1   19.50   33.70
  -4 -14   1  -11.40   33.00
  -4 -14   1   42.80   34.10
   3  14  -1  113.39   35.20
  -3 -14   1  103.09   35.90
  -3 -14   1   71.39   34.40
  -3 -14   1  137.29   37.50
   2  14  -1  124.89   36.60
   2  14  -1  137.39   36.30
  -2 -14   1  183.38   42.20
  -2 -14   1  177.78   41.30
  -2 -14   1  221.88   42.50
   1  14  -1  258.37   43.60
   1  14  -1  254.27   42.80
  -1 -14   1  208.98   43.70
  -1 -14   1  206.68   42.50
  -1 -14   1  312.37   44.80
   0  14  -1  476.45   55.59
   0  14  -1  474.75   53.39
   0 -14   1  488.25   54.89
   0 -14   1  463.95   52.19
  -1  14  -1  872.91   68.19
  -1  14  -1  976.00   74.09
   1 -14   1  825.72   68.39
   1 -14   1  892.11   66.99
  -2  14  -1  915.31   78.99
  -2  14  -1 1169.58   73.59
   2 -14   1  950.20   72.19
   2 -14   1  962.50   68.79
  -3  14  -1 1022.50   82.19
  -3  14  -1 1028.30   72.19
   3 -14   1  952.40   67.29
  -4  14  -1 1011.30   73.79
  -4  14  -1  997.30   74.09
  -4  14  -1 1009.80   85.99
   4 -14   1 1108.39   70.39
  -5  14  -1  969.10   73.09
  -5  14  -1  878.71   82.99
  -5  14  -1  919.71   73.29
   5 -14   1  833.12   64.29
  -6  14  -1  558.34   59.79
  -6  14  -1  702.73   66.89
  -6  14  -1  628.94   75.89
   6 -14   1  654.23   56.09
  -6 -13   1  625.44   56.49
  -5 -13   1  632.84   55.59
  -5 -13   1  628.34   60.59
  -5 -13   1  527.25   54.99
   4  13  -1 1304.57   70.09
   4  13  -1 1218.78   64.39
  -4 -13   1 1283.67   75.09
  -4 -13   1 1411.46   74.09
  -4 -13   1 1168.98   76.19
   3  13  -1 1002.40   63.69
   3  13  -1  932.81   63.39
  -3 -13   1  988.70   70.49
  -3 -13   1 1043.90   68.49
  -3 -13   1  987.50   65.69
   2  13  -1 1201.18   69.29
   2  13  -1 1128.89   68.09
  -2 -13   1 1318.97   73.09
  -2 -13   1 1136.59   73.79
  -2 -13   1 1055.49   68.69
   1  13  -1  509.55   53.09
   1  13  -1  586.44   55.39
  -1 -13   1  563.64   53.79
  -1 -13   1  536.75   53.79
  -1 -13   1  447.16   51.79
   0  13  -1  653.03   57.89
   0  13  -1  619.14   60.19
   0 -13   1  746.03   58.89
   0 -13   1  644.54   57.49
   0 -13   1  768.62   60.39
  -1  13  -1  706.93   63.89
  -1  13  -1  789.12   61.39
   1 -13   1  732.53   58.89
   1 -13   1  697.83   59.69
  -2  13  -1  332.67   52.39
  -2  13  -1  277.37   41.80
  -2  13  -1  308.47   48.10
   2 -13   1  356.56   46.20
   2 -13   1  385.86   49.30
  -3  13  -1  153.48   37.80
  -3  13  -1  143.39   38.70
  -3  13  -1  169.38   45.80
   3 -13   1  146.29   35.60
  -4  13  -1   84.69   41.60
  -4  13  -1   14.50   29.70
  -4  13  -1   68.79   33.50
   4 -13   1   74.79   30.70
  -5  13  -1   48.70   31.70
  -5  13  -1    2.40   36.70
  -5  13  -1  -49.00   26.00
   5 -13   1    8.70   27.90
  -6  13  -1   13.70   30.40
  -6  13  -1   12.00   30.70
  -6  13  -1  -16.40   32.40
   6 -13   1   -6.30   27.00
  -7  13  -1   16.40   37.70
  -7  13  -1  101.29   37.80
  -7  13  -1   50.49   32.90
   7 -13   1   78.09   31.00
  -8  13  -1  198.78   44.30
  -8  13  -1  144.39   48.50
  -7 -12   1  397.26   49.40
  -7 -12   1  248.68   41.60
   6  12  -1   76.19   26.80
  -6 -12   1   86.19   32.20
  -6 -12   1   88.89   32.50
  -6 -12   1   46.30   28.20
   5  12  -1   86.29   26.50
  -5 -12   1   66.49   29.80
  -5 -12   1   59.59   30.40
  -5 -12   1  132.69   36.30
   4  12  -1   -1.70   20.10
   4  12  -1   -4.10   24.60
   4  12  -1    0.20   20.00
  -4 -12   1   25.80   28.00
  -4 -12   1   18.20   27.20
  -4 -12   1  -41.20   22.30
   3  12  -1  -12.00   24.60
   3  12  -1   22.10   24.10
  -3 -12   1  -24.70   25.10
  -3 -12   1    7.80   26.10
  -3 -12   1  -15.50   23.10
   2  12  -1   57.29   28.90
   2  12  -1   80.69   29.60
  -2 -12   1   56.59   28.70
  -2 -12   1   81.69   31.60
  -2 -12   1   64.59   29.10
   1  12  -1  234.18   38.30
   1  12  -1  149.69   35.40
  -1 -12   1  238.38   40.00
  -1 -12   1  211.58   37.70
  -1 -12   1  188.98   35.60
   0  12  -1  145.99   35.10
   0  12  -1   70.59   33.40
   0 -12   1  118.29   31.30
   0 -12   1   85.79   29.50
   0 -12   1  141.59   33.20
  -1  12  -1  374.86   45.40
  -1  12  -1  338.57   42.50
  -1  12  -1  348.87   49.70
   1 -12   1  432.46   46.50
   1 -12   1  360.76   42.60
   1 -12   1  340.47   42.40
  -2  12  -1  706.23   56.09
  -2  12  -1  693.33   65.59
  -2  12  -1  665.73   56.69
   2 -12   1  677.23   57.39
   2 -12   1  717.93   54.29
  -3  12  -1  986.60   65.29
  -3  12  -1 1074.79   77.89
  -3  12  -1 1130.79   67.69
   3 -12   1 1119.59   64.19
  -4  12  -1 1249.97   71.39
  -4  12  -1 1304.27   73.29
  -4  12  -1 1391.76   84.89
   4 -12   1 1327.57   67.89
  -5  12  -1 1481.75   78.19
  -5  12  -1 1320.57   83.79
  -5  12  -1 1411.16   76.29
   5 -12   1 1407.46   68.99
  -6  12  -1 1039.40   68.99
  -6  12  -1  948.71   75.69
  -6  12  -1  981.90   67.59
   6 -12   1 1046.80   60.39
  -7  12  -1 1109.99   71.99
  -7  12  -1 1105.89   81.69
  -7  12  -1 1087.39   71.59
   7 -12   1 1291.77   63.69
  -8  12  -1  656.73   60.79
  -8  12  -1  670.13   60.39
  -8  12  -1  530.35   66.59
  -9  12  -1  456.45   64.89
  -9  12  -1  451.35   53.39
  -9  12  -1  464.65   55.19
   8  11  -1   -2.10   22.80
  -8 -11   1   52.89   30.20
  -8 -11   1   -5.30   26.40
   7  11  -1  120.99   29.80
  -7 -11   1  128.29   32.90
  -7 -11   1  197.78   39.10
  -7 -11   1  143.09   31.20
   6  11  -1  351.16   39.40
  -6 -11   1  376.06   44.30
  -6 -11   1  316.37   43.10
  -6 -11   1  398.56   41.40
   5  11  -1  920.91   54.99
  -5 -11   1  972.00   56.79
  -5 -11   1  853.11   62.19
  -5 -11   1  880.41   59.49
   4  11  -1  578.84   47.30
   4  11  -1  619.04   46.60
   4  11  -1  553.84   45.50
  -4 -11   1  528.75   50.59
  -4 -11   1  584.44   50.09
  -4 -11   1  568.14   47.60
   3  11  -1 1077.29   60.39
   3  11  -1 1170.08   61.99
  -3 -11   1 1187.28   66.69
  -3 -11   1 1160.78   62.89
  -3 -11   1 1163.58   61.49
   2  11  -1 1234.68   63.49
   2  11  -1 1257.77   64.79
  -2 -11   1 1280.77   67.89
  -2 -11   1 1258.47   63.39
  -2 -11   1 1308.07   65.39
   1  11  -1 1104.59   60.79
   1  11  -1 1076.89   61.19
   1  11  -1 1059.79   63.39
  -1 -11   1 1098.89   60.99
  -1 -11   1 1104.59   62.29
  -1 -11   1 1063.19   60.29
   0  11  -1  782.32   54.49
   0  11  -1  786.22   58.19
   0  11  -1  741.53   53.39
   0 -11   1  784.72   52.29
   0 -11   1  798.12   54.09
   0 -11   1  742.23   54.09
  -1  11  -1  794.72   55.49
  -1  11  -1  876.41   62.99
  -1  11  -1  731.13   55.19
   1 -11   1  824.22   55.29
   1 -11   1  883.61   54.29
   1 -11   1  894.11   55.39
  -2  11  -1  896.71   67.69
  -2  11  -1 1020.20   59.99
  -2  11  -1 1084.79   60.99
   2 -11   1  982.30   56.59
   2 -11   1  917.91   58.99
   2 -11   1  920.41   56.89
  -3  11  -1  342.77   42.00
  -3  11  -1  221.88   36.50
  -3  11  -1  390.86   51.99
   3 -11   1  306.97   38.80
   3 -11   1  290.87   37.90
   3 -11   1  322.27   41.50
  -4  11  -1  586.34   58.99
  -4  11  -1  629.64   53.89
  -4  11  -1  673.03   54.69
   4 -11   1  620.34   50.29
  -5  11  -1  270.27   38.80
  -5  11  -1  117.69   36.60
  -5  11  -1  216.88   36.00
   5 -11   1  222.48   33.40
  -6  11  -1   87.09   31.60
  -6  11  -1  121.09   32.60
  -6  11  -1   79.79   35.30
   6 -11   1   40.10   24.70
  -7  11  -1  -32.30   23.50
  -7  11  -1  -18.70   29.40
  -7  11  -1    4.00   26.60
   7 -11   1  -12.50   21.20
  -8  11  -1   62.69   31.40
  -8  11  -1   32.20   29.20
  -8  11  -1   35.80   35.20
  -9  11  -1   59.19   32.30
  -9  11  -1   27.50   29.70
  -9  11  -1   69.49   39.60
   9  10  -1  322.87   42.60
  -9 -10   1  269.57   41.00
   8  10  -1  512.45   50.29
  -8 -10   1  529.75   50.49
  -8 -10   1  455.15   45.40
   7  10  -1  387.66   43.80
  -7 -10   1  501.15   42.70
  -7 -10   1  421.96   43.80
  -7 -10   1  518.75   49.00
   6  10  -1  858.81   45.50
   6  10  -1 1005.00   56.79
  -6 -10   1  881.01   55.79
  -6 -10   1  868.51   51.49
  -6 -10   1  912.91   59.29
   5  10  -1  152.98   28.40
  -5 -10   1  166.78   29.40
  -5 -10   1  113.89   28.80
  -5 -10   1  222.08   35.50
   4  10  -1  203.18   30.20
   4  10  -1  290.37   33.50
   4  10  -1  267.67   33.70
  -4 -10   1  240.68   32.90
  -4 -10   1  258.37   35.90
  -4 -10   1  193.38   32.90
   3  10  -1   77.19   24.80
   3  10  -1  103.69   26.90
  -3 -10   1  113.69   27.80
  -3 -10   1  111.89   25.40
  -3 -10   1  121.09   29.90
   2  10  -1  402.66   41.50
   2  10  -1  357.36   38.00
   2  10  -1  326.37   36.90
  -2 -10   1  381.96   39.90
  -2 -10   1  316.37   36.40
  -2 -10   1  384.86   38.60
   1  10  -1  -16.90   22.30
   1  10  -1   14.90   20.40
   1  10  -1   20.80   21.40
  -1 -10   1  -22.40   19.40
  -1 -10   1    3.70   19.50
  -1 -10   1   37.70   19.90
  -1 -10   1   69.59   24.80
   0  10  -1   45.80   24.00
   0  10  -1   48.90   23.60
   0  10  -1   36.60   25.90
   0 -10   1   51.19   22.90
   0 -10   1   25.00   22.00
   0 -10   1   82.99   24.00
   0 -10   1   47.40   21.30
  -1  10  -1   11.10   21.60
  -1  10  -1    6.20   20.60
  -1  10  -1   24.70   27.90
   1 -10   1    7.40   19.70
   1 -10   1   21.90   21.40
   1 -10   1    5.60   20.30
  -2  10  -1   50.89   23.60
  -2  10  -1   24.50   23.20
  -2  10  -1   42.00   22.20
  -2  10  -1   65.59   30.40
   2 -10   1   66.69   24.40
   2 -10   1   -7.40   20.00
   2 -10   1   45.30   23.50
  -3  10  -1   91.69   27.50
  -3  10  -1  120.09   28.70
  -3  10  -1  128.99   27.10
  -3  10  -1  159.48   35.40
   3 -10   1  163.08   27.90
   3 -10   1  146.79   27.60
   3 -10   1  153.78   29.90
  -4  10  -1  133.89   33.20
  -4  10  -1  112.59   28.60
  -4  10  -1  140.29   29.90
   4 -10   1  108.79   27.40
   4 -10   1  118.69   27.70
  -5  10  -1  797.62   54.79
  -5  10  -1  762.92   52.79
  -5  10  -1  766.62   60.39
   5 -10   1  758.92   47.60
  -6  10  -1  741.23   53.59
  -6  10  -1  676.33   53.29
  -6  10  -1  706.03   58.69
   6 -10   1  813.52   47.70
  -7  10  -1 1406.46   80.29
  -7  10  -1 1294.57   68.39
  -7  10  -1 1398.46   69.19
   7 -10   1 1354.96   56.79
  -8  10  -1 1204.38   67.49
  -8  10  -1 1091.89   74.99
  -8  10  -1 1113.59   64.49
  -9  10  -1  524.45   51.09
  -9  10  -1  357.46   52.99
  -9  10  -1  520.45   50.09
 -10  10  -1  526.95   57.89
 -10  10  -1  563.74   53.39
 -10  10  -1  428.36   58.59
   9   9  -1   64.09   26.50
  -9  -9   1   14.50   25.50
   8   9  -1   -2.50   20.90
  -8  -9   1  -17.50   22.50
  -8  -9   1   -8.90   20.00
   7   9  -1  129.19   28.80
  -7  -9   1  116.49   28.60
  -7  -9   1   89.99   22.80
  -7  -9   1   68.69   25.50
   6   9  -1  -10.70   14.20
   6   9  -1   30.10   20.40
  -6  -9   1   -6.40   21.90
  -6  -9   1   15.60   18.70
  -6  -9   1   15.90   21.10
   5   9  -1  164.48   27.80
  -5  -9   1  121.09   24.60
  -5  -9   1  161.68   30.90
  -5  -9   1  169.58   28.90
   4   9  -1  421.36   36.10
   4   9  -1  434.36   37.30
   4   9  -1  415.26   38.40
  -4  -9   1  370.26   38.60
  -4  -9   1  357.36   35.80
  -4  -9   1  427.46   36.50
   3   9  -1  334.07   33.80
   3   9  -1  329.47   35.60
   3   9  -1  342.87   35.40
  -3  -9   1  336.87   33.20
  -3  -9   1  274.77   32.30
  -3  -9   1  277.87   33.40
  -3  -9   1  345.27   37.30
   2   9  -1  612.54   42.50
   2   9  -1  638.84   43.50
   2   9  -1  563.74   42.80
  -2  -9   1  563.54   42.90
  -2  -9   1  588.54   40.40
  -2  -9   1  600.54   40.90
  -2  -9   1  548.65   40.80
   1   9  -1  650.23   44.50
   1   9  -1  647.94   46.40
   1   9  -1  667.13   43.30
  -1  -9   1  618.44   42.10
  -1  -9   1  673.73   41.60
  -1  -9   1  545.35   42.30
  -1  -9   1  645.04   42.00
   0   9  -1 1019.80   51.79
   0   9  -1  985.30   56.69
   0   9  -1  945.11   51.89
   0  -9   1  969.80   49.30
   0  -9   1  991.70   50.29
   0  -9   1  916.01   49.20
   0  -9   1  989.80   50.99
  -1   9  -1 1605.84   65.19
  -1   9  -1 1595.24   64.19
  -1   9  -1 1561.24   72.29
  -1   9  -1 1580.54   62.39
   1  -9   1 1626.84   64.19
   1  -9   1 1623.44   64.09
   1  -9   1 1532.45   61.29
  -2   9  -1 1707.13   76.19
  -2   9  -1 1712.23   68.09
  -2   9  -1 1684.83   66.49
  -2   9  -1 1689.93   65.79
   2  -9   1 1805.92   67.89
   2  -9   1 1678.63   66.79
   2  -9   1 1737.13   65.29
  -3   9  -1 1975.50   80.99
  -3   9  -1 2030.60   73.79
  -3   9  -1 1928.21   74.09
  -3   9  -1 2029.40   72.19
   3  -9   1 1978.70   69.59
   3  -9   1 1975.90   73.99
   3  -9   1 1991.40   72.19
  -4   9  -1  915.91   50.79
  -4   9  -1  923.91   53.49
  -4   9  -1 1005.00   53.89
  -4   9  -1  990.10   59.79
   4  -9   1  981.40   49.50
   4  -9   1 1011.60   51.39
  -5   9  -1 1255.97   59.59
  -5   9  -1 1211.38   60.09
  -5   9  -1 1237.08   61.39
  -5   9  -1 1051.59   62.49
   5  -9   1 1148.99   51.99
  -6   9  -1   84.99   27.00
  -6   9  -1   82.39   29.20
  -6   9  -1  138.39   28.90
   6  -9   1  115.69   22.90
  -7   9  -1  526.05   45.50
  -7   9  -1  517.85   52.89
  -7   9  -1  426.06   43.00
   7  -9   1  431.66   32.90
  -8   9  -1  284.57   36.90
  -8   9  -1  230.08   42.70
  -8   9  -1  278.17   37.30
  -9   9  -1   38.20   25.50
  -9   9  -1    1.80   24.90
  -9   9  -1  -10.40   26.90
 -10   9  -1   -8.00   30.00
 -10   9  -1   -9.10   24.30
 -11   9  -1   24.30   25.40
 -11   9  -1  -42.60   28.90
  10   8  -1  184.58   35.30
 -10  -8   1  116.09   28.50
   9   8  -1  389.76   45.20
   8   8  -1  398.26   43.80
  -8  -8   1  423.16   40.40
  -8  -8   1  452.35   42.50
  -8  -8   1  454.65   37.40
   7   8  -1  896.01   54.19
  -7  -8   1  890.31   49.70
  -7  -8   1  935.11   45.90
  -7  -8   1  852.51   52.09
   6   8  -1  884.91   50.69
  -6  -8   1  913.91   44.90
  -6  -8   1  944.21   49.60
  -6  -8   1  895.81   51.79
   5   8  -1 1847.62   68.39
  -5  -8   1 1738.43   66.59
  -5  -8   1 1755.42   68.19
  -5  -8   1 1803.52   62.69
  -5  -8   1 1810.92   66.89
   4   8  -1  537.95   38.30
   4   8  -1  538.15   38.10
   4   8  -1  465.45   34.20
  -4  -8   1  471.65   35.10
  -4  -8   1  630.54   44.10
  -4  -8   1  526.85   38.20
  -4  -8   1  545.85   38.90
   3   8  -1  863.81   45.70
   3   8  -1  801.92   44.10
   3   8  -1  764.12   42.70
  -3  -8   1  757.12   40.90
  -3  -8   1  761.62   45.10
  -3  -8   1  786.72   43.20
  -3  -8   1  780.92   43.50
   2   8  -1 1011.10   48.70
   2   8  -1  986.20   49.99
   2   8  -1 1132.09   49.90
  -2  -8   1 1076.09   48.40
  -2  -8   1 1036.90   48.70
  -2  -8   1  964.40   48.90
  -2  -8   1 1046.10   46.80
   1   8  -1  472.25   36.40
   1   8  -1  463.65   39.70
   1   8  -1  495.65   37.30
  -1  -8   1  521.65   36.40
  -1  -8   1  466.45   38.00
  -1  -8   1  499.55   35.60
  -1  -8   1  507.55   36.10
   0   8  -1  535.35   37.00
   0   8  -1  616.64   40.40
   0   8  -1  552.94   38.10
   0   8  -1  584.94   43.80
   0  -8   1  638.24   38.10
   0  -8   1  625.14   38.50
   0  -8   1  547.95   38.70
   0  -8   1  547.75   37.50
  -1   8  -1  204.18   27.40
  -1   8  -1  221.18   27.10
  -1   8  -1  195.38   27.10
  -1   8  -1  254.27   34.60
   1  -8   1  229.08   27.80
   1  -8   1  154.88   23.70
   1  -8   1  197.58   26.20
   1  -8   1  232.38   27.30
  -2   8  -1  232.88   26.90
  -2   8  -1  191.68   27.70
  -2   8  -1  229.68   31.90
  -2   8  -1  187.58   27.70
   2  -8   1  232.08   27.30
   2  -8   1  213.48   26.40
   2  -8   1  244.88   28.40
  -3   8  -1   11.10   16.90
  -3   8  -1   14.70   19.10
  -3   8  -1   31.00   17.60
  -3   8  -1   53.29   22.10
   3  -8   1    8.70   17.80
   3  -8   1   22.50   16.60
  -4   8  -1    6.10   18.20
  -4   8  -1   -2.60   16.80
  -4   8  -1   26.30   21.00
  -4   8  -1  -11.30   15.20
   4  -8   1   -7.80   15.70
   4  -8   1   18.80   17.40
  -5   8  -1  213.48   33.10
  -5   8  -1  276.97   30.70
  -5   8  -1  183.38   26.30
  -5   8  -1  231.58   29.50
   5  -8   1  243.48   27.50
   5  -8   1  214.48   26.80
  -6   8  -1  946.41   49.70
  -6   8  -1 1005.00   49.80
  -6   8  -1  956.60   52.09
  -6   8  -1 1009.50   59.99
   6  -8   1  980.30   42.70
   6  -8   1  909.51   41.50
  -7   8  -1  729.03   46.50
  -7   8  -1  757.32   48.70
  -7   8  -1  776.82   56.69
  -8   8  -1  786.12   60.29
  -8   8  -1  795.62   49.30
  -8   8  -1  932.81   52.89
  -9   8  -1  650.83   63.99
  -9   8  -1  800.42   52.19
  -9   8  -1  793.02   50.19
 -10   8  -1  620.34   49.10
 -10   8  -1  624.44   65.79
 -11   8  -1  646.64   68.39
 -11   8  -1  690.53   51.89
  11   7  -1  149.79   34.40
  10   7  -1  581.94   54.69
   9   7  -1  416.56   45.40
   8   7  -1  600.44   52.39
  -8  -7   1  583.04   44.50
  -8  -7   1  600.14   36.10
  -8  -7   1  548.45   40.20
   7   7  -1  152.68   27.40
  -7  -7   1  106.99   21.90
  -7  -7   1   98.19   19.60
  -7  -7   1   71.49   23.10
   6   7  -1  127.69   24.90
  -6  -7   1   64.19   19.90
  -6  -7   1   70.49   21.90
  -6  -7   1   68.09   17.40
  -6  -7   1   78.39   19.30
   5   7  -1  246.58   20.90
   5   7  -1  216.98   22.80
   5   7  -1  203.98   25.40
   5   7  -1  267.97   30.10
  -5  -7   1  252.37   25.10
  -5  -7   1  244.08   28.90
  -5  -7   1  271.27   28.00
  -5  -7   1  264.47   28.20
   4   7  -1   -5.40   14.40
   4   7  -1   10.30   13.90
   4   7  -1   39.60   16.20
   4   7  -1   14.90   11.20
  -4  -7   1   12.40   13.40
  -4  -7   1   43.80   18.50
  -4  -7   1   10.40   13.80
  -4  -7   1   27.00   15.60
   3   7  -1  317.77   29.00
   3   7  -1  294.87   27.90
   3   7  -1  316.77   30.90
  -3  -7   1  231.18   24.40
  -3  -7   1  265.17   28.20
  -3  -7   1  270.97   27.30
  -3  -7   1  303.67   28.50
   2   7  -1   -4.60   14.00
   2   7  -1   11.20   15.70
   2   7  -1    5.00   15.70
  -2  -7   1  -10.90   12.50
  -2  -7   1   16.40   15.70
  -2  -7   1    1.70   13.60
  -2  -7   1    9.80   14.30
   1   7  -1  726.83   37.80
   1   7  -1  738.73   39.60
   1   7  -1  718.33   39.90
   1   7  -1  653.53   41.50
  -1  -7   1  761.12   38.80
  -1  -7   1  782.22   38.30
  -1  -7   1  751.22   39.60
  -1  -7   1  742.33   45.50
  -1  -7   1  741.03   38.90
   0   7  -1  691.33   43.80
   0   7  -1  629.74   35.90
   0   7  -1  613.74   37.40
   0   7  -1  648.84   37.50
   0  -7   1  606.34   35.00
   0  -7   1  649.43   36.50
   0  -7   1  595.14   37.20
   0  -7   1  558.94   34.40
  -1   7  -1 1029.50   44.90
  -1   7  -1  990.70   46.10
  -1   7  -1 1059.69   52.89
  -1   7  -1 1082.29   46.50
   1  -7   1  979.70   44.70
   1  -7   1 1014.60   44.60
   1  -7   1  985.00   43.10
   1  -7   1 1097.29   46.30
  -2   7  -1 1840.72   62.79
  -2   7  -1 1926.61   64.49
  -2   7  -1 1923.61   70.09
  -2   7  -1 1944.81   62.99
   2  -7   1 1908.71   63.49
   2  -7   1 1828.12   61.39
   2  -7   1 1834.72   62.99
   2  -7   1 1841.62   60.39
  -3   7  -1 1473.15   56.49
  -3   7  -1 1430.06   60.49
  -3   7  -1 1598.34   55.79
  -3   7  -1 1453.45   55.19
   3  -7   1 1528.65   54.79
   3  -7   1 1452.85   52.29
  -4   7  -1  794.02   42.80
  -4   7  -1  840.82   42.00
  -4   7  -1  847.52   47.30
  -4   7  -1  729.43   40.20
   4  -7   1  842.52   39.00
   4  -7   1  789.22   40.50
  -5   7  -1 1164.78   50.29
  -5   7  -1 1083.99   56.29
  -5   7  -1  977.20   46.60
  -5   7  -1 1060.49   47.10
   5  -7   1 1065.69   45.60
   5  -7   1 1089.59   42.90
   5  -7   1 1069.09   41.00
  -6   7  -1  958.00   45.40
  -6   7  -1  947.11   45.70
  -6   7  -1  967.10   48.40
  -6   7  -1  992.80   56.19
   6  -7   1  916.31   37.70
   6  -7   1  916.81   43.70
  -7   7  -1  567.04   38.40
  -7   7  -1  515.15   37.70
  -7   7  -1  562.84   41.10
  -7   7  -1  551.74   46.90
  -8   7  -1  847.92   48.40
  -8   7  -1  877.11   58.99
  -8   7  -1  894.41   47.20
  -9   7  -1  421.56   38.20
  -9   7  -1  361.26   48.20
  -9   7  -1  509.15   40.70
 -10   7  -1  116.49   26.20
 -10   7  -1   24.30   28.20
 -11   7  -1   84.69   33.30
  11   6  -1   -2.40   23.70
  10   6  -1   31.10   23.90
   9   6  -1   -3.50   21.60
  -9  -6   1   -7.20   15.10
   8   6  -1  454.55   43.60
  -8  -6   1  447.76   30.00
  -8  -6   1  370.76   32.70
  -8  -6   1  407.36   34.60
  -8  -6   1  428.16   33.70
   7   6  -1  171.18   28.80
  -7  -6   1  226.48   25.50
  -7  -6   1  144.59   23.80
  -7  -6   1  151.38   20.10
  -7  -6   1  135.09   21.80
   6   6  -1  978.80   49.80
  -6  -6   1  965.90   45.30
  -6  -6   1  946.61   42.90
  -6  -6   1 1001.30   40.00
  -6  -6   1 1025.30   45.20
   5   6  -1 1416.06   43.90
   5   6  -1 1440.46   55.69
   5   6  -1 1421.56   41.80
   5   6  -1 1403.46   49.50
  -5  -6   1 1403.86   51.99
  -5  -6   1 1447.56   48.10
  -5  -6   1 1378.66   50.59
  -5  -6   1 1382.96   52.99
   4   6  -1 2213.58   69.89
   4   6  -1 2284.97   66.79
   4   6  -1 2413.26   64.49
  -4  -6   1 2352.66   64.69
  -4  -6   1 2304.07   67.19
  -4  -6   1 2275.27   68.59
  -4  -6   1 2260.37   69.39
   3   6  -1 1245.08   42.90
   3   6  -1 1204.28   46.20
   3   6  -1 1291.37   46.10
   3   6  -1 1314.77   49.50
   3   6  -1 1277.17   42.30
  -3  -6   1 1282.57   44.90
  -3  -6   1 1290.27   48.10
  -3  -6   1 1274.17   49.30
  -3  -6   1 1297.97   47.10
  -3  -6   1 1216.48   47.80
   2   6  -1  884.91   41.60
   2   6  -1  861.11   39.00
   2   6  -1  891.41   35.30
   2   6  -1  895.01   40.10
   2   6  -1  886.91   35.50
  -2  -6   1  923.21   42.60
  -2  -6   1  869.91   38.50
  -2  -6   1  866.51   39.20
  -2  -6   1  872.81   40.00
  -2  -6   1  862.31   36.90
   1   6  -1  529.55   27.50
   1   6  -1  536.35   33.20
   1   6  -1  417.16   33.70
   1   6  -1  447.16   27.00
   1   6  -1  516.95   31.00
   1   6  -1  495.15   31.60
  -1  -6   1  551.64   31.80
  -1  -6   1  473.85   33.30
  -1  -6   1  484.95   29.80
  -1  -6   1  489.05   30.60
  -1  -6   1  500.45   32.20
   0   6  -1   51.89   16.50
   0   6  -1   80.19   22.40
   0   6  -1  136.69   21.10
   0   6  -1   62.59   16.40
   0   6  -1   70.99   14.00
   0  -6   1   82.79   16.40
   0  -6   1  113.49   18.30
   0  -6   1  107.59   18.10
   0  -6   1   91.09   18.60
   0  -6   1   67.89   18.50
  -1   6  -1  827.82   44.50
  -1   6  -1  824.22   38.70
  -1   6  -1  783.02   39.20
  -1   6  -1  838.82   38.20
   1  -6   1  792.82   36.90
   1  -6   1  786.52   38.20
   1  -6   1  809.92   37.60
   1  -6   1  813.22   36.50
   1  -6   1  807.52   38.90
  -2   6  -1  366.16   29.00
  -2   6  -1  433.66   33.70
  -2   6  -1  387.46   30.90
  -2   6  -1  465.15   30.70
   2  -6   1  401.56   27.10
   2  -6   1  446.56   32.00
   2  -6   1  438.66   28.70
   2  -6   1  431.16   29.30
   2  -6   1  479.05   30.90
  -3   6  -1  575.54   37.30
  -3   6  -1  578.84   32.90
  -3   6  -1  548.85   32.50
  -3   6  -1  518.05   33.60
   3  -6   1  547.45   32.50
   3  -6   1  580.94   31.10
   3  -6   1  578.64   29.50
  -4   6  -1   -2.10   13.00
  -4   6  -1   20.50   16.80
  -4   6  -1    8.00   14.90
  -4   6  -1   14.40   13.70
   4  -6   1    6.60   13.30
   4  -6   1   27.30   11.00
   4  -6   1   18.40   13.40
  -5   6  -1  137.99   21.20
  -5   6  -1   80.99   20.80
  -5   6  -1  121.79   19.60
  -5   6  -1   96.89   19.30
   5  -6   1   75.19   13.10
   5  -6   1  109.39   19.20
   5  -6   1   98.29   16.10
  -6   6  -1  110.49   24.70
  -6   6  -1  139.29   22.50
  -6   6  -1  114.29   20.00
  -6   6  -1  138.19   20.20
   6  -6   1  120.79   18.50
  -7   6  -1  148.29   23.50
  -7   6  -1  161.18   29.50
  -7   6  -1  128.39   20.90
   7  -6   1  152.88   21.30
  -8   6  -1   74.89   25.70
  -8   6  -1   36.30   17.30
  -8   6  -1   67.29   20.10
  -9   6  -1  126.19   31.00
  -9   6  -1  152.48   25.30
  -9   6  -1  136.79   23.70
  -9   6  -1  103.49   19.80
 -10   6  -1  440.26   53.79
 -11   6  -1  640.04   65.59
 -12   6  -1  390.36   55.89
  11   5  -1  244.78   41.00
  10   5  -1  589.94   53.79
   9   5  -1  754.72   52.59
  -9  -5   1  750.02   40.20
  -9  -5   1  773.92   36.60
   8   5  -1 1424.06   65.89
  -8  -5   1 1496.45   49.90
  -8  -5   1 1520.75   53.89
   7   5  -1 1217.28   56.29
  -7  -5   1 1098.79   45.80
  -7  -5   1 1185.18   44.70
  -7  -5   1 1110.99   41.20
  -7  -5   1 1181.38   46.40
   6   5  -1  503.95   36.80
   6   5  -1  436.96   24.60
  -6  -5   1  440.86   31.00
  -6  -5   1  445.26   28.80
  -6  -5   1  424.26   25.30
  -6  -5   1  412.96   29.30
   5   5  -1  755.62   39.40
   5   5  -1  769.72   31.60
   5   5  -1  743.03   33.00
  -5  -5   1  763.52   31.80
  -5  -5   1  818.02   36.60
  -5  -5   1  774.92   37.40
  -5  -5   1  772.62   34.80
   4   5  -1  625.34   27.60
   4   5  -1  628.64   28.30
   4   5  -1  640.24   31.50
   4   5  -1  642.54   25.90
   4   5  -1  676.83   35.60
  -4  -5   1  632.24   28.80
  -4  -5   1  656.43   33.00
  -4  -5   1  634.04   33.60
  -4  -5   1  608.34   33.20
  -4  -5   1  716.03   32.60
   3   5  -1  423.16   27.30
   3   5  -1  439.96   28.90
   3   5  -1  449.36   26.00
  -3  -5   1  483.05   28.10
  -3  -5   1  463.25   28.90
  -3  -5   1  452.95   25.50
  -3  -5   1  484.25   30.00
  -3  -5   1  410.06   26.00
  -3  -5   1  485.15   28.80
   2   5  -1   -3.60    8.00
   2   5  -1   46.00   13.60
   2   5  -1   25.70   14.40
   2   5  -1   34.90   14.20
   2   5  -1   -3.60    6.90
   2   5  -1    8.10   13.60
  -2  -5   1   40.90   14.90
  -2  -5   1   24.90   12.40
  -2  -5   1   21.50   13.00
  -2  -5   1   52.09   15.10
  -2  -5   1   13.80   12.70
  -2  -5   1   21.10   13.20
   1   5  -1    8.80   15.60
   1   5  -1   15.20   13.20
   1   5  -1   17.80   14.00
   1   5  -1   -5.90   13.10
   1   5  -1   11.00   10.00
   1   5  -1  -15.00    7.10
  -1  -5   1   24.60   13.70
  -1  -5   1   16.50   14.70
  -1  -5   1   -2.50   11.70
  -1  -5   1   -0.50   12.70
  -1  -5   1   25.90   13.50
  -1  -5   1   17.70   10.90
   0   5  -1  180.18   25.10
   0   5  -1  145.89   17.10
   0   5  -1  161.08   20.10
   0   5  -1  135.59   16.30
   0   5  -1  180.58   20.20
   0   5  -1  194.38   20.80
   0  -5   1  159.18   20.00
   0  -5   1  178.28   20.00
   0  -5   1  148.89   21.00
   0  -5   1  178.78   19.70
   0  -5   1  149.49   18.60
  -1   5  -1  278.57   24.20
  -1   5  -1  278.97   25.00
  -1   5  -1  327.17   24.80
  -1   5  -1  297.27   21.30
  -1   5  -1  287.47   27.40
   1  -5   1  291.77   23.70
   1  -5   1  300.07   24.90
   1  -5   1  284.27   25.40
   1  -5   1  289.27   23.40
   1  -5   1  264.27   21.60
   1  -5   1  280.47   23.20
  -2   5  -1  673.83   36.00
  -2   5  -1  771.72   34.40
  -2   5  -1  670.93   34.10
  -2   5  -1  699.13   33.60
  -2   5  -1  681.53   30.50
   2  -5   1  762.32   36.00
   2  -5   1  637.44   30.80
   2  -5   1  661.53   33.50
   2  -5   1  693.03   33.30
   2  -5   1  636.34   31.80
  -3   5  -1 1920.51   56.99
  -3   5  -1 2015.10   56.09
  -3   5  -1 1968.20   65.39
  -3   5  -1 2071.89   58.79
  -3   5  -1 1894.31   58.19
   3  -5   1 1978.20   56.49
   3  -5   1 1963.10   54.79
   3  -5   1 2065.59   57.49
  -4   5  -1 1134.79   42.20
  -4   5  -1 1146.09   41.40
  -4   5  -1 1156.68   40.00
  -4   5  -1 1067.29   42.00
  -4   5  -1 1128.79   49.30
   4  -5   1 1122.19   37.60
   4  -5   1 1145.29   41.10
   4  -5   1 1143.19   36.30
  -5   5  -1 1680.43   52.49
  -5   5  -1 1583.34   50.59
  -5   5  -1 1595.34   52.59
  -5   5  -1 1696.03   63.79
   5  -5   1 1656.43   49.90
  -6   5  -1  519.95   29.30
  -6   5  -1  464.15   30.60
  -6   5  -1  499.85   30.10
  -6   5  -1  441.36   37.10
   6  -5   1  551.64   27.90
  -7   5  -1 1179.58   43.50
  -7   5  -1 1076.09   57.39
  -7   5  -1 1085.19   44.20
  -8   5  -1  736.23   36.10
  -8   5  -1  739.83   51.29
  -9   5  -1  707.13   54.79
  -9   5  -1  775.52   38.40
 -10   5  -1  537.45   56.69
 -11   5  -1  507.55   57.79
 -12   5  -1  170.78   42.20
  12   4  -1  168.38   39.00
  11   4  -1  109.09   31.10
  10   4  -1  158.48   33.30
   9   4  -1   30.60   21.90
  -9  -4   1   13.40   12.40
  -9  -4   1   23.30   14.60
   8   4  -1  221.68   31.80
  -8  -4   1  198.58   22.60
  -8  -4   1  189.98   20.30
   7   4  -1   49.50   19.40
  -7  -4   1   28.00   11.90
  -7  -4   1   46.00   13.90
   6   4  -1   32.70   16.10
  -6  -4   1   20.20   14.10
  -6  -4   1    9.10    9.30
  -6  -4   1   34.20   12.10
  -6  -4   1   20.90   10.30
  -6  -4   1   19.00   12.50
   5   4  -1 1035.80   44.90
  -5  -4   1 1034.80   36.60
  -5  -4   1 1014.60   38.10
  -5  -4   1 1028.70   34.40
  -5  -4   1 1063.79   37.40
  -5  -4   1  993.40   38.40
   4   4  -1   47.30   12.40
   4   4  -1   38.40   14.30
   4   4  -1   35.00    8.80
   4   4  -1   31.40    8.80
   4   4  -1   44.80   10.90
  -4  -4   1   30.00   10.50
  -4  -4   1   48.00   13.90
  -4  -4   1   17.70   12.60
  -4  -4   1   58.89   11.20
  -4  -4   1   47.20   14.20
  -4  -4   1   36.60   12.20
   3   4  -1 2633.44   72.59
   3   4  -1 2804.82   65.09
   3   4  -1 2738.73   67.69
   3   4  -1 2806.32   68.79
   3   4  -1 2770.22   64.89
  -3  -4   1 2820.92   68.99
  -3  -4   1 2850.61   69.19
  -3  -4   1 2891.51   66.19
  -3  -4   1 2603.44   69.89
  -3  -4   1 2840.92   74.69
  -3  -4   1 2930.21   71.19
   2   4  -1 1024.00   36.20
   2   4  -1 1089.89   39.30
   2   4  -1 1016.60   35.60
   2   4  -1 1036.10   33.50
   2   4  -1 1024.10   32.10
   2   4  -1 1007.30   36.60
  -2  -4   1  976.60   36.60
  -2  -4   1 1036.10   36.20
  -2  -4   1 1059.29   38.70
  -2  -4   1  986.40   33.70
  -2  -4   1  980.40   35.50
  -2  -4   1 1007.10   37.50
   1   4  -1 2589.54   65.39
   1   4  -1 2685.23   63.69
   1   4  -1 2657.13   62.59
   1   4  -1 2645.74   66.19
   1   4  -1 2589.34   71.29
   1   4  -1 2582.54   66.49
  -1  -4   1 2552.54   64.89
  -1  -4   1 2605.14   65.39
  -1  -4   1 2595.94   65.79
  -1  -4   1 2714.23   72.29
  -1  -4   1 2735.13   67.19
  -1  -4   1 2643.64   63.39
   0   4  -1 1807.82   59.49
   0   4  -1 1847.92   52.59
   0   4  -1 1951.00   52.69
   0   4  -1 1887.61   49.60
   0   4  -1 1895.21   53.19
   0  -4   1 1968.00   57.69
   0  -4   1 1877.21   51.09
   0  -4   1 1811.32   50.89
   0  -4   1 1915.41   52.79
   0  -4   1 1874.91   52.49
  -1   4  -1  713.63   31.90
  -1   4  -1  717.53   31.00
  -1   4  -1  702.93   34.90
  -1   4  -1  713.43   31.00
   1  -4   1  676.73   30.40
   1  -4   1  685.83   28.50
   1  -4   1  692.03   30.20
   1  -4   1  653.03   29.90
   1  -4   1  613.94   28.70
   1  -4   1  680.43   32.30
  -2   4  -1 2126.99   63.69
  -2   4  -1 2286.67   58.39
  -2   4  -1 2170.98   55.89
  -2   4  -1 2152.98   56.99
  -2   4  -1 2125.39   57.99
   2  -4   1 2158.98   63.09
   2  -4   1 2098.29   54.99
   2  -4   1 2180.18   55.19
   2  -4   1 2173.88   57.09
   2  -4   1 2162.28   56.89
  -3   4  -1  731.43   36.30
  -3   4  -1  642.94   27.80
  -3   4  -1  732.63   31.70
  -3   4  -1  784.02   32.00
  -3   4  -1  732.13   30.20
  -3   4  -1  652.83   30.30
   3  -4   1  747.93   29.30
   3  -4   1  741.73   27.20
   3  -4   1  717.53   27.90
   3  -4   1  740.23   30.70
  -4   4  -1 1535.95   56.09
  -4   4  -1 1571.14   47.30
  -4   4  -1 1593.94   46.00
  -4   4  -1 1481.75   47.10
  -4   4  -1 1659.03   45.60
  -4   4  -1 1620.54   50.59
   4  -4   1 1610.34   45.60
  -5   4  -1  592.54   28.80
  -5   4  -1  525.45   35.50
  -5   4  -1  533.05   28.00
  -5   4  -1  583.14   26.90
  -5   4  -1  585.74   26.10
  -6   4  -1   16.80   12.50
  -6   4  -1   31.50   10.70
  -6   4  -1   17.70   11.00
  -6   4  -1   -1.00   12.40
  -6   4  -1   45.60   17.90
  -7   4  -1   84.59   13.80
  -7   4  -1   74.89   14.20
  -7   4  -1   52.69   21.10
  -8   4  -1   50.79   22.00
  -8   4  -1   61.09   14.40
  -9   4  -1   15.60   20.70
 -10   4  -1  156.58   35.00
 -11   4  -1   35.60   26.40
 -12   4  -1  339.87   51.69
  12   3  -1  252.57   44.40
  11   3  -1  316.27   44.80
  10   3  -1  937.11   59.39
   9   3  -1  727.43   50.29
  -9  -3   1  763.72   34.60
   8   3  -1 1636.74   68.49
  -8  -3   1 1669.33   50.69
  -8  -3   1 1713.33   50.79
   7   3  -1 1293.87   56.19
  -7  -3   1 1275.27   40.80
  -7  -3   1 1298.57   41.40
   6   3  -1 1478.05   56.79
  -6  -3   1 1538.45   43.80
  -6  -3   1 1529.55   44.60
   5   3  -1  834.82   39.50
  -5  -3   1  877.01   32.20
  -5  -3   1  821.22   32.10
  -5  -3   1  868.01   31.10
  -5  -3   1  855.71   29.30
  -5  -3   1  827.82   29.40
   4   3  -1  821.82   36.10
   4   3  -1  792.22   28.50
   4   3  -1  801.72   26.50
  -4  -3   1  746.33   30.20
  -4  -3   1  824.72   28.80
  -4  -3   1  781.12   29.20
  -4  -3   1  805.02   30.40
  -4  -3   1  773.02   26.90
  -4  -3   1  782.02   33.90
   3   3  -1 2642.44   59.19
   3   3  -1 2729.03   63.79
   3   3  -1 2566.34   68.19
   3   3  -1 2669.23   60.19
   3   3  -1 2609.84   58.89
   3   3  -1 2688.33   62.49
  -3  -3   1 2559.74   62.29
  -3  -3   1 2701.73   59.59
  -3  -3   1 2522.55   63.59
  -3  -3   1 2697.13   62.69
  -3  -3   1 2645.54   63.79
  -3  -3   1 2640.24   69.09
   2   3  -1 1979.60   54.19
   2   3  -1 2114.39   47.10
   2   3  -1 1866.51   47.20
   2   3  -1 1870.51   49.00
   2   3  -1 1942.01   50.19
   2   3  -1 1935.51   48.90
  -2  -3   1 1920.41   50.79
  -2  -3   1 1984.20   53.89
  -2  -3   1 1971.10   47.00
  -2  -3   1 1934.11   49.50
  -2  -3   1 1982.00   49.80
  -2  -3   1 1863.51   50.89
   1   3  -1  438.26   22.70
   1   3  -1  402.76   25.30
   1   3  -1  426.36   20.90
   1   3  -1  443.76   23.50
   1   3  -1  444.66   23.90
   1   3  -1  438.36   19.40
  -1  -3   1  431.86   22.10
  -1  -3   1  436.86   23.70
  -1  -3   1  434.76   24.50
  -1  -3   1  460.75   20.80
  -1  -3   1  407.56   22.30
  -1  -3   1  432.76   23.00
   0   3  -1 2306.77   53.99
   0   3  -1 2267.57   55.99
   0   3  -1 2244.48   63.69
   0   3  -1 2401.46   57.09
   0   3  -1 2370.86   57.29
   0  -3   1 2302.07   55.49
   0  -3   1 2323.87   54.79
   0  -3   1 2401.56   56.89
   0  -3   1 2279.97   55.89
   0  -3   1 2221.08   61.69
  -1   3  -1  431.96   24.20
  -1   3  -1  440.86   21.00
  -1   3  -1  416.06   23.20
  -1   3  -1  443.36   25.90
  -1   3  -1  469.05   23.50
   1  -3   1  434.06   23.10
   1  -3   1  455.15   22.90
   1  -3   1  425.46   21.70
   1  -3   1  419.66   24.20
   1  -3   1  437.26   21.50
   1  -3   1  417.56   22.50
  -2   3  -1  378.06   25.20
  -2   3  -1  400.86   20.10
  -2   3  -1  422.76   23.30
  -2   3  -1  410.96   22.90
  -2   3  -1  415.96   21.90
   2  -3   1  409.96   20.40
   2  -3   1  415.96   21.70
   2  -3   1  395.16   19.90
   2  -3   1  350.86   21.40
  -3   3  -1   -7.00    8.90
  -3   3  -1   18.40    8.90
  -3   3  -1   17.00   11.20
  -3   3  -1    9.50   12.80
  -3   3  -1   -1.10   10.10
   3  -3   1    7.40    8.20
   3  -3   1   20.10   10.00
   3  -3   1    7.70    7.20
  -4   3  -1  134.19   13.20
  -4   3  -1  120.39   14.10
  -4   3  -1  113.59   12.80
  -4   3  -1  121.59   15.40
  -4   3  -1  109.19   18.50
  -5   3  -1   52.89   10.40
  -5   3  -1   25.70    9.10
  -5   3  -1    9.10   14.60
  -6   3  -1  955.50   47.20
  -7   3  -1  530.95   39.80
  -8   3  -1 1411.06   65.69
  -9   3  -1  951.00   58.39
 -10   3  -1  690.23   54.59
 -11   3  -1  520.75   59.29
 -12   3  -1  534.25   60.09
  12   2  -1  585.94   58.89
  11   2  -1  403.56   48.20
  10   2  -1 1100.49   62.59
 -10  -2   1 1068.59   42.80
   9   2  -1  155.48   29.60
  -9  -2   1  148.09   19.30
   8   2  -1  337.67   36.30
  -8  -2   1  279.87   21.80
   7   2  -1  523.25   37.90
  -7  -2   1  524.05   25.30
   6   2  -1  123.79   21.00
  -6  -2   1  123.49   14.50
   5   2  -1   75.39   16.80
  -5  -2   1   59.69   11.30
  -5  -2   1   68.59   11.40
  -5  -2   1   45.30    9.20
   4   2  -1   87.29   16.20
  -4  -2   1  123.19   12.10
  -4  -2   1  101.89   13.50
  -4  -2   1   91.49   12.50
  -4  -2   1  129.79   13.20
  -4  -2   1  121.79   12.10
  -4  -2   1  113.29   15.80
   3   2  -1  351.76   15.40
   3   2  -1  434.36   24.40
   3   2  -1  401.56   19.20
  -3  -2   1  344.27   16.30
  -3  -2   1  354.86   20.10
  -3  -2   1  389.66   19.50
  -3  -2   1  378.56   22.30
  -3  -2   1  341.27   20.10
   2   2  -1 2437.66   54.59
   2   2  -1 2503.25   60.79
   2   2  -1 2543.45   52.29
   2   2  -1 2508.25   56.19
   2   2  -1 2502.05   54.29
  -2  -2   1 2428.66   55.39
  -2  -2   1 2506.05   55.89
  -2  -2   1 2454.55   61.49
  -2  -2   1 2635.64   52.49
  -2  -2   1 2466.25   56.69
  -2  -2   1 2444.46   56.89
   1   2  -1 3519.15   74.89
   1   2  -1 3658.43   81.19
   1   2  -1 3514.75   73.99
   1   2  -1 3553.34   75.29
   1   2  -1 3645.74   75.09
   1   2  -1 3603.24   71.59
  -1  -2   1 3622.64   71.69
  -1  -2   1 3568.74   75.39
  -1  -2   1 3534.45   74.79
  -1  -2   1 3621.34   80.89
  -1  -2   1 3597.34   75.49
  -1  -2   1 3567.44   74.79
   0   2  -1 1304.07   34.10
   0   2  -1 1304.27   32.30
   0   2  -1 1281.07   34.20
   0   2  -1 1210.28   39.00
   0   2  -1 1279.87   33.50
   0  -2   1 1309.37   32.50
   0  -2   1 1306.57   34.30
   0  -2   1 1324.57   33.50
   0  -2   1 1306.27   39.20
  -1   2  -1 2301.67   51.89
  -1   2  -1 2337.77   57.39
  -1   2  -1 2245.28   50.19
  -1   2  -1 2336.37   51.49
  -1   2  -1 2338.07   51.39
   1  -2   1 2230.68   49.99
   1  -2   1 2268.07   51.19
   1  -2   1 2277.37   51.19
   1  -2   1 2253.37   50.29
  -2   2  -1 2968.00   62.19
  -2   2  -1 2984.80   63.49
  -2   2  -1 3005.80   63.69
  -2   2  -1 2937.91   61.79
  -2   2  -1 2949.90   72.79
   2  -2   1 2947.71   62.79
   2  -2   1 2968.40   60.29
   2  -2   1 2921.61   60.39
  -3   2  -1 3709.53   90.99
  -3   2  -1 3661.53   76.29
  -4   2  -1 1019.10   41.30
   4  -2   1 1037.60   41.50
  -5   2  -1 3870.21  102.69
   5  -2   1 3867.81  100.39
  -6   2  -1  543.65   35.20
   6  -2   1  472.65   35.00
  -7   2  -1  857.01   47.20
   7  -2   1  947.61   48.60
  -8   2  -1  722.63   47.10
   8  -2   1  680.13   46.30
  -9   2  -1  424.76   44.90
   9  -2   1  448.46   44.40
 -10   2  -1   43.50   23.50
  10  -2   1   23.90   23.60
 -11   2  -1  -12.60   15.40
 -11   2  -1   10.90   23.80
  11  -2   1  -19.80   20.90
 -12   2  -1   -0.20    0.80
 -12   2  -1  -21.00   22.30
  12   1  -1   59.39   30.30
  11   1  -1   97.49   29.90
  10   1  -1   55.99   26.50
 -10  -1   1   86.89   17.20
   9   1  -1 1258.17   63.09
  -9  -1   1 1415.46   47.30
   8   1  -1 1279.17   58.49
  -8  -1   1 1252.77   42.20
   7   1  -1 1457.35   58.49
  -7  -1   1 1426.46   43.40
   6   1  -1  702.53   38.50
  -6  -1   1  733.13   27.30
   5   1  -1 4169.28  104.39
  -5  -1   1 4254.57   88.29
   4   1  -1 1701.33   52.09
  -4  -1   1 1693.53   51.09
  -4  -1   1 1730.23   40.90
   3   1  -1 5441.26  118.99
  -3  -1   1 5498.65  118.09
  -3  -1   1 5456.25  107.19
  -3  -1   1 5602.24  107.19
  -3  -1   1 5418.86  108.09
   2   1  -1 1657.63   42.90
   2   1  -1 1610.74   35.80
   2   1  -1 1611.94   35.80
   2   1  -1 1600.84   37.40
  -2  -1   1 1591.94   38.00
  -2  -1   1 1586.74   36.90
  -2  -1   1 1643.04   36.90
   1   1  -1 5586.24  115.59
   1   1  -1 5556.74  107.09
   1   1  -1 5531.45  107.39
   1   1  -1 5663.53  107.59
   1   1  -1 5565.44  107.09
  -1  -1   1 5550.94  107.59
  -1  -1   1 5562.44  107.59
  -1  -1   1 5679.43  107.49
  -1  -1   1 5698.73  115.69
   0   1  -1 2555.04   51.69
   0   1  -1 2430.16   57.09
   0   1  -1 2565.04   51.49
   0   1  -1 2565.94   51.69
   0  -1   1 2538.75   51.59
   0  -1   1 2527.75   51.49
   0  -1   1 2534.55   51.19
  -1   1  -1 1550.64   33.60
  -1   1  -1 1530.35   38.70
  -1   1  -1 1514.45   33.40
  -1   1  -1 1496.25   32.20
  -1   1  -1 1528.45   32.50
   1  -1   1 1580.14   38.80
   1  -1   1 1538.75   33.10
  -2   1  -1 1204.98   36.20
  -3   1  -1  229.38   20.10
  -3   1  -1  249.78   20.10
   3  -1   1  225.68   19.70
  -4   1  -1  123.79   17.00
   4  -1   1  102.69   17.20
   5  -1   1   96.59   17.80
   6  -1   1   36.40   16.10
   7  -1   1   84.39   21.40
  -8   1  -1   56.79   20.10
   8  -1   1   56.89   21.40
  -9   1  -1  386.56   42.30
   9  -1   1  358.36   39.40
 -10   1  -1  439.96   33.70
 -10   1  -1  463.25   48.60
  10  -1   1  370.26   42.90
 -11   1  -1  160.28   35.60
 -11   1  -1  162.08   26.00
  11  -1   1   94.99   31.90
 -12   1  -1  637.84   62.29
  12  -1   1  632.64   62.99
  13   0  -1  453.55   55.99
 -13   0   1  599.94   65.69
  12   0  -1 1150.58   72.19
  11   0  -1 1159.58   68.89
  10   0  -1  886.31   57.89
 -10   0   1  927.01   40.10
   9   0  -1  792.32   51.99
  -9   0   1  824.12   35.70
   8   0  -1 1250.77   58.09
  -8   0   1 1217.08   42.40
   7   0  -1  592.14   38.50
   6   0  -1  670.03   36.90
   5   0  -1  292.07   25.30
   4   0  -1   74.99   14.80
   3   0  -1  153.48   16.60
  -3   0   1  146.99   11.80
  -3   0   1  150.58   11.30
  -3   0   1  141.49   10.40
   2   0  -1    0.70    8.50
   2   0  -1    4.40    6.50
   2   0  -1    0.90    5.50
   2   0  -1   -1.00    5.70
  -2   0   1   18.40    7.40
  -2   0   1    9.60    7.00
  -2   0   1   11.50    6.70
  -2   0   1   12.70    6.10
   1   0  -1  628.44   16.70
   1   0  -1  661.63   17.40
   1   0  -1  647.94   17.40
   1   0  -1  647.04   18.30
   1   0  -1  654.93   17.10
  -1   0   1  659.83   17.60
  -1   0   1  644.74   17.00
  -1   0   1  606.64   18.20
  -1   0   1  651.33   17.50
  -1   0   1  641.94   16.90
  -1   0  -1 2154.68   48.00
  -1   0  -1 2217.98   47.50
   1   0   1 2247.58   47.90
  -2   0  -1 9999.00  194.38
   2   0   1 9715.53  194.38
  -3   0  -1  991.80   33.20
   3   0   1  949.21   34.20
  -4   0  -1 2714.93   70.59
   5   0   1  973.20   41.50
   6   0   1 2293.47   71.89
  -7   0  -1  968.80   39.70
   7   0   1  969.10   47.90
  -8   0  -1 1000.50   42.80
   8   0   1 1033.20   53.19
  -9   0  -1  985.10   44.20
   9   0   1  982.90   56.89
 -10   0  -1  287.17   30.20
 -10   0  -1  246.58   35.80
  10   0   1  264.07   39.00
 -11   0  -1  159.08   34.60
 -11   0  -1  184.98   27.70
  11   0   1  144.89   33.70
 -12   0  -1  439.16   53.19
  12   0   1  436.46   52.89
  13  -1  -1  122.89   37.90
 -13   1   1   52.49   34.30
  12  -1  -1  211.48   41.20
 -12   1   1  168.78   39.20
  11  -1  -1   -7.00   21.90
  10  -1  -1    2.10   19.90
 -10   1   1    2.60   12.70
   9  -1  -1  308.27   37.70
   8  -1  -1  733.13   46.30
   7  -1  -1 1026.90   48.90
   6  -1  -1 1240.78   49.99
   5  -1  -1 1605.44   53.99
   4  -1  -1 3315.37   82.79
  -4   1   1 3373.96   69.59
  -4   1   1 3366.06   70.19
  -4   1   1 3250.37   71.39
   3  -1  -1 3836.12   87.49
  -3   1   1 3846.82   78.59
  -3   1   1 3775.22   77.79
  -3   1   1 3778.42   76.99
  -3   1   1 3773.22   78.89
  -3   1   1 3878.21   77.89
   2  -1  -1 2630.94   61.49
   2  -1  -1 2717.13   56.19
   2  -1  -1 2743.93   57.29
   2  -1  -1 2778.22   56.39
   2  -1  -1 2700.93   56.19
  -2   1   1 2688.73   57.49
  -2   1   1 2761.52   56.19
  -2   1   1 2647.04   57.49
  -2   1   1 2687.53   61.49
  -2   1   1 2673.03   56.39
  -2   1   1 2783.02   57.39
   1  -1  -1 5845.72  110.49
   1  -1  -1 5733.53  111.79
   1  -1  -1 5781.22  112.39
   1  -1  -1 5882.31  112.29
   1  -1  -1 6005.10  112.39
   1  -1  -1 5828.52  114.39
  -1   1   1 5820.42  111.89
  -1   1   1 5827.92  114.19
  -1   1   1 5922.41  112.49
  -1   1   1 5829.42  110.39
  -1   1   1 5968.20  112.49
  -1   1   1 5775.92  112.49
   0  -1  -1 4634.44   89.69
   0  -1  -1 4656.13   89.59
   0  -1  -1 4728.33   89.59
   0  -1  -1 4613.84   89.79
   0  -1  -1 4654.03   89.29
   0   1   1 4685.53   89.69
   0   1   1 4663.83   89.69
   0   1   1 4693.53   89.59
   0   1   1 4548.65   89.09
  -1  -1  -1 5070.09   98.59
  -1  -1  -1 4968.10   98.89
  -1  -1  -1 5129.59   95.69
  -1  -1  -1 5108.59   96.19
  -1  -1  -1 5035.00   95.09
   1   1   1 4984.20   95.79
   1   1   1 5157.68   98.89
   1   1   1 4911.41   98.89
  -2  -1  -1 4161.78   86.59
  -2  -1  -1 4273.87   88.99
   2   1   1 4278.27   89.49
   2   1   1 4173.98   86.69
  -3  -1  -1 1337.37   39.00
  -3  -1  -1 1291.47   36.80
   3   1   1 1318.47   40.20
  -4  -1  -1  493.55   25.40
  -4  -1  -1  521.25   24.30
   4   1   1  537.05   28.40
  -5  -1  -1 1120.49   38.20
   5   1   1 1117.69   43.70
  -6  -1  -1   18.00   10.40
   6   1   1   13.70   14.30
  -7  -1  -1   24.00   12.00
   7   1   1   33.80   17.30
  -8  -1  -1   30.40   13.80
   8   1   1   43.30   19.90
  -9  -1  -1   17.40   14.00
   9   1   1   18.90   19.20
 -10  -1  -1  300.47   31.00
  10   1   1  323.07   42.90
 -11  -1  -1  147.89   31.60
 -11  -1  -1  140.89   26.30
  11   1   1  107.89   31.70
 -12  -1  -1  181.88   36.20
  12   1   1  147.19   37.00
  13  -2  -1  287.87   49.50
 -13   2   1  266.97   50.79
  12  -2  -1  596.44   61.29
 -12   2   1  619.04   64.99
  11  -2  -1 1201.38   70.29
 -11   2   1 1199.08   71.69
  10  -2  -1  975.00   60.49
   9  -2  -1 1283.67   63.09
   8  -2  -1 1665.53   67.79
   7  -2  -1 1918.61   69.19
  -7   2   1 1892.21   51.49
  -7   2   1 2020.40   51.29
   6  -2  -1  906.01   43.30
  -6   2   1  931.81   29.90
  -6   2   1  928.41   31.10
   5  -2  -1 1763.82   58.69
  -5   2   1 1840.02   48.00
  -5   2   1 1795.92   49.30
  -5   2   1 1849.61   47.10
  -5   2   1 1949.90   46.90
  -5   2   1 1834.42   48.80
   4  -2  -1  496.25   28.30
   4  -2  -1  494.65   22.10
  -4   2   1  480.65   21.90
  -4   2   1  495.65   23.60
  -4   2   1  506.25   23.00
  -4   2   1  522.25   21.20
  -4   2   1  504.85   27.20
  -4   2   1  528.95   22.30
   3  -2  -1 2839.52   64.89
   3  -2  -1 2981.90   63.49
   3  -2  -1 2973.30   63.49
   3  -2  -1 2932.51   71.89
  -3   2   1 2999.40   65.69
  -3   2   1 2918.11   71.29
  -3   2   1 2973.40   65.89
  -3   2   1 2993.10   64.79
  -3   2   1 3027.20   66.09
  -3   2   1 2859.81   65.99
   2  -2  -1 2278.57   51.69
   2  -2  -1 2206.28   52.29
   2  -2  -1 2269.37   51.69
   2  -2  -1 2187.98   52.19
   2  -2  -1 2349.36   55.29
   2  -2  -1 2279.17   52.69
  -2   2   1 2274.07   51.89
  -2   2   1 2279.17   52.09
  -2   2   1 2352.56   54.99
  -2   2   1 2292.67   53.39
  -2   2   1 2243.28   52.59
   1  -2  -1    0.50    8.70
   1  -2  -1    2.00    8.70
   1  -2  -1    4.60    7.90
   1  -2  -1    1.10    8.80
   1  -2  -1    5.10    8.80
  -1   2   1  -10.60    8.00
  -1   2   1  -14.40    8.30
  -1   2   1  -12.30    6.40
  -1   2   1   -8.90    9.10
  -1   2   1   -4.20    7.20
   0  -2  -1    3.30    8.30
   0  -2  -1    3.60    6.10
   0  -2  -1    1.60    7.70
   0  -2  -1   -2.60    8.50
   0  -2  -1   -8.20    7.30
   0   2   1    3.50    8.10
   0   2   1    6.00    7.80
   0   2   1   -7.80    8.30
   0   2   1    2.90    8.30
   0   2   1   16.30    7.50
  -1  -2  -1  186.78   14.50
  -1  -2  -1  175.28   13.80
  -1  -2  -1  180.58   13.60
  -1  -2  -1  157.98   12.20
  -1  -2  -1  174.18   14.30
  -1  -2  -1  155.28   11.20
   1   2   1  167.58   11.80
   1   2   1  183.78   13.70
   1   2   1  197.38   13.90
   1   2   1  169.68   12.80
   1   2   1  192.18   14.60
  -2  -2  -1   16.30    8.90
  -2  -2  -1   -1.30    8.40
  -2  -2  -1    6.00    7.40
  -2  -2  -1   17.50    8.50
  -2  -2  -1    9.30    7.50
  -2  -2  -1   12.70    9.10
   2   2   1   10.20    8.10
   2   2   1   -0.50    8.10
  -3  -2  -1 2458.15   60.59
  -3  -2  -1 2485.95   62.19
   3   2   1 2591.54   63.49
   3   2   1 2613.54   60.49
  -4  -2  -1  733.23   30.50
  -4  -2  -1  725.13   29.20
   4   2   1  748.93   32.70
  -5  -2  -1 2598.34   67.19
   5   2   1 2667.23   73.99
  -6  -2  -1 2087.69   59.39
   6   2   1 2028.80   66.69
  -7  -2  -1 1073.49   42.10
   7   2   1 1088.99   50.59
  -8  -2  -1  617.94   33.80
   8   2   1  607.74   43.50
  -9  -2  -1  925.41   42.90
   9   2   1  901.01   54.89
 -10  -2  -1 1198.28   50.99
  10   2   1 1125.89   63.69
  11   2   1  467.65   52.19
 -12  -2  -1  573.94   56.79
  12   2   1  526.15   58.19
 -13   3   1  190.18   44.70
  12  -3  -1  285.47   46.70
 -12   3   1  264.97   46.80
  11  -3  -1  145.29   35.30
 -11   3   1  205.68   38.20
  10  -3  -1  255.47   37.30
 -10   3   1  183.18   35.60
   9  -3  -1    5.50   18.70
  -9   3   1   20.10   13.10
  -9   3   1   16.90   20.80
   8  -3  -1   99.19   24.30
  -8   3   1   63.79   21.40
  -8   3   1   71.19   15.40
   7  -3  -1  110.79   23.10
  -7   3   1  159.08   17.50
  -7   3   1  134.89   23.90
  -7   3   1  146.79   17.40
  -7   3   1  170.78   17.10
  -7   3   1  124.19   16.80
   6  -3  -1  508.65   35.00
  -6   3   1  524.85   27.00
  -6   3   1  515.65   27.00
  -6   3   1  530.85   26.10
  -6   3   1  592.94   27.30
  -6   3   1  545.75   25.50
   5  -3  -1 1881.31   50.69
   5  -3  -1 1872.41   61.49
  -5   3   1 1891.61   63.69
  -5   3   1 2026.50   52.99
  -5   3   1 1963.10   54.09
  -5   3   1 1918.71   50.79
  -5   3   1 1982.00   52.29
  -5   3   1 1892.41   52.59
   4  -3  -1 1767.32   55.79
   4  -3  -1 1798.22   47.40
   4  -3  -1 1864.41   49.00
   4  -3  -1 1773.62   45.30
   4  -3  -1 1856.91   46.20
  -4   3   1 1762.22   49.60
  -4   3   1 1825.22   47.70
  -4   3   1 1864.11   49.60
  -4   3   1 1803.12   49.90
  -4   3   1 1826.52   54.99
  -4   3   1 1756.92   57.69
  -4   3   1 1800.82   48.90
   3  -3  -1 1173.58   38.30
   3  -3  -1 1140.39   34.80
   3  -3  -1 1161.58   35.80
   3  -3  -1 1174.08   36.70
   3  -3  -1 1122.29   39.40
   3  -3  -1 1143.69   34.00
  -3   3   1 1138.19   36.50
  -3   3   1 1106.09   37.00
  -3   3   1 1146.59   36.10
  -3   3   1 1161.08   38.20
  -3   3   1 1133.39   40.80
  -3   3   1 1100.69   34.50
   2  -3  -1 4821.12  102.19
   2  -3  -1 4847.02  101.29
   2  -3  -1 4824.92  102.19
   2  -3  -1 4892.91  102.59
   2  -3  -1 4818.42  101.29
  -2   3   1 4786.82  108.89
  -2   3   1 4848.31  103.69
  -2   3   1 4867.11  101.59
  -2   3   1 4902.51  102.29
  -2   3   1 4868.61  102.49
  -2   3   1 4805.02  102.79
  -2   3   1 4699.13  100.89
   1  -3  -1 4124.79   90.19
   1  -3  -1 4060.39   88.19
   1  -3  -1 4109.39   88.29
   1  -3  -1 3984.30   87.49
   1  -3  -1 4019.40   87.19
   1  -3  -1 4020.70   87.19
  -1   3   1 4101.89   90.69
  -1   3   1 4110.19   88.19
  -1   3   1 3987.90   87.39
  -1   3   1 4081.19   88.69
   0  -3  -1 6329.67  127.49
   0  -3  -1 5973.70  123.89
   0  -3  -1 6156.28  125.19
   0  -3  -1 6054.19  124.09
   0  -3  -1 6139.09  124.69
   0   3   1 6091.89  124.79
   0   3   1 6160.68  124.99
   0   3   1 6001.30  123.69
   0   3   1 6333.27  130.19
   0   3   1 6001.60  122.99
  -1  -3  -1 2025.50   50.79
  -1  -3  -1 2027.90   52.19
  -1  -3  -1 2116.49   53.09
  -1  -3  -1 2058.39   51.49
  -1  -3  -1 2049.49   52.29
  -1  -3  -1 2146.39   51.39
   1   3   1 2067.09   51.09
   1   3   1 2075.29   51.69
   1   3   1 2183.08   52.59
   1   3   1 2215.08   50.29
   1   3   1 2109.19   52.59
   1   3   1 2072.99   49.60
  -2  -3  -1 4116.89   88.59
  -2  -3  -1 4103.39   87.39
  -2  -3  -1 4317.37   91.69
  -2  -3  -1 4200.68   91.29
  -2  -3  -1 4003.70   88.79
  -2  -3  -1 4207.38   89.29
   2   3   1 4053.29   84.59
   2   3   1 4152.98   90.39
   2   3   1 4212.08   86.69
   2   3   1 4125.19   88.49
   2   3   1 4212.58   89.89
  -3  -3  -1 1198.88   37.00
  -3  -3  -1 1289.27   36.30
  -3  -3  -1 1273.07   35.50
  -3  -3  -1 1269.17   38.40
  -3  -3  -1 1383.16   40.90
  -3  -3  -1 1339.07   40.10
  -3  -3  -1 1317.57   37.90
   3   3   1 1178.88   38.30
   3   3   1 1323.97   40.40
  -4  -3  -1 1274.27   41.90
  -4  -3  -1 1252.47   34.70
  -4  -3  -1 1239.18   40.20
  -4  -3  -1 1306.57   35.40
   4   3   1 1314.67   43.50
   4   3   1 1010.50   37.10
  -5  -3  -1 1393.36   45.00
   5   3   1 1364.26   49.00
  -6  -3  -1  938.11   37.60
   6   3   1  945.91   43.90
  -7  -3  -1  119.89   18.30
   7   3   1  129.29   23.40
  -8  -3  -1    4.80   11.90
   8   3   1   -2.10   15.90
  -9  -3  -1   20.40   14.60
   9   3   1   24.30   20.60
 -10  -3  -1   17.90   15.30
  10   3   1   84.19   26.20
  11   3   1   37.90   26.00
  12   3   1   14.70   26.60
 -12   4   1  449.95   56.99
 -11   4   1  752.12   69.39
  10  -4  -1  271.97   40.80
 -10   4   1  256.67   28.20
 -10   4   1  259.97   40.80
   9  -4  -1  502.05   47.70
  -9   4   1  515.25   31.20
  -9   4   1  519.15   34.50
  -9   4   1  597.44   55.29
  -9   4   1  531.35   32.80
   8  -4  -1  538.05   46.50
  -8   4   1  495.75   42.30
  -8   4   1  463.55   29.50
  -8   4   1  561.04   31.30
  -8   4   1  504.95   32.30
   7  -4  -1 1703.93   66.89
  -7   4   1 1668.43   52.69
  -7   4   1 1783.52   55.39
  -7   4   1 1680.03   68.39
  -7   4   1 1777.52   54.19
   6  -4  -1 2065.29   56.59
   6  -4  -1 2053.39   70.09
  -6   4   1 2047.10   72.29
  -6   4   1 2027.20   59.69
  -6   4   1 2034.30   58.39
  -6   4   1 2115.09   59.09
   5  -4  -1 2904.61   71.29
   5  -4  -1 2836.82   66.89
   5  -4  -1 2810.02   66.09
  -5   4   1 2796.82   73.29
  -5   4   1 2928.51   72.69
  -5   4   1 2868.61   72.49
  -5   4   1 2722.63   69.79
  -5   4   1 2923.21   85.79
  -5   4   1 2823.62   73.49
   4  -4  -1 1700.33   51.39
   4  -4  -1 1737.23   48.00
   4  -4  -1 1666.93   46.50
   4  -4  -1 1728.33   50.39
  -4   4   1 1875.81   55.59
  -4   4   1 1697.33   48.80
  -4   4   1 1676.33   51.29
  -4   4   1 1699.23   51.09
  -4   4   1 1654.73   58.09
  -4   4   1 1767.32   51.19
   3  -4  -1 2605.04   63.49
   3  -4  -1 2617.64   67.49
   3  -4  -1 2485.45   63.59
   3  -4  -1 2587.24   65.79
   3  -4  -1 2573.04   64.79
  -3   4   1 2604.24   65.79
  -3   4   1 2540.95   71.29
  -3   4   1 2611.04   64.39
  -3   4   1 2560.64   65.59
  -3   4   1 2565.14   67.19
  -3   4   1 2528.65   65.69
   2  -4  -1 1260.17   41.60
   2  -4  -1 1313.07   41.80
   2  -4  -1 1244.38   41.30
   2  -4  -1 1311.17   42.60
   2  -4  -1 1288.37   39.70
   2  -4  -1 1162.18   39.70
  -2   4   1 1324.57   39.60
  -2   4   1 1248.78   39.30
  -2   4   1 1274.67   42.90
  -2   4   1 1223.78   41.30
  -2   4   1 1280.97   42.70
  -2   4   1 1271.27   41.30
  -2   4   1 1292.47   40.40
   1  -4  -1 2265.97   57.69
   1  -4  -1 2187.78   58.39
   1  -4  -1 2122.19   57.89
   1  -4  -1 2240.98   58.99
   1  -4  -1 2142.39   57.29
  -1   4   1 2202.58   59.29
  -1   4   1 2248.18   59.09
  -1   4   1 2244.88   58.09
  -1   4   1 2222.48   58.49
   0  -4  -1 2135.19   56.89
   0  -4  -1 2112.19   56.69
   0  -4  -1 2190.08   54.99
   0  -4  -1 2091.89   56.79
   0  -4  -1 2082.29   55.79
   0   4   1 2118.99   54.09
   0   4   1 2092.89   57.19
   0   4   1 2199.08   57.99
   0   4   1 2211.18   58.99
   0   4   1 2089.09   55.79
  -1  -4  -1  353.26   24.20
  -1  -4  -1  366.26   23.50
  -1  -4  -1  337.87   22.10
  -1  -4  -1  317.77   22.60
  -1  -4  -1  330.47   21.70
  -1  -4  -1  323.77   24.40
   1   4   1  302.67   23.70
   1   4   1  325.17   23.90
   1   4   1  353.86   20.80
   1   4   1  368.06   20.10
   1   4   1  338.47   22.10
  -2  -4  -1  157.28   16.90
  -2  -4  -1  164.38   18.10
  -2  -4  -1  140.29   17.30
  -2  -4  -1  134.99   15.80
  -2  -4  -1  141.89   17.40
  -2  -4  -1  148.89   15.50
   2   4   1  145.29   13.70
   2   4   1  177.68   15.90
   2   4   1  142.89   15.30
   2   4   1  185.38   16.60
   2   4   1  157.88   16.70
   2   4   1  123.99   16.20
  -3  -4  -1   14.90   10.80
  -3  -4  -1   19.70   10.70
  -3  -4  -1    7.20   10.90
  -3  -4  -1   28.00   10.40
  -3  -4  -1   23.10    9.70
  -3  -4  -1   15.50   11.60
   3   4   1   25.80   10.30
   3   4   1   10.30    8.00
   3   4   1   23.60   11.50
   3   4   1   20.30   10.00
   3   4   1   20.60   10.90
  -4  -4  -1  729.83   30.30
  -4  -4  -1  669.03   30.80
  -4  -4  -1  692.93   28.10
  -4  -4  -1  697.83   30.10
  -4  -4  -1  638.14   29.10
  -4  -4  -1  677.53   27.90
   4   4   1  690.03   32.00
   4   4   1  677.53   29.90
   4   4   1  659.93   26.90
  -5  -4  -1  275.37   23.60
  -5  -4  -1  266.27   20.10
  -5  -4  -1  286.47   20.00
  -5  -4  -1  241.28   21.10
   5   4   1  310.97   26.10
  -6  -4  -1 1592.24   47.10
  -6  -4  -1 1652.43   53.29
  -6  -4  -1 1614.34   47.50
   6   4   1 1720.83   59.99
  -7  -4  -1  397.76   27.60
   7   4   1  369.66   35.30
  -8  -4  -1 1098.29   46.00
   8   4   1 1174.28   57.49
  -9  -4  -1  875.51   43.40
   9   4   1 1042.00   57.29
 -10  -4  -1  859.11   44.90
  10   4   1  973.40   60.89
  11   4   1  803.02   60.29
 -12   5   1  515.05   62.19
 -11   5   1  571.14   61.59
 -10   5   1  201.78   39.10
 -10   5   1  169.78   25.40
  -9   5   1  248.68   27.20
  -9   5   1  215.38   36.20
  -9   5   1  249.08   27.90
  -9   5   1  258.07   26.80
  -8   5   1   21.20   14.60
  -8   5   1   14.00   15.00
  -8   5   1   35.80   22.20
  -8   5   1   32.80   16.90
  -7   5   1  119.09   20.90
  -7   5   1  117.69   25.30
  -7   5   1  151.98   21.00
  -7   5   1  152.18   20.20
   6  -5  -1   54.49   16.80
   6  -5  -1   54.59   13.10
  -6   5   1   78.89   21.80
  -6   5   1   60.79   15.00
  -6   5   1   45.60   14.50
  -6   5   1   30.80   16.00
   5  -5  -1   36.50   14.60
   5  -5  -1    0.40    7.90
   5  -5  -1   38.70   13.40
  -5   5   1   20.30   13.30
  -5   5   1   38.60   15.60
  -5   5   1   31.70   16.90
   4  -5  -1  284.67   24.40
   4  -5  -1  243.48   21.80
   4  -5  -1  278.07   26.60
  -4   5   1  180.98   23.70
  -4   5   1  269.27   24.10
  -4   5   1  257.67   23.90
   3  -5  -1   29.00   12.70
   3  -5  -1  -10.50   12.60
   3  -5  -1    4.10   10.50
   3  -5  -1   19.90   13.10
   3  -5  -1   17.80   14.50
  -3   5   1   12.70   11.20
  -3   5   1    1.50   12.20
  -3   5   1    9.20   13.90
  -3   5   1   19.00   13.30
  -3   5   1   15.00   11.20
  -3   5   1    1.80    9.80
  -3   5   1    1.70   12.90
   2  -5  -1 2424.96   65.69
   2  -5  -1 2533.95   65.89
   2  -5  -1 2504.85   67.89
   2  -5  -1 2519.55   67.59
   2  -5  -1 2460.35   66.59
   2  -5  -1 2444.76   67.79
  -2   5   1 2491.85   65.89
  -2   5   1 2368.46   68.69
  -2   5   1 2354.56   66.49
  -2   5   1 2478.05   68.09
  -2   5   1 2498.45   66.69
   1  -5  -1 2392.86   66.59
   1  -5  -1 2298.37   64.79
   1  -5  -1 2537.45   67.09
   1  -5  -1 2474.95   65.69
   1  -5  -1 2462.85   67.29
   1  -5  -1 2508.95   66.19
  -1   5   1 2495.05   67.69
  -1   5   1 2506.25   66.49
  -1   5   1 2586.64   67.79
  -1   5   1 2466.45   67.39
  -1   5   1 2567.64   68.99
   0  -5  -1 1772.62   54.19
   0  -5  -1 1862.51   53.89
   0  -5  -1 1762.02   54.89
   0  -5  -1 1891.71   52.49
   0  -5  -1 1851.11   54.89
   0   5   1 1875.51   55.79
   0   5   1 1789.62   53.29
   0   5   1 1892.01   55.99
   0   5   1 1824.92   56.99
   0   5   1 1792.52   52.79
   0   5   1 1809.92   51.39
  -1  -5  -1 3495.55   84.69
  -1  -5  -1 3528.85   86.69
  -1  -5  -1 3634.44   87.09
  -1  -5  -1 3559.34   86.69
  -1  -5  -1 3487.25   85.49
  -1  -5  -1 3420.76   85.59
   1   5   1 3613.34   85.79
   1   5   1 3565.64   84.69
   1   5   1 3711.43   86.89
   1   5   1 3466.55   85.99
   1   5   1 3468.75   86.29
  -2  -5  -1 2200.38   60.89
  -2  -5  -1 2155.18   59.59
  -2  -5  -1 2162.78   60.69
  -2  -5  -1 2044.60   59.99
  -2  -5  -1 2149.28   59.09
  -2  -5  -1 2095.39   59.79
   2   5   1 2193.08   56.69
   2   5   1 2295.27   58.69
   2   5   1 2064.89   55.09
   2   5   1 2126.09   60.29
   2   5   1 2078.29   58.89
   2   5   1 2091.39   58.99
   2   5   1 2128.39   59.49
  -3  -5  -1 3085.39   77.89
  -3  -5  -1 3167.48   79.09
  -3  -5  -1 3233.48   79.79
  -3  -5  -1 3152.38   80.39
  -3  -5  -1 3258.27   80.59
  -3  -5  -1 3148.78   79.69
   3   5   1 3112.89   72.29
   3   5   1 3169.08   78.79
   3   5   1 3249.48   79.19
   3   5   1 3214.08   80.19
   3   5   1 3093.29   75.49
  -4  -5  -1 2218.58   60.19
  -4  -5  -1 2186.28   61.39
  -4  -5  -1 2080.49   61.79
  -4  -5  -1 2143.19   61.59
  -4  -5  -1 2217.08   62.59
  -4  -5  -1 2039.90   60.09
   4   5   1 2069.19   62.09
   4   5   1 2117.89   58.09
  -5  -5  -1 2308.77   64.59
  -5  -5  -1 2322.47   68.29
  -5  -5  -1 2275.37   66.49
  -5  -5  -1 2335.47   64.79
  -5  -5  -1 2279.27   62.39
   5   5   1 2235.88   68.79
  -6  -5  -1 2219.18   63.69
  -6  -5  -1 2258.87   64.69
  -6  -5  -1 2181.08   66.59
  -6  -5  -1 2184.68   62.09
   6   5   1 2272.17   72.59
  -7  -5  -1  553.84   31.10
  -7  -5  -1  566.94   33.90
   7   5   1  634.34   41.30
  -8  -5  -1  263.67   28.20
  -8  -5  -1  312.77   26.90
   8   5   1  363.26   38.40
  -9  -5  -1  184.18   25.90
   9   5   1  246.18   35.50
  10   5   1  112.09   30.00
  11   5   1   85.09   29.90
 -12   6   1   33.80   29.70
 -11   6   1  284.57   33.60
 -11   6   1  254.47   45.60
 -10   6   1  173.28   39.10
 -10   6   1  213.08   29.80
 -10   6   1  124.79   25.20
  -9   6   1  514.55   40.50
  -9   6   1  607.94   51.59
  -9   6   1  527.15   38.10
  -8   6   1  884.31   44.10
  -8   6   1  850.01   46.20
  -8   6   1  847.52   55.59
  -8   6   1  875.51   43.30
   7  -6  -1 1311.57   49.10
  -7   6   1 1263.87   52.99
  -7   6   1 1266.97   50.99
  -7   6   1 1287.77   62.89
  -7   6   1 1245.68   50.19
   6  -6  -1 1565.74   54.99
   6  -6  -1 1510.15   49.30
  -6   6   1 1590.54   66.39
  -6   6   1 1606.04   57.99
  -6   6   1 1643.14   56.79
   5  -6  -1 2130.09   61.09
   5  -6  -1 2190.18   66.19
   5  -6  -1 2187.38   62.79
  -5   6   1 2229.38   76.39
  -5   6   1 2245.88   67.69
  -5   6   1 2127.69   68.09
   4  -6  -1 1885.91   59.29
   4  -6  -1 1839.82   61.99
   4  -6  -1 1817.52   55.79
   4  -6  -1 1790.72   56.69
  -4   6   1 1821.12   60.59
  -4   6   1 1787.02   64.29
  -4   6   1 1745.93   57.89
  -4   6   1 1903.41   60.09
   3  -6  -1  571.04   32.60
   3  -6  -1  584.94   32.80
   3  -6  -1  567.44   34.50
   3  -6  -1  620.84   34.60
  -3   6   1  564.24   33.30
  -3   6   1  563.84   34.70
  -3   6   1  598.34   33.90
  -3   6   1  605.14   31.90
  -3   6   1  541.15   34.20
   2  -6  -1 2404.16   69.19
   2  -6  -1 2333.17   68.29
   2  -6  -1 2322.17   67.19
   2  -6  -1 2303.37   69.39
   2  -6  -1 2411.56   69.19
  -2   6   1 2488.65   69.09
  -2   6   1 2508.85   70.79
  -2   6   1 2312.47   70.89
  -2   6   1 2410.06   69.69
   1  -6  -1 2784.42   76.69
   1  -6  -1 2876.81   75.09
   1  -6  -1 2639.44   74.19
   1  -6  -1 2795.52   76.49
   1  -6  -1 2815.52   76.09
  -1   6   1 2645.84   75.89
  -1   6   1 2738.23   76.69
  -1   6   1 2856.61   79.09
  -1   6   1 2820.52   75.39
   0  -6  -1  748.23   37.50
   0  -6  -1  692.83   35.10
   0  -6  -1  722.73   36.10
   0  -6  -1  705.63   35.10
   0  -6  -1  715.33   32.30
   0   6   1  755.02   38.70
   0   6   1  668.13   36.40
   0   6   1  735.13   34.80
   0   6   1  679.53   36.00
  -1  -6  -1  353.06   28.00
  -1  -6  -1  319.07   27.50
  -1  -6  -1  340.67   27.70
  -1  -6  -1  405.56   30.30
  -1  -6  -1  351.96   25.40
   1   6   1  369.86   29.40
   1   6   1  369.26   27.30
   1   6   1  345.37   28.10
   1   6   1  314.57   25.50
   1   6   1  340.27   23.70
  -2  -6  -1  301.97   26.00
  -2  -6  -1  330.07   28.00
  -2  -6  -1  317.17   25.70
  -2  -6  -1  322.87   27.90
  -2  -6  -1  311.57   26.20
   2   6   1  353.76   28.10
   2   6   1  348.07   24.00
   2   6   1  345.97   27.30
   2   6   1  312.47   22.10
  -3  -6  -1   62.79   16.20
  -3  -6  -1   70.29   15.40
  -3  -6  -1   68.59   15.90
  -3  -6  -1   69.49   16.80
  -3  -6  -1   65.29   17.80
   3   6   1   71.49   15.20
   3   6   1   55.89   15.60
   3   6   1   48.00   15.40
  -4  -6  -1   11.50   13.10
  -4  -6  -1   -4.60    9.70
  -4  -6  -1   20.30   12.40
  -4  -6  -1    1.80   12.20
  -4  -6  -1  -20.30   12.90
   4   6   1   13.20   12.90
   4   6   1   22.80   11.70
   4   6   1   -7.50    8.20
   4   6   1   30.20   13.30
  -5  -6  -1  101.79   18.50
  -5  -6  -1   87.69   18.20
  -5  -6  -1   98.09   17.90
  -5  -6  -1  106.89   18.40
   5   6   1   82.19   17.50
  -6  -6  -1   84.69   17.80
  -6  -6  -1   77.79   20.00
  -6  -6  -1  130.09   20.10
  -6  -6  -1   87.59   18.60
   6   6   1   82.39   20.40
  -7  -6  -1  115.79   20.20
  -7  -6  -1  110.39   20.50
  -7  -6  -1  100.99   22.20
  -7  -6  -1  154.08   22.40
   7   6   1  131.19   25.50
  -8  -6  -1  216.88   27.30
  -8  -6  -1  223.88   26.40
   8   6   1  210.18   31.50
  -9  -6  -1  542.15   37.20
   9   6   1  447.16   46.00
  10   6   1  728.63   54.39
  11   6   1  656.13   60.79
 -12   7   1  513.55   44.70
 -12   7   1  438.86   59.59
 -11   7   1  757.02   71.69
 -11   7   1  691.13   49.90
 -10   7   1  406.66   52.49
 -10   7   1  444.46   41.10
 -10   7   1  434.36   40.80
  -9   7   1  743.83   58.99
  -9   7   1  625.84   44.40
  -9   7   1  735.53   48.00
  -8   7   1  359.76   35.90
  -8   7   1  302.77   42.10
  -8   7   1  324.47   34.30
   7  -7  -1  108.19   20.10
  -7   7   1  123.89   22.00
  -7   7   1  136.79   26.20
  -7   7   1  131.29   28.90
  -7   7   1  103.49   22.90
   6  -7  -1  314.97   27.60
   6  -7  -1  264.87   27.70
  -6   7   1  308.17   31.60
  -6   7   1  371.96   39.60
  -6   7   1  265.27   30.10
   5  -7  -1  468.65   33.00
   5  -7  -1  470.85   35.00
  -5   7   1  483.85   36.50
  -5   7   1  437.96   40.20
  -5   7   1  470.15   35.70
   4  -7  -1   48.00   17.90
   4  -7  -1   46.20   17.10
   4  -7  -1   44.70   19.20
  -4   7   1   44.20   18.80
  -4   7   1   52.79   16.60
  -4   7   1   20.90   16.50
  -4   7   1   65.09   19.30
   3  -7  -1    7.40   15.60
   3  -7  -1   45.10   17.30
   3  -7  -1   29.10   16.60
  -3   7   1   31.10   17.10
  -3   7   1   44.50   17.90
  -3   7   1   22.70   17.00
  -3   7   1   44.50   16.10
   2  -7  -1  240.28   25.50
   2  -7  -1  223.78   25.50
   2  -7  -1  210.28   25.00
   2  -7  -1  236.88   26.10
  -2   7   1  278.57   26.90
  -2   7   1  223.48   26.40
  -2   7   1  227.48   26.70
  -2   7   1  234.68   26.70
   1  -7  -1   64.09   18.50
   1  -7  -1   51.69   15.10
   1  -7  -1   37.50   15.90
   1  -7  -1   16.50   16.60
   1  -7  -1   62.39   16.80
  -1   7   1   84.69   18.50
  -1   7   1   59.49   20.10
  -1   7   1   49.80   17.30
  -1   7   1   68.69   19.40
   0  -7  -1  894.51   42.30
   0  -7  -1  900.01   42.00
   0  -7  -1  924.81   43.60
   0  -7  -1  917.61   38.40
   0  -7  -1  948.41   43.00
   0   7   1  842.72   42.90
   0   7   1  829.72   42.90
   0   7   1  914.51   45.20
   0   7   1  876.81   40.40
  -1  -7  -1  615.64   37.50
  -1  -7  -1  696.53   34.30
  -1  -7  -1  700.73   36.90
  -1  -7  -1  604.44   36.20
  -1  -7  -1  604.94   36.60
   1   7   1  661.33   37.80
   1   7   1  625.14   35.50
   1   7   1  574.64   36.40
  -2  -7  -1 1034.10   47.20
  -2  -7  -1 1064.79   45.50
  -2  -7  -1 1036.90   45.90
  -2  -7  -1 1050.49   45.90
  -2  -7  -1 1070.59   44.60
   2   7   1 1140.29   43.40
   2   7   1 1084.19   46.20
   2   7   1 1102.19   46.10
  -3  -7  -1 1682.93   59.19
  -3  -7  -1 1679.23   57.79
  -3  -7  -1 1608.94   58.99
  -3  -7  -1 1765.72   59.99
  -3  -7  -1 1685.73   58.09
   3   7   1 1640.54   51.09
   3   7   1 1724.33   54.59
   3   7   1 1722.73   56.69
   3   7   1 1739.03   59.29
  -4  -7  -1 1444.46   55.39
  -4  -7  -1 1502.75   55.59
  -4  -7  -1 1506.25   55.19
  -4  -7  -1 1443.66   54.99
  -4  -7  -1 1451.25   53.19
   4   7   1 1442.66   49.10
   4   7   1 1489.75   52.69
   4   7   1 1542.35   54.29
  -5  -7  -1  804.52   43.50
  -5  -7  -1  913.61   43.40
  -5  -7  -1  844.92   42.30
  -5  -7  -1  882.71   43.60
   5   7   1  785.72   41.30
  -6  -7  -1 1107.89   49.80
  -6  -7  -1 1262.57   53.39
  -6  -7  -1 1279.27   51.59
  -6  -7  -1 1261.67   52.49
   6   7   1 1210.38   53.79
  -7  -7  -1  521.95   40.60
  -7  -7  -1  521.35   37.10
  -7  -7  -1  561.74   37.80
   7   7   1  483.65   40.20
  -8  -7  -1  681.33   44.70
  -8  -7  -1  639.04   41.60
  -8  -7  -1  736.43   43.70
   8   7   1  672.23   47.20
  -9  -7  -1  739.43   45.10
  -9  -7  -1  663.43   44.10
   9   7   1  700.93   51.89
  10   7   1  443.06   48.30
 -11   8   1   17.10   24.90
 -11   8   1   19.30   31.90
 -10   8   1   15.20   28.90
 -10   8   1   -5.00   22.30
 -10   8   1   10.20   22.50
  -9   8   1   -0.20   25.80
  -9   8   1   30.40   24.50
  -9   8   1   -2.00   21.00
  -8   8   1  252.67   41.30
  -8   8   1  317.77   36.30
  -8   8   1  276.67   34.60
   7  -8  -1  902.91   43.40
  -7   8   1  866.71   51.09
  -7   8   1  784.32   56.59
  -7   8   1  965.40   51.29
   6  -8  -1  214.68   28.20
   6  -8  -1  202.88   26.50
  -6   8   1  181.58   28.60
  -6   8   1  189.28   29.20
  -6   8   1  185.98   33.50
   5  -8  -1  516.35   38.20
   5  -8  -1  468.35   35.80
  -5   8   1  463.35   39.20
  -5   8   1  479.25   40.10
  -5   8   1  462.75   42.60
   4  -8  -1 1040.00   50.19
   4  -8  -1 1137.09   53.79
   4  -8  -1 1116.29   49.50
  -4   8   1 1061.39   49.50
  -4   8   1  987.50   52.49
  -4   8   1 1101.89   53.19
  -4   8   1 1108.69   51.99
   3  -8  -1  483.15   37.30
   3  -8  -1  312.57   32.90
   3  -8  -1  465.25   35.50
  -3   8   1  393.46   34.30
  -3   8   1  483.85   35.30
  -3   8   1  473.35   39.00
  -3   8   1  415.56   35.90
   2  -8  -1  999.30   47.40
   2  -8  -1  996.70   48.90
   2  -8  -1  994.90   49.10
  -2   8   1 1105.69   48.60
  -2   8   1 1028.70   50.99
  -2   8   1  997.50   49.00
  -2   8   1  993.70   49.80
   1  -8  -1 1447.06   57.29
   1  -8  -1 1498.05   58.49
   1  -8  -1 1514.65   59.29
   1  -8  -1 1546.85   60.39
  -1   8   1 1705.13   60.09
  -1   8   1 1646.94   64.89
  -1   8   1 1666.23   62.49
  -1   8   1 1553.54   60.19
   0  -8  -1 2638.34   75.69
   0  -8  -1 2525.55   79.49
   0  -8  -1 2564.54   79.29
   0  -8  -1 2492.25   77.89
   0  -8  -1 2556.24   79.19
   0   8   1 2568.24   80.29
   0   8   1 2449.95   78.69
   0   8   1 2614.64   82.29
  -1  -8  -1  990.20   49.00
  -1  -8  -1 1044.30   48.30
  -1  -8  -1 1047.50   43.40
  -1  -8  -1 1039.70   47.90
  -1  -8  -1  971.20   47.70
   1   8   1  909.81   45.30
   1   8   1 1032.10   49.20
   1   8   1  989.30   48.70
  -2  -8  -1  673.33   40.90
  -2  -8  -1  610.54   38.50
  -2  -8  -1  673.53   40.80
  -2  -8  -1  710.33   37.40
  -2  -8  -1  542.75   40.00
   2   8   1  637.34   36.20
   2   8   1  682.43   40.50
   2   8   1  633.64   40.00
  -3  -8  -1  457.05   36.10
  -3  -8  -1  340.57   31.60
  -3  -8  -1  412.86   34.90
  -3  -8  -1  372.46   33.50
  -3  -8  -1  371.46   34.40
   3   8   1  416.16   29.10
   3   8   1  383.26   29.10
   3   8   1  453.25   36.30
   3   8   1  433.76   33.60
  -4  -8  -1   41.10   20.50
  -4  -8  -1   36.70   18.70
  -4  -8  -1  -15.50   16.00
  -4  -8  -1   17.80   17.30
   4   8   1   14.20   14.40
   4   8   1   50.49   17.60
   4   8   1   22.60   12.40
   4   8   1    7.40   15.50
  -5  -8  -1   56.19   20.70
  -5  -8  -1   92.99   23.60
  -5  -8  -1   82.59   21.70
  -5  -8  -1   96.99   23.00
   5   8   1   74.29   19.40
  -6  -8  -1   12.20   17.20
  -6  -8  -1    2.70   17.50
  -6  -8  -1    9.10   20.20
   6   8   1   29.10   18.30
  -7  -8  -1   20.70   20.70
  -7  -8  -1   74.49   21.90
  -7  -8  -1   15.40   18.30
   7   8   1   77.39   22.60
  -8  -8  -1  -15.10   20.70
  -8  -8  -1   26.90   20.80
  -8  -8  -1   37.00   19.50
   8   8   1   15.60   20.40
  -9  -8  -1   74.79   26.00
   9   8   1   47.30   25.10
  10   8   1  182.48   35.30
 -11   9   1  336.47   56.49
 -11   9   1  468.95   48.40
 -10   9   1  387.56   44.60
 -10   9   1  376.36   44.20
 -10   9   1  382.06   54.69
  -9   9   1  560.14   49.10
  -9   9   1  639.94   51.09
  -9   9   1  629.94   61.29
   8  -9  -1 1032.50   46.70
  -8   9   1  979.00   58.69
  -8   9   1 1013.40   68.19
  -8   9   1  955.90   57.09
   7  -9  -1  809.22   45.60
  -7   9   1  837.92   54.69
  -7   9   1  814.32   52.19
  -7   9   1  873.41   60.29
   6  -9  -1  166.38   26.70
  -6   9   1  129.19   28.20
  -6   9   1  119.89   30.70
  -6   9   1  132.59   29.00
   5  -9  -1  556.44   43.00
   5  -9  -1  541.45   40.90
  -5   9   1  552.94   44.20
  -5   9   1  465.75   46.40
  -5   9   1  521.05   43.80
   4  -9  -1  760.72   45.40
   4  -9  -1  682.33   47.80
   4  -9  -1  688.23   45.40
  -4   9   1  688.73   49.30
  -4   9   1  747.63   47.50
  -4   9   1  658.03   47.40
  -4   9   1  791.92   46.30
   3  -9  -1  192.68   28.60
   3  -9  -1  190.28   28.70
   3  -9  -1  179.68   30.10
  -3   9   1  133.09   26.70
  -3   9   1  209.78   30.60
  -3   9   1  222.08   32.60
  -3   9   1  186.28   27.70
   2  -9  -1  123.89   26.20
   2  -9  -1  139.29   26.60
   2  -9  -1  119.09   24.40
  -2   9   1  149.29   24.10
  -2   9   1  138.19   27.20
  -2   9   1  128.89   27.40
  -2   9   1  152.28   27.30
   1  -9  -1  102.49   24.80
   1  -9  -1  106.09   23.80
   1  -9  -1   97.39   22.50
   1  -9  -1  110.49   25.20
  -1   9   1  106.79   25.20
  -1   9   1   77.99   22.60
  -1   9   1  110.39   27.40
   0  -9  -1   22.30   19.80
   0  -9  -1   17.30   19.30
   0  -9  -1   59.99   19.60
   0  -9  -1   47.30   21.50
   0   9   1   -6.00   17.90
   0   9   1   60.19   22.50
   0   9   1   14.80   19.80
  -1  -9  -1  190.88   27.70
  -1  -9  -1  166.88   27.00
  -1  -9  -1  122.19   24.30
  -1  -9  -1  192.28   29.80
   1   9   1  148.09   25.90
   1   9   1  164.18   27.90
   1   9   1  203.78   30.10
  -2  -9  -1   64.39   21.90
  -2  -9  -1   84.79   24.00
  -2  -9  -1   71.09   21.70
  -2  -9  -1   75.49   23.90
   2   9   1  111.69   24.30
   2   9   1  113.09   24.60
   2   9   1  110.39   21.60
  -3  -9  -1  184.58   28.30
  -3  -9  -1  255.07   31.50
  -3  -9  -1  279.07   33.20
  -3  -9  -1  232.38   31.20
   3   9   1  267.57   32.10
   3   9   1  301.47   28.30
   3   9   1  323.77   30.20
   3   9   1  266.77   31.50
  -4  -9  -1  923.51   52.19
  -4  -9  -1  833.42   48.60
  -4  -9  -1  910.21   49.90
   4   9   1  871.81   43.90
   4   9   1  781.62   44.20
  -5  -9  -1 1516.35   66.09
  -5  -9  -1 1634.64   66.09
  -5  -9  -1 1549.94   65.29
   5   9   1 1561.14   61.49
  -6  -9  -1 1001.70   58.29
  -6  -9  -1 1129.99   56.99
  -6  -9  -1 1116.19   56.89
   6   9   1 1126.09   53.99
  -7  -9  -1  348.07   40.60
  -7  -9  -1  332.07   37.50
  -7  -9  -1  356.86   37.50
   7   9   1  335.27   37.50
  -8  -9  -1  430.66   42.30
  -8  -9  -1  425.96   43.00
   8   9   1  374.66   41.00
  -9  -9  -1  314.67   38.80
   9   9   1  296.27   41.70
 -10  10   1  205.38   47.30
 -10  10   1  230.38   40.00
 -10  10   1  175.58   36.60
  -9  10   1  222.78   38.70
  -9  10   1  258.17   40.40
  -9  10   1  195.78   44.00
   8 -10  -1   76.49   23.60
  -8  10   1   76.39   34.00
  -8  10   1   80.29   29.00
  -8  10   1   42.50   28.20
   7 -10  -1    0.80   21.60
  -7  10   1   28.30   26.50
  -7  10   1   -9.70   23.80
  -7  10   1   14.80   27.70
   6 -10  -1  190.98   30.90
  -6  10   1  233.68   34.70
  -6  10   1  189.18   34.40
  -6  10   1  224.08   39.10
   5 -10  -1    3.10   21.90
  -5  10   1   25.50   25.00
  -5  10   1   10.70   22.30
  -5  10   1   -7.70   22.50
   4 -10  -1   89.09   25.70
   4 -10  -1  164.98   31.50
   4 -10  -1  106.19   26.50
  -4  10   1  138.29   30.70
  -4  10   1  117.79   29.10
  -4  10   1  110.19   29.40
   3 -10  -1   78.09   24.10
   3 -10  -1   54.99   23.70
   3 -10  -1   54.09   26.20
  -3  10   1   23.20   23.50
  -3  10   1   16.50   19.80
  -3  10   1   86.69   26.40
  -3  10   1   89.59   28.40
   2 -10  -1  592.94   44.80
   2 -10  -1  614.64   48.00
   2 -10  -1  521.25   44.90
  -2  10   1  502.25   43.60
  -2  10   1  603.44   48.00
  -2  10   1  651.33   52.89
   1 -10  -1  295.87   35.30
   1 -10  -1  324.67   35.90
   1 -10  -1  290.97   35.70
  -1  10   1  314.17   37.00
  -1  10   1  257.97   34.40
  -1  10   1  375.46   42.50
   0 -10  -1  704.23   48.40
   0 -10  -1  909.81   52.99
   0 -10  -1  802.42   49.99
   0 -10  -1  892.21   54.19
   0  10   1  838.42   51.79
   0  10   1  942.81   54.39
   0  10   1  822.62   51.49
  -1 -10  -1 1485.55   66.69
  -1 -10  -1 1441.56   64.19
  -1 -10  -1 1403.56   64.39
   1  10   1 1430.96   62.29
   1  10   1 1396.86   63.89
   1  10   1 1456.65   65.39
  -2 -10  -1  928.41   54.09
  -2 -10  -1  918.91   55.79
  -2 -10  -1 1039.30   55.29
   2  10   1  979.60   49.60
   2  10   1  993.30   53.89
  -3 -10  -1  956.40   54.39
  -3 -10  -1  882.01   55.59
  -3 -10  -1  984.30   54.89
   3  10   1  928.81   46.70
   3  10   1  876.31   44.10
   3  10   1  986.50   52.39
  -4 -10  -1  484.65   43.20
  -4 -10  -1  459.45   45.00
  -4 -10  -1  567.04   45.60
   4  10   1  487.45   41.00
   4  10   1  564.04   38.40
  -5 -10  -1  380.56   39.80
  -5 -10  -1  281.27   36.10
  -5 -10  -1  265.87   38.30
   5  10   1  292.37   32.60
  -6 -10  -1  301.77   37.30
  -6 -10  -1  280.27   36.30
  -6 -10  -1  357.56   42.80
   6  10   1  331.17   36.00
  -7 -10  -1   94.29   27.60
  -7 -10  -1   78.49   28.10
  -7 -10  -1  111.19   32.00
   7  10   1  113.59   28.00
  -8 -10  -1   44.60   28.50
  -8 -10  -1   38.00   26.00
 -10  11   1  153.78   43.30
 -10  11   1  139.89   39.30
 -10  11   1  204.18   41.20
  -9  11   1  262.17   42.90
  -9  11   1  261.27   48.50
  -9  11   1  149.49   37.30
   8 -11  -1  414.36   39.70
  -8  11   1  356.06   45.50
  -8  11   1  314.17   44.00
  -8  11   1  347.97   51.89
   7 -11  -1  750.32   52.89
  -7  11   1  854.61   67.59
  -7  11   1  828.62   61.29
  -7  11   1  769.42   59.59
   6 -11  -1 1053.19   59.09
  -6  11   1  913.51   66.79
  -6  11   1  955.20   62.39
  -6  11   1  959.10   63.89
   5 -11  -1  852.41   54.09
  -5  11   1  839.02   58.99
  -5  11   1  794.02   59.39
  -5  11   1  730.53   61.89
   4 -11  -1  736.23   56.89
   4 -11  -1  834.32   53.99
  -4  11   1  804.02   57.19
  -4  11   1  752.82   56.89
  -4  11   1  740.93   60.19
   3 -11  -1  319.07   41.40
   3 -11  -1  326.17   38.40
   3 -11  -1  281.77   36.80
  -3  11   1  342.07   41.80
  -3  11   1  352.76   42.80
  -3  11   1  326.87   45.20
   2 -11  -1  537.05   47.70
   2 -11  -1  573.44   49.80
   2 -11  -1  519.95   46.20
  -2  11   1  642.54   57.59
  -2  11   1  607.04   53.29
  -2  11   1  506.55   48.20
   1 -11  -1  263.87   37.70
   1 -11  -1  299.37   38.40
   1 -11  -1  282.97   35.90
  -1  11   1  285.87   38.80
  -1  11   1  321.47   43.30
  -1  11   1  259.17   36.90
   0 -11  -1  337.87   40.60
   0 -11  -1  343.37   39.20
   0 -11  -1  402.16   40.60
   0  11   1  338.47   40.20
   0  11   1  342.07   41.90
   0  11   1  275.17   37.80
  -1 -11  -1  354.06   41.00
  -1 -11  -1  355.56   40.00
  -1 -11  -1  356.26   42.20
   1  11   1  383.46   39.90
   1  11   1  326.87   41.10
  -2 -11  -1   49.30   24.30
  -2 -11  -1   24.30   25.60
  -2 -11  -1   75.29   26.70
   2  11   1   26.70   20.10
   2  11   1   74.29   27.60
  -3 -11  -1   13.40   24.80
  -3 -11  -1    2.80   23.60
  -3 -11  -1   21.20   23.50
   3  11   1  -17.30   13.60
   3  11   1   -9.20   21.00
   3  11   1   10.20   15.90
  -4 -11  -1   27.20   25.50
  -4 -11  -1    1.20   22.80
  -4 -11  -1   63.29   27.10
   4  11   1   49.60   19.80
   4  11   1   27.70   23.70
  -5 -11  -1  132.29   32.80
  -5 -11  -1  236.38   38.10
  -5 -11  -1  249.97   36.20
   5  11   1  168.58   27.00
  -6 -11  -1  194.08   35.20
  -6 -11  -1  124.09   31.30
  -6 -11  -1  175.78   37.10
  -7 -11  -1  338.17   41.50
  -7 -11  -1  156.28   35.20
  -7 -11  -1  262.97   42.10
  -9  12   1  577.84   59.29
  -9  12   1  707.53   73.19
  -9  12   1  519.95   57.29
  -8  12   1  258.07   44.00
  -8  12   1  199.18   46.00
  -8  12   1  246.58   43.40
   7 -12  -1  121.09   31.70
  -7  12   1  133.79   37.20
  -7  12   1  195.48   43.50
  -7  12   1  124.59   36.00
   6 -12  -1  109.99   31.20
  -6  12   1   91.99   37.10
  -6  12   1   56.99   32.90
  -6  12   1   58.89   34.00
   5 -12  -1   57.79   29.90
  -5  12   1  103.79   34.10
  -5  12   1  118.69   37.70
  -5  12   1   30.50   30.00
   4 -12  -1   71.79   32.50
   4 -12  -1   72.49   29.40
  -4  12   1   66.09   31.40
  -4  12   1   36.20   28.80
  -4  12   1   29.20   32.10
   3 -12  -1    4.10   26.50
   3 -12  -1   30.80   25.20
  -3  12   1   36.30   33.90
  -3  12   1   75.89   30.40
  -3  12   1   14.60   27.60
   2 -12  -1   55.39   29.40
   2 -12  -1   22.80   25.90
   2 -12  -1   98.19   31.40
  -2  12   1   97.99   36.80
  -2  12   1   50.39   29.70
  -2  12   1   83.39   31.70
   1 -12  -1  387.56   45.60
   1 -12  -1  428.56   45.70
   1 -12  -1  427.26   47.60
  -1  12   1  483.05   49.60
  -1  12   1  428.46   48.90
   0 -12  -1  551.94   51.69
   0 -12  -1  519.45   50.39
   0 -12  -1  397.76   45.80
   0  12   1  446.56   47.40
   0  12   1  434.16   46.60
  -1 -12  -1  495.95   48.60
  -1 -12  -1  432.16   47.20
  -1 -12  -1  456.95   46.30
   1  12   1  507.35   45.60
   1  12   1  490.05   49.80
  -2 -12  -1  592.04   52.19
  -2 -12  -1  755.92   59.69
  -2 -12  -1  703.23   56.49
   2  12   1  643.34   52.39
   2  12   1  670.13   47.50
  -3 -12  -1  608.34   54.19
  -3 -12  -1  544.35   51.69
  -3 -12  -1  659.13   54.39
   3  12   1  580.54   50.49
  -4 -12  -1  409.86   46.60
  -4 -12  -1  481.95   48.00
  -4 -12  -1  360.06   46.10
   4  12   1  432.66   43.70
  -5 -12  -1  421.96   46.40
  -5 -12  -1  365.56   45.60
  -5 -12  -1  312.97   44.00
  -6 -12  -1  426.06   49.50
  -6 -12  -1  480.65   50.39
  -6 -12  -1  479.65   51.89
  -8  13   1  147.59   41.20
  -8  13   1  101.69   39.70
  -8  13   1  166.38   47.60
   7 -13  -1  176.98   36.40
  -7  13   1  255.37   45.20
  -7  13   1  211.38   46.60
  -7  13   1  262.57   47.50
   6 -13  -1  300.27   42.80
  -6  13   1  430.46   59.29
  -6  13   1  335.37   50.19
  -6  13   1  458.15   54.29
   5 -13  -1  492.25   49.60
  -5  13   1  497.95   54.69
  -5  13   1  489.05   55.29
  -5  13   1  504.85   61.39
   4 -13  -1  698.53   64.29
   4 -13  -1  824.92   61.99
  -4  13   1  685.93   61.59
  -4  13   1  676.83   61.79
  -4  13   1  656.83   66.89
   3 -13  -1  446.86   49.30
   3 -13  -1  428.46   50.59
  -3  13   1  455.15   52.49
  -3  13   1  448.06   56.79
  -3  13   1  410.06   49.99
   2 -13  -1  661.53   58.69
   2 -13  -1  659.43   57.09
  -2  13   1  646.04   57.99
  -2  13   1  627.14   62.99
   1 -13  -1  515.55   52.69
   1 -13  -1  530.25   53.09
   1 -13  -1  502.25   50.09
  -1  13   1  581.94   57.29
  -1  13   1  607.04   56.79
   0 -13  -1  586.14   54.49
   0 -13  -1  479.05   53.19
   0 -13  -1  575.44   54.59
   0  13   1  532.55   54.39
   0  13   1  527.65   50.89
  -1 -13  -1  277.07   41.00
  -1 -13  -1  301.37   44.90
  -1 -13  -1  207.78   40.40
   1  13   1  281.77   37.80
   1  13   1  327.57   45.50
  -2 -13  -1  347.67   46.40
  -2 -13  -1  306.67   44.10
  -2 -13  -1  276.17   43.20
   2  13   1  270.17   40.30
  -3 -13  -1   99.29   34.90
  -3 -13  -1  130.09   37.10
  -3 -13  -1  170.58   39.00
   3  13   1  174.58   35.00
  -4 -13  -1   88.89   33.90
  -4 -13  -1   71.59   35.70
  -4 -13  -1   89.59   33.60
   4  13   1   83.39   29.80
  -5 -13  -1   24.60   31.60
  -5 -13  -1   19.90   31.40
  -5 -13  -1   45.50   32.20
   6 -14  -1  175.18   40.60
  -6  14   1  227.38   53.19
  -6  14   1  262.87   48.70
  -6  14   1  247.78   47.30
   5 -14  -1  291.37   43.90
  -5  14   1  273.77   56.09
  -5  14   1  308.97   49.50
  -5  14   1  355.66   51.69
   4 -14  -1  141.89   43.00
   4 -14  -1   72.49   35.60
  -4  14   1  129.69   46.90
  -4  14   1  131.39   38.40
   3 -14  -1   28.40   32.80
   3 -14  -1   66.19   35.90
  -3  14   1   -7.60   29.50
  -3  14   1   43.50   39.70
   2 -14  -1    2.90   32.70
   2 -14  -1   81.69   34.70
  -2  14   1   23.40   36.80
  -2  14   1   42.80   34.20
   1 -14  -1   61.29   34.30
   1 -14  -1   33.00   30.40
  -1  14   1    0.60   30.10
  -1  14   1  -16.40   28.70
   0 -14  -1   -4.30   27.60
   0 -14  -1   42.60   34.60
   0  14   1   45.10   30.60
  -1 -14  -1    4.00   32.00
  -1 -14  -1   66.59   35.30
  -1 -14  -1   47.50   33.10
   1  14   1    5.80   30.10
  -2 -14  -1  108.59   38.40
  -2 -14  -1   75.09   33.30
  -2 -14  -1  166.28   42.90
   2  14   1   94.99   35.70
  -3 -14  -1  272.47   44.50
  -3 -14  -1  206.68   44.80
  -3 -14  -1  151.38   41.40
   3  14   1  285.27   44.00
   4 -15  -1  404.56   57.39
  -4  15   1  416.76   61.39
  -4  15   1  376.06   54.49
   3 -15  -1  413.96   54.09
   3 -15  -1  469.45   58.99
  -3  15   1  551.74   61.39
  -3  15   1  472.05   61.19
   2 -15  -1  528.15   59.69
   2 -15  -1  478.25   58.99
  -2  15   1  609.14   64.09
   1 -15  -1  590.04   63.29
   1 -15  -1  641.64   60.79
  -1  15   1  549.95   61.49
   0 -15  -1  523.35   60.49
   0 -15  -1  534.85   58.79
   0  15   1  479.05   57.79
  -1 -15  -1  344.97   51.69
   1  15   1  508.25   56.59
   2  15  -2  417.06   53.19
  -2 -15   2  423.46   52.99
  -2 -15   2  418.96   52.99
   1  15  -2  678.23   62.29
   1  15  -2  952.50   71.79
  -1 -15   2  615.74   60.99
  -1 -15   2  704.23   62.59
   0  15  -2  547.95   62.59
   0  15  -2  392.16   51.29
   0 -15   2  423.86   51.79
   0 -15   2  517.95   58.59
  -1  15  -2  581.84   65.19
  -1  15  -2  611.94   61.49
   1 -15   2  504.95   57.99
  -2  15  -2  511.65   65.19
  -2  15  -2  479.55   58.09
   2 -15   2  492.05   56.69
  -3  15  -2  437.26   54.89
  -3  15  -2  459.45   67.49
   3 -15   2  400.06   51.69
  -4  15  -2  429.06   67.89
  -4  15  -2  392.36   54.89
   4 -15   2  531.05   55.89
   4  14  -2  618.74   57.29
  -4 -14   2  461.35   55.79
  -4 -14   2  580.94   56.99
  -4 -14   2  440.46   54.89
   3  14  -2  517.95   55.79
   3  14  -2  324.47   46.60
  -3 -14   2  425.16   53.59
  -3 -14   2  431.86   49.80
  -3 -14   2  361.76   49.80
   2  14  -2  259.67   44.90
   2  14  -2  333.87   47.90
  -2 -14   2  286.87   46.60
  -2 -14   2  247.98   45.70
  -2 -14   2  340.27   47.30
   1  14  -2  136.99   35.90
   1  14  -2  164.38   39.70
  -1 -14   2  185.18   40.30
  -1 -14   2  160.48   36.00
   0  14  -2   88.39   34.10
   0  14  -2   68.79   36.70
   0 -14   2    9.70   33.40
   0 -14   2   65.79   32.80
  -1  14  -2   -5.60   29.80
  -1  14  -2  -23.10   32.80
   1 -14   2   -3.20   30.30
   1 -14   2   12.10   29.40
  -2  14  -2  -21.30   35.70
  -2  14  -2  -12.80   29.10
   2 -14   2   21.10   30.70
  -3  14  -2  102.39   45.60
  -3  14  -2   38.80   35.10
   3 -14   2   68.29   31.90
  -4  14  -2  121.49   48.20
  -4  14  -2  142.09   42.10
  -4  14  -2  124.09   39.00
   4 -14   2  133.79   36.80
  -5  14  -2  297.07   61.39
  -5  14  -2  259.37   47.90
  -5  14  -2  247.28   46.10
   5 -14   2  338.57   45.30
  -6  14  -2  485.85   57.99
  -6  14  -2  325.37   50.79
  -6  14  -2  437.96   68.49
   6 -14   2  477.65   50.69
   6  13  -2  -28.60   22.60
  -6 -13   2   30.80   32.20
  -6 -13   2  -24.30   27.40
   5  13  -2    9.60   25.40
  -5 -13   2  -28.00   29.50
  -5 -13   2  -21.60   27.50
  -5 -13   2   51.19   33.00
   4  13  -2  194.18   38.20
   4  13  -2  188.98   36.10
   4  13  -2  189.78   33.40
  -4 -13   2  206.78   38.00
  -4 -13   2  186.88   38.40
  -4 -13   2  185.48   40.00
   3  13  -2  272.27   40.20
   3  13  -2  333.97   44.00
  -3 -13   2  270.37   44.90
  -3 -13   2  288.87   42.00
  -3 -13   2  292.37   43.10
   2  13  -2  764.22   59.99
   2  13  -2  729.03   61.79
  -2 -13   2  966.20   63.69
  -2 -13   2  641.44   58.99
  -2 -13   2  802.22   62.09
   1  13  -2  401.56   50.39
   1  13  -2  468.95   50.89
  -1 -13   2  415.46   47.90
  -1 -13   2  435.26   48.20
  -1 -13   2  389.36   47.60
   0  13  -2 1000.10   66.49
   0  13  -2 1276.77   79.69
   0 -13   2  951.90   65.19
   0 -13   2 1039.00   68.69
   0 -13   2 1126.29   68.69
  -1  13  -2  686.83   65.09
  -1  13  -2  590.64   57.69
   1 -13   2  713.13   60.89
   1 -13   2  682.83   56.99
  -2  13  -2 1513.35   88.89
  -2  13  -2 1427.06   76.29
  -2  13  -2 1331.87   75.69
   2 -13   2 1334.47   72.59
  -3  13  -2 1326.47   77.59
  -3  13  -2 1522.65   93.59
  -3  13  -2 1474.75   79.89
   3 -13   2 1556.94   76.59
  -4  13  -2 1106.49   73.79
  -4  13  -2 1114.09   72.99
  -4  13  -2 1211.08   86.99
   4 -13   2 1221.08   69.19
  -5  13  -2  736.23   77.29
  -5  13  -2  730.33   63.09
  -5  13  -2  739.03   65.29
   5 -13   2  892.21   60.49
  -6  13  -2  380.76   49.80
  -6  13  -2  343.77   57.79
  -6  13  -2  368.16   49.20
   6 -13   2  348.87   43.70
  -7  13  -2  267.37   45.80
  -7  13  -2  266.47   46.10
  -7  13  -2  254.17   54.39
   7  12  -2  965.20   64.19
  -7 -12   2  888.51   66.29
  -7 -12   2  846.62   66.69
   6  12  -2  505.85   48.50
  -6 -12   2  498.45   46.60
  -6 -12   2  515.25   52.99
  -6 -12   2  544.85   55.89
   5  12  -2  938.91   60.29
  -5 -12   2  868.51   58.69
  -5 -12   2  840.02   66.09
  -5 -12   2  909.61   62.79
   4  12  -2  512.65   49.10
   4  12  -2  509.15   49.30
  -4 -12   2  469.85   50.19
  -4 -12   2  449.56   46.30
  -4 -12   2  508.55   52.29
   3  12  -2  933.31   62.09
   3  12  -2  831.72   57.79
  -3 -12   2  836.62   63.39
  -3 -12   2  918.51   58.29
  -3 -12   2  811.32   60.09
   2  12  -2  317.97   41.50
   2  12  -2  349.67   44.60
  -2 -12   2  290.07   43.80
  -2 -12   2  275.97   38.90
  -2 -12   2  309.57   40.30
   1  12  -2  423.26   49.90
   1  12  -2  430.16   45.50
  -1 -12   2  386.26   46.10
  -1 -12   2  413.76   44.60
  -1 -12   2  307.97   41.10
   0  12  -2  180.58   34.80
   0  12  -2  188.38   40.90
   0  12  -2  210.78   37.50
   0 -12   2  111.89   31.80
   0 -12   2  240.58   37.70
   0 -12   2  202.18   36.70
  -1  12  -2  267.37   38.80
  -1  12  -2  235.18   45.90
  -1  12  -2  232.78   37.30
   1 -12   2  271.87   40.40
   1 -12   2  254.37   37.90
   1 -12   2  282.77   40.00
  -2  12  -2  285.67   40.50
  -2  12  -2  400.26   54.49
  -2  12  -2  296.97   40.50
   2 -12   2  357.76   42.70
  -3  12  -2   12.00   26.50
  -3  12  -2   36.50   29.10
  -3  12  -2    0.80   34.40
   3 -12   2   11.70   25.30
  -4  12  -2   20.30   29.40
  -4  12  -2   32.00   36.40
  -4  12  -2    9.50   26.70
   4 -12   2   49.30   26.70
  -5  12  -2  -19.90   33.70
  -5  12  -2   34.30   29.60
  -5  12  -2   59.79   30.80
   5 -12   2   20.40   25.80
  -6  12  -2  235.98   47.20
  -6  12  -2  273.97   43.20
  -6  12  -2  249.88   41.70
   6 -12   2  384.06   42.10
  -7  12  -2  213.18   41.30
  -7  12  -2  223.18   42.20
  -7  12  -2  158.08   47.80
   7 -12   2  256.47   35.60
  -8  12  -2  362.86   49.99
  -8  12  -2  276.77   53.59
  -8  12  -2  329.37   46.30
   8  11  -2  234.18   39.00
  -8 -11   2  129.09   35.40
  -8 -11   2  241.98   40.20
   7  11  -2  119.09   31.20
  -7 -11   2  149.59   36.50
  -7 -11   2  163.08   34.40
   6  11  -2   40.90   24.90
   6  11  -2   35.30   23.00
  -6 -11   2   34.00   25.90
  -6 -11   2   22.80   25.00
  -6 -11   2  -22.10   23.20
   5  11  -2   -9.50   18.70
  -5 -11   2   24.00   24.80
  -5 -11   2    4.80   26.50
  -5 -11   2    9.10   22.30
   4  11  -2   90.29   27.90
   4  11  -2   50.99   25.80
  -4 -11   2   98.69   31.80
  -4 -11   2   91.39   26.90
  -4 -11   2  121.19   31.80
   3  11  -2  182.38   33.00
   3  11  -2  151.38   32.70
  -3 -11   2  124.59   32.30
  -3 -11   2  113.29   29.90
  -3 -11   2  194.38   32.10
   2  11  -2   36.00   26.50
   2  11  -2   99.69   30.60
  -2 -11   2  125.79   29.70
  -2 -11   2   99.89   27.70
  -2 -11   2   64.19   28.60
   1  11  -2  520.75   47.70
   1  11  -2  485.05   50.39
   1  11  -2  459.55   44.40
  -1 -11   2  552.74   47.80
  -1 -11   2  485.25   45.00
  -1 -11   2  425.56   44.90
   0  11  -2  453.25   45.10
   0  11  -2  465.65   45.70
   0  11  -2  435.76   49.70
   0 -11   2  522.55   47.20
   0 -11   2  436.56   45.20
   0 -11   2  459.25   43.90
  -1  11  -2  549.85   55.99
  -1  11  -2  540.75   48.40
  -1  11  -2  517.15   47.10
   1 -11   2  617.44   50.19
   1 -11   2  546.85   48.30
   1 -11   2  583.64   47.60
  -2  11  -2  572.94   50.09
  -2  11  -2  666.73   62.49
  -2  11  -2  654.43   52.59
   2 -11   2  643.24   48.80
   2 -11   2  685.53   51.89
  -3  11  -2 1571.84   72.39
  -3  11  -2 1312.27   80.69
  -3  11  -2 1471.85   72.09
   3 -11   2 1555.84   68.39
  -4  11  -2  939.51   60.49
  -4  11  -2  996.40   61.99
  -4  11  -2  967.50   71.49
   4 -11   2 1121.79   58.39
  -5  11  -2  613.04   61.99
  -5  11  -2  732.53   55.49
  -5  11  -2  610.74   53.09
   5 -11   2  704.73   48.90
  -6  11  -2 1425.56   84.89
  -6  11  -2 1470.05   74.09
  -6  11  -2 1606.34   76.29
   6 -11   2 1557.94   65.99
  -7  11  -2 1267.67   70.19
  -7  11  -2 1094.19   79.89
  -7  11  -2 1194.48   68.79
   7 -11   2 1155.98   54.79
  -8  11  -2  613.64   67.99
  -8  11  -2  795.32   62.89
  -8  11  -2  731.63   59.69
  -9  11  -2  170.08   39.20
  -9  11  -2  198.18   38.10
  -9  11  -2  196.38   49.00
   9  10  -2  105.29   32.20
  -9 -10   2    8.60   27.50
   8  10  -2  235.58   38.50
  -8 -10   2  175.68   35.70
  -8 -10   2  187.28   34.40
   7  10  -2  499.35   49.99
  -7 -10   2  508.85   47.60
  -7 -10   2  616.74   44.40
  -7 -10   2  513.35   49.99
   6  10  -2  615.44   43.10
   6  10  -2  706.13   51.79
  -6 -10   2  699.23   50.89
  -6 -10   2  592.24   52.39
  -6 -10   2  723.43   46.60
   5  10  -2  691.93   49.70
  -5 -10   2  790.22   57.19
  -5 -10   2  855.61   53.79
  -5 -10   2  862.91   49.00
   4  10  -2 2154.88   83.89
   4  10  -2 2123.89   77.49
  -4 -10   2 2121.19   83.99
  -4 -10   2 2080.99   80.79
  -4 -10   2 2303.87   77.99
   3  10  -2  733.13   52.69
   3  10  -2  822.82   50.59
  -3 -10   2  820.92   52.49
  -3 -10   2  916.21   50.09
  -3 -10   2  870.11   55.79
   2  10  -2 1412.86   64.29
   2  10  -2 1305.57   61.99
   2  10  -2 1277.17   65.59
  -2 -10   2 1313.27   65.29
  -2 -10   2 1282.27   61.79
  -2 -10   2 1411.56   61.89
   1  10  -2 1362.26   63.69
   1  10  -2 1279.07   62.29
   1  10  -2 1418.06   69.89
  -1 -10   2 1318.97   60.29
  -1 -10   2 1320.57   64.29
  -1 -10   2 1308.37   60.99
  -1 -10   2 1360.06   62.19
   0  10  -2 2193.68   87.59
   0  10  -2 2124.39   79.59
   0  10  -2 2014.00   77.59
   0 -10   2 2024.90   76.39
   0 -10   2 2060.79   79.19
   0 -10   2 1997.50   75.39
  -1  10  -2  627.24   56.39
  -1  10  -2  562.94   47.10
  -1  10  -2  579.94   45.90
   1 -10   2  567.24   44.40
   1 -10   2  585.44   45.40
   1 -10   2  550.34   45.40
  -2  10  -2  648.24   45.80
  -2  10  -2  615.14   48.30
  -2  10  -2  680.53   48.80
  -2  10  -2  585.84   56.19
   2 -10   2  532.15   44.60
   2 -10   2  569.34   44.40
  -3  10  -2  829.12   53.19
  -3  10  -2  803.82   52.29
  -3  10  -2  795.02   62.69
   3 -10   2  878.91   50.09
   3 -10   2  787.02   51.49
  -4  10  -2  198.88   32.40
  -4  10  -2  178.68   36.30
  -4  10  -2  232.08   33.60
   4 -10   2  183.98   29.30
  -5  10  -2   47.40   29.40
  -5  10  -2   56.49   25.50
  -5  10  -2   45.10   25.70
   5 -10   2   10.20   20.50
  -6  10  -2   26.20   29.10
  -6  10  -2   38.20   24.80
  -6  10  -2   33.20   25.30
   6 -10   2   36.40   20.10
  -7  10  -2  -10.80   23.50
  -7  10  -2   13.80   29.30
  -7  10  -2  -37.20   21.60
   7 -10   2    2.30   17.50
  -8  10  -2  214.18   37.10
  -8  10  -2  302.47   49.50
  -8  10  -2  258.67   38.30
  -9  10  -2  232.98   39.00
  -9  10  -2  274.47   48.90
  -9  10  -2  285.27   40.30
 -10  10  -2  281.77   41.00
 -10  10  -2  258.57   51.59
  10   9  -2  600.34   58.69
   9   9  -2  384.16   45.60
  -9  -9   2  306.97   39.00
  -9  -9   2  354.96   41.30
   8   9  -2  565.64   52.79
  -8  -9   2  509.75   45.80
  -8  -9   2  488.15   47.70
   7   9  -2  423.66   44.90
  -7  -9   2  478.55   45.60
  -7  -9   2  580.14   46.70
  -7  -9   2  578.64   39.90
   6   9  -2  277.47   28.80
   6   9  -2  281.37   35.60
  -6  -9   2  255.07   34.80
  -6  -9   2  233.88   28.80
  -6  -9   2  260.17   36.60
   5   9  -2  977.50   54.99
  -5  -9   2 1185.28   51.49
  -5  -9   2 1095.69   59.49
  -5  -9   2 1059.59   55.89
   4   9  -2  319.57   33.40
   4   9  -2  499.75   41.70
  -4  -9   2  409.16   35.10
  -4  -9   2  396.26   40.50
  -4  -9   2  424.56   39.30
   3   9  -2   42.20   20.00
   3   9  -2   63.49   24.40
   3   9  -2   68.69   22.20
  -3  -9   2   64.09   21.10
  -3  -9   2   80.29   22.90
  -3  -9   2   39.30   22.40
  -3  -9   2   73.19   21.60
   2   9  -2   75.89   22.60
   2   9  -2   77.79   26.10
   2   9  -2   58.19   21.60
  -2  -9   2   31.70   20.30
  -2  -9   2   52.49   22.80
  -2  -9   2   65.29   21.80
  -2  -9   2   84.59   21.70
   1   9  -2    7.20   22.70
   1   9  -2   15.80   19.40
   1   9  -2   -2.80   18.20
  -1  -9   2    8.20   18.20
  -1  -9   2   21.60   17.10
  -1  -9   2   36.60   20.30
  -1  -9   2   21.10   20.20
   0   9  -2  285.07   38.10
   0   9  -2  292.87   32.80
   0   9  -2  198.38   28.60
   0  -9   2  174.78   26.40
   0  -9   2  192.68   28.90
   0  -9   2  268.47   32.50
   0  -9   2  238.98   30.70
  -1   9  -2  262.37   30.70
  -1   9  -2  291.07   39.70
  -1   9  -2  274.97   33.70
  -1   9  -2  283.27   33.70
   1  -9   2  293.77   32.90
   1  -9   2  309.37   32.70
   1  -9   2  269.27   32.30
  -2   9  -2  834.22   47.90
  -2   9  -2  689.13   44.80
  -2   9  -2  702.93   46.70
  -2   9  -2  794.52   56.49
   2  -9   2  711.83   44.20
   2  -9   2  813.22   47.30
  -3   9  -2  941.01   57.99
  -3   9  -2  934.61   51.89
  -3   9  -2  933.71   50.79
  -3   9  -2  918.01   49.30
   3  -9   2  851.21   46.40
   3  -9   2  866.51   49.50
  -4   9  -2 1915.11   73.59
  -4   9  -2 1886.51   72.39
  -4   9  -2 1824.62   70.19
  -4   9  -2 1916.61   82.79
   4  -9   2 1920.61   67.19
   4  -9   2 1820.62   68.99
  -5   9  -2 1267.67   60.59
  -5   9  -2 1157.28   58.19
  -5   9  -2 1249.57   68.29
   5  -9   2 1197.58   52.29
  -6   9  -2  883.21   62.29
  -6   9  -2  808.22   51.99
  -6   9  -2  903.11   54.49
   6  -9   2  916.11   44.30
  -7   9  -2 1581.24   69.69
  -7   9  -2 1603.14   69.09
  -7   9  -2 1486.45   80.39
  -8   9  -2 1407.76   67.19
  -8   9  -2 1422.26   68.19
  -8   9  -2 1466.05   82.29
  -9   9  -2  811.82   55.09
  -9   9  -2  766.22   55.19
  -9   9  -2  861.01   67.99
 -10   9  -2  485.75   45.80
 -10   9  -2  427.46   58.59
  10   8  -2    1.10   23.30
 -10  -8   2   21.90   23.40
   9   8  -2  -24.00   22.00
  -9  -8   2   -6.80   20.20
  -9  -8   2  -12.20   22.00
   8   8  -2   40.90   24.40
  -8  -8   2   41.00   24.30
  -8  -8   2   14.30   19.70
   7   8  -2  201.08   33.00
  -7  -8   2  160.18   29.40
  -7  -8   2  173.38   24.70
  -7  -8   2  117.69   25.10
   6   8  -2  620.74   45.40
   6   8  -2  549.35   34.10
  -6  -8   2  569.54   44.30
  -6  -8   2  570.84   41.10
  -6  -8   2  568.54   36.00
   5   8  -2  604.94   43.20
   5   8  -2  650.03   38.30
  -5  -8   2  567.94   35.90
  -5  -8   2  566.34   44.80
  -5  -8   2  622.34   41.70
  -5  -8   2  524.65   39.00
   4   8  -2 1251.97   56.89
   4   8  -2 1187.08   52.99
   4   8  -2 1224.98   51.19
  -4  -8   2 1202.38   53.99
  -4  -8   2 1177.58   48.80
  -4  -8   2 1210.28   56.59
  -4  -8   2 1131.69   52.49
   3   8  -2 2086.69   70.59
   3   8  -2 1962.60   68.39
   3   8  -2 1991.20   74.19
  -3  -8   2 2016.20   70.19
  -3  -8   2 2064.99   70.29
  -3  -8   2 2046.40   72.09
  -3  -8   2 2004.60   65.19
   2   8  -2  625.14   40.30
   2   8  -2  564.04   43.60
   2   8  -2  667.33   41.50
  -2  -8   2  660.23   40.40
  -2  -8   2  641.54   40.20
  -2  -8   2  734.83   39.50
  -2  -8   2  720.43   44.00
   1   8  -2 1801.62   65.19
   1   8  -2 1833.82   65.09
   1   8  -2 1751.52   71.09
  -1  -8   2 1816.52   63.89
  -1  -8   2 1763.32   61.29
  -1  -8   2 1675.43   62.89
  -1  -8   2 1780.92   66.19
   0   8  -2 2726.73   81.89
   0   8  -2 2745.83   93.09
   0   8  -2 2497.35   81.29
   0   8  -2 2776.32   84.09
   0  -8   2 2617.04   79.79
   0  -8   2 2730.13   81.19
   0  -8   2 2758.42   83.49
   0  -8   2 2719.53   82.09
  -1   8  -2 1979.10   69.89
  -1   8  -2 2064.29   69.99
  -1   8  -2 2068.39   72.09
  -1   8  -2 1969.90   80.09
   1  -8   2 2095.29   70.39
   1  -8   2 2103.79   68.99
   1  -8   2 2184.58   71.49
   1  -8   2 2163.28   71.59
  -2   8  -2 1312.47   55.79
  -2   8  -2 1308.27   55.59
  -2   8  -2 1237.98   55.59
  -2   8  -2 1440.06   66.79
   2  -8   2 1415.16   54.59
   2  -8   2 1414.46   56.29
  -3   8  -2 1269.27   53.89
  -3   8  -2 1213.78   55.39
  -3   8  -2 1174.88   53.79
  -3   8  -2 1285.67   61.79
   3  -8   2 1137.59   51.99
   3  -8   2 1261.97   50.89
  -4   8  -2 1935.51   67.49
  -4   8  -2 1878.21   69.29
  -4   8  -2 1951.70   78.79
  -4   8  -2 1903.91   68.49
   4  -8   2 1903.61   63.39
   4  -8   2 1945.61   67.09
  -5   8  -2  228.68   29.70
  -5   8  -2  243.88   36.00
  -5   8  -2  309.47   30.90
  -5   8  -2  280.87   32.50
   5  -8   2  322.67   29.20
   5  -8   2  227.18   27.70
  -6   8  -2  117.99   23.80
  -6   8  -2  160.78   32.40
  -6   8  -2  196.78   29.00
  -6   8  -2  179.48   28.40
   6  -8   2  167.58   21.90
  -7   8  -2  160.18   28.80
  -7   8  -2  157.68   26.80
  -7   8  -2  116.49   31.60
  -8   8  -2   49.80   24.50
  -8   8  -2   28.50   27.50
  -8   8  -2   67.79   23.40
  -9   8  -2   98.19   34.50
  -9   8  -2   78.59   25.10
  -9   8  -2   62.09   24.70
 -10   8  -2  128.79   29.20
 -10   8  -2   99.69   35.80
 -11   8  -2   75.69   37.50
 -11   8  -2  113.29   28.30
  11   7  -2  175.68   38.60
  10   7  -2  333.37   44.30
 -10  -7   2  338.97   35.00
   9   7  -2  671.63   54.29
  -9  -7   2  567.34   44.90
  -9  -7   2  634.04   44.00
   8   7  -2  800.22   54.09
  -8  -7   2  863.51   39.80
  -8  -7   2  769.82   47.00
   7   7  -2  912.81   54.29
  -7  -7   2  866.21   49.20
  -7  -7   2  836.62   46.60
  -7  -7   2  924.51   40.30
   6   7  -2  968.40   51.69
  -6  -7   2  901.21   39.80
  -6  -7   2  875.31   45.40
  -6  -7   2  865.01   48.10
  -6  -7   2  894.91   46.40
   5   7  -2  574.94   33.10
   5   7  -2  454.95   34.20
   5   7  -2  487.65   27.70
   5   7  -2  531.95   39.20
  -5  -7   2  498.15   30.70
  -5  -7   2  491.65   35.60
  -5  -7   2  478.55   38.00
  -5  -7   2  472.15   35.50
   4   7  -2  974.70   47.70
   4   7  -2  937.41   44.00
   4   7  -2  870.71   45.30
  -4  -7   2  873.01   44.30
  -4  -7   2  861.01   39.00
  -4  -7   2  920.91   44.30
  -4  -7   2  987.70   47.90
   3   7  -2  499.55   36.30
   3   7  -2  424.66   32.00
   3   7  -2  456.35   33.90
  -3  -7   2  411.16   31.70
  -3  -7   2  467.75   35.90
  -3  -7   2  450.75   30.00
  -3  -7   2  454.15   33.70
   2   7  -2  334.97   30.90
   2   7  -2  330.77   29.60
   2   7  -2  434.66   37.70
  -2  -7   2  275.17   27.50
  -2  -7   2  327.67   29.80
  -2  -7   2  339.77   31.30
  -2  -7   2  358.06   28.60
   1   7  -2  144.19   22.40
   1   7  -2  164.98   27.70
   1   7  -2  187.98   23.30
   1   7  -2  141.69   22.90
  -1  -7   2  123.69   20.70
  -1  -7   2  120.99   20.30
  -1  -7   2  120.89   22.20
  -1  -7   2   90.59   18.90
   0   7  -2  458.35   32.80
   0   7  -2  430.16   34.10
   0   7  -2  428.56   39.90
   0   7  -2  400.26   32.40
   0  -7   2  455.95   32.60
   0  -7   2  444.86   31.70
   0  -7   2  406.86   33.20
   0  -7   2  457.15   32.40
  -1   7  -2  127.99   22.30
  -1   7  -2  182.48   29.70
  -1   7  -2  120.39   22.30
  -1   7  -2  136.69   22.50
   1  -7   2  103.69   21.40
   1  -7   2  190.08   24.50
   1  -7   2  138.79   20.60
   1  -7   2  168.48   24.10
  -2   7  -2  183.88   23.90
  -2   7  -2  159.78   27.30
  -2   7  -2  157.18   23.40
  -2   7  -2  161.28   23.90
   2  -7   2  171.88   22.30
   2  -7   2  168.18   23.00
  -3   7  -2  351.46   30.10
  -3   7  -2  367.36   31.20
  -3   7  -2  365.46   36.70
  -3   7  -2  360.56   31.50
   3  -7   2  325.07   27.40
   3  -7   2  451.95   33.90
  -4   7  -2   15.40   18.70
  -4   7  -2   19.90   17.10
  -4   7  -2   34.60   17.60
  -4   7  -2   11.10   15.50
   4  -7   2   20.30   12.40
   4  -7   2   28.60   16.30
   4  -7   2   13.90   14.30
  -5   7  -2  592.54   39.70
  -5   7  -2  613.24   38.00
  -5   7  -2  526.75   36.90
  -5   7  -2  572.54   43.20
   5  -7   2  618.34   31.80
   5  -7   2  565.14   29.50
   5  -7   2  595.24   36.70
  -6   7  -2 1134.19   61.39
  -6   7  -2 1094.39   51.19
  -6   7  -2 1082.79   48.60
  -6   7  -2 1061.29   48.40
  -7   7  -2 1350.66   54.59
  -7   7  -2 1282.77   53.19
  -7   7  -2 1360.96   68.79
  -7   7  -2 1255.57   56.09
  -8   7  -2 1454.65   75.19
  -8   7  -2 1522.85   59.99
  -8   7  -2 1440.26   60.19
  -9   7  -2 1342.17   58.49
  -9   7  -2 1189.88   73.39
  -9   7  -2 1348.67   57.99
 -10   7  -2 1288.07   58.49
 -10   7  -2 1274.87   79.49
 -11   7  -2  605.34   66.59
  11   6  -2  155.78   35.70
  10   6  -2  303.77   42.30
 -10  -6   2  246.08   30.00
   9   6  -2  188.08   33.20
  -9  -6   2  154.08   25.40
  -9  -6   2  159.18   25.10
   8   6  -2  197.58   32.50
  -8  -6   2  178.98   25.40
  -8  -6   2  111.79   24.00
  -8  -6   2  142.59   26.50
  -8  -6   2  171.68   20.10
   7   6  -2   10.30   18.60
  -7  -6   2    2.60   16.80
  -7  -6   2    9.10   11.70
  -7  -6   2   34.50   16.30
  -7  -6   2   14.40   16.40
   6   6  -2  157.98   17.90
   6   6  -2  194.58   27.60
   6   6  -2  202.98   22.50
  -6  -6   2  182.18   19.30
  -6  -6   2  209.28   26.90
  -6  -6   2  139.29   21.90
  -6  -6   2  236.38   26.70
   5   6  -2   64.99   19.30
   5   6  -2   30.40   11.10
   5   6  -2   38.50   13.80
   5   6  -2   23.90   14.30
   5   6  -2   -0.50    7.30
  -5  -6   2   58.19   16.40
  -5  -6   2   64.79   16.50
  -5  -6   2   52.29   13.40
  -5  -6   2   36.70   17.20
   4   6  -2  787.22   41.40
   4   6  -2  797.82   32.50
   4   6  -2  859.91   39.60
   4   6  -2  797.32   33.40
  -4  -6   2  800.72   38.70
  -4  -6   2  791.22   34.00
  -4  -6   2  815.52   39.40
  -4  -6   2  790.52   40.50
   3   6  -2  277.87   20.60
   3   6  -2  291.07   29.70
   3   6  -2  319.57   27.30
   3   6  -2  258.87   22.70
   3   6  -2  325.57   27.50
  -3  -6   2  260.77   22.40
  -3  -6   2  287.27   26.50
  -3  -6   2  361.26   29.00
  -3  -6   2  299.87   27.90
   2   6  -2 1509.45   52.09
   2   6  -2 1453.85   51.29
   2   6  -2 1311.77   54.49
   2   6  -2 1467.35   50.39
   2   6  -2 1398.66   45.50
  -2  -6   2 1429.96   47.40
  -2  -6   2 1452.15   51.99
  -2  -6   2 1406.46   52.19
  -2  -6   2 1408.46   50.59
  -2  -6   2 1429.06   55.79
   1   6  -2  731.63   31.80
   1   6  -2  710.93   36.70
   1   6  -2  668.23   41.10
   1   6  -2  729.43   36.40
   1   6  -2  773.82   38.50
  -1  -6   2  773.02   35.20
  -1  -6   2  692.83   36.00
  -1  -6   2  726.73   41.50
  -1  -6   2  697.83   37.80
  -1  -6   2  708.33   36.00
   0   6  -2 2540.05   68.59
   0   6  -2 2492.65   72.49
   0   6  -2 2670.23   83.99
   0   6  -2 2642.34   73.99
   0   6  -2 2596.94   72.29
   0  -6   2 2565.44   72.99
   0  -6   2 2600.64   79.19
   0  -6   2 2399.06   69.99
   0  -6   2 2592.04   72.69
   0  -6   2 2516.05   70.09
  -1   6  -2  753.32   37.70
  -1   6  -2  780.92   38.20
  -1   6  -2  846.02   46.70
  -1   6  -2  778.82   39.30
   1  -6   2  849.41   37.00
   1  -6   2  771.42   36.70
   1  -6   2  740.63   38.20
   1  -6   2  745.13   36.80
   1  -6   2  788.42   37.00
  -2   6  -2 1958.00   61.49
  -2   6  -2 1960.40   62.59
  -2   6  -2 2049.70   70.59
  -2   6  -2 2040.00   61.79
   2  -6   2 1988.10   58.99
   2  -6   2 1877.71   57.99
   2  -6   2 2018.10   61.59
   2  -6   2 1969.20   59.89
  -3   6  -2 1638.84   56.99
  -3   6  -2 1819.82   57.99
  -3   6  -2 1746.03   64.79
  -3   6  -2 1756.92   56.99
   3  -6   2 1781.72   56.69
   3  -6   2 1759.52   53.29
   3  -6   2 1641.44   52.69
  -4   6  -2  840.72   41.10
  -4   6  -2  889.21   47.50
  -4   6  -2  901.91   40.40
  -4   6  -2  859.91   40.00
   4  -6   2  862.51   35.70
   4  -6   2  952.10   40.40
  -5   6  -2  879.51   49.10
  -5   6  -2  912.41   42.30
  -5   6  -2  780.72   38.30
  -5   6  -2  880.31   40.90
   5  -6   2  888.61   39.60
   5  -6   2  850.81   32.60
   5  -6   2  869.91   31.60
  -6   6  -2  481.35   40.70
  -6   6  -2  447.46   32.30
  -6   6  -2  446.26   31.70
  -6   6  -2  542.25   35.30
  -7   6  -2  595.44   46.90
  -7   6  -2  601.74   35.50
  -7   6  -2  597.64   36.20
  -7   6  -2  634.84   38.30
  -8   6  -2  370.66   31.70
  -8   6  -2  314.17   41.10
  -8   6  -2  323.57   30.80
  -9   6  -2  163.08   35.80
  -9   6  -2  201.98   25.70
 -10   6  -2  160.78   38.00
 -11   6  -2    7.60   28.30
 -12   6  -2   -0.50   29.80
  12   5  -2   35.20   28.90
  11   5  -2  105.89   31.10
  10   5  -2  205.88   36.30
   9   5  -2  445.36   46.60
  -9  -5   2  309.27   31.30
  -9  -5   2  305.57   30.70
  -9  -5   2  389.76   33.60
   8   5  -2  399.66   42.10
  -8  -5   2  347.97   30.90
  -8  -5   2  344.97   30.60
  -8  -5   2  374.46   31.40
   7   5  -2  587.94   43.20
  -7  -5   2  542.55   33.70
  -7  -5   2  558.34   27.00
  -7  -5   2  590.94   35.10
  -7  -5   2  590.04   36.60
   6   5  -2  917.11   37.10
   6   5  -2  946.01   48.20
  -6  -5   2  911.01   40.40
  -6  -5   2  910.61   42.00
  -6  -5   2  959.10   41.50
  -6  -5   2  978.90   34.50
   5   5  -2  670.63   38.60
   5   5  -2  718.53   29.70
   5   5  -2  730.53   27.60
   5   5  -2  677.03   33.40
  -5  -5   2  705.53   35.20
  -5  -5   2  590.64   35.30
  -5  -5   2  721.33   29.00
  -5  -5   2  703.63   34.50
   4   5  -2 2108.89   66.19
   4   5  -2 2095.09   60.69
   4   5  -2 2007.00   57.69
  -4  -5   2 2209.78   62.19
  -4  -5   2 2121.39   55.29
  -4  -5   2 2065.49   62.99
  -4  -5   2 2122.49   62.69
   3   5  -2 1195.48   40.60
   3   5  -2 1344.27   45.90
   3   5  -2 1297.27   49.50
   3   5  -2 1240.68   43.80
   3   5  -2 1224.08   38.70
  -3  -5   2 1365.26   41.10
  -3  -5   2 1281.47   47.10
  -3  -5   2 1427.86   48.00
  -3  -5   2 1275.67   45.30
  -3  -5   2 1329.47   49.70
   2   5  -2  429.86   28.30
   2   5  -2  473.35   27.70
   2   5  -2  449.36   31.50
   2   5  -2  425.76   24.50
   2   5  -2  402.76   27.50
  -2  -5   2  452.05   28.80
  -2  -5   2  374.76   27.40
  -2  -5   2  400.36   26.60
  -2  -5   2  353.36   28.40
  -2  -5   2  466.65   25.10
  -2  -5   2  465.05   30.70
   1   5  -2  791.32   41.30
   1   5  -2  782.62   36.30
   1   5  -2  777.92   35.90
   1   5  -2  819.32   35.30
   1   5  -2  824.32   33.10
  -1  -5   2  747.83   37.00
  -1  -5   2  796.12   35.10
  -1  -5   2  882.81   42.30
  -1  -5   2  790.72   33.10
  -1  -5   2  741.33   35.30
   0   5  -2  360.96   27.60
   0   5  -2  417.56   29.50
   0   5  -2  315.97   21.20
   0   5  -2  437.26   34.90
   0   5  -2  335.87   26.50
   0  -5   2  348.97   24.20
   0  -5   2  329.97   25.50
   0  -5   2  342.47   29.60
   0  -5   2  388.16   28.50
   0  -5   2  392.46   25.70
   0  -5   2  364.96   26.70
  -1   5  -2   22.30   13.80
  -1   5  -2   20.20   10.70
  -1   5  -2   -9.80   16.30
  -1   5  -2    2.50   13.30
  -1   5  -2   28.30   11.40
  -1   5  -2   25.40   15.30
   1  -5   2   17.20   14.90
   1  -5   2   15.00   12.50
   1  -5   2   13.70   11.80
   1  -5   2   10.20   13.50
   1  -5   2   13.20   13.10
  -2   5  -2   52.59   15.60
  -2   5  -2   45.20   17.20
  -2   5  -2   72.29   16.60
  -2   5  -2   52.19   13.80
  -2   5  -2   58.29   16.70
   2  -5   2   72.29   15.00
   2  -5   2    3.90    9.30
   2  -5   2   55.39   16.20
   2  -5   2   48.00   15.80
   2  -5   2   86.49   15.70
  -3   5  -2   58.49   18.00
  -3   5  -2  116.59   17.50
  -3   5  -2  101.89   15.00
  -3   5  -2  121.99   17.90
  -3   5  -2  113.39   18.60
   3  -5   2  125.39   15.40
   3  -5   2  102.39   15.50
   3  -5   2  115.89   17.80
  -4   5  -2   68.89   16.70
  -4   5  -2   71.29   15.60
  -4   5  -2   51.29   18.30
  -4   5  -2   51.69   15.40
  -4   5  -2   55.69   13.10
   4  -5   2   40.60   10.70
   4  -5   2   63.79   12.70
   4  -5   2   75.99   16.00
  -5   5  -2    0.00   13.40
  -5   5  -2   11.80   12.90
  -5   5  -2   33.80   17.30
  -5   5  -2   11.80   11.80
   5  -5   2   -7.00   11.70
  -6   5  -2  497.05   38.90
  -6   5  -2  481.55   30.90
  -6   5  -2  518.05   30.30
  -6   5  -2  471.65   28.20
  -7   5  -2  921.91   53.39
  -7   5  -2  877.71   37.30
  -7   5  -2  887.31   40.10
  -8   5  -2  463.55   30.20
  -8   5  -2  508.75   49.10
  -9   5  -2  632.84   53.29
  -9   5  -2  674.13   36.10
 -10   5  -2  511.65   54.09
 -11   5  -2  962.60   68.79
 -12   5  -2  579.04   66.19
  12   4  -2  384.56   52.39
  11   4  -2  540.85   55.79
  10   4  -2  398.66   45.70
   9   4  -2  626.74   48.20
  -9  -4   2  593.74   34.80
   8   4  -2 1031.70   55.09
  -8  -4   2  971.30   43.00
  -8  -4   2  929.01   40.80
   7   4  -2  766.42   46.00
  -7  -4   2  740.03   37.20
  -7  -4   2  803.12   36.20
  -7  -4   2  802.22   36.30
   6   4  -2   80.49   20.90
  -6  -4   2  121.09   17.40
  -6  -4   2   91.69   16.90
  -6  -4   2   94.29   18.10
   5   4  -2    7.10    9.90
   5   4  -2    8.60   13.20
   5   4  -2   14.50    7.50
  -5  -4   2   -2.60    9.30
  -5  -4   2    1.80   10.80
  -5  -4   2   16.50   11.20
  -5  -4   2  -21.10   11.40
  -5  -4   2   10.70    7.90
   4   4  -2  133.69   14.50
   4   4  -2  150.88   18.30
   4   4  -2  221.78   18.90
   4   4  -2  117.19   19.20
   4   4  -2  179.38   14.80
  -4  -4   2  187.18   20.70
  -4  -4   2  195.38   15.40
  -4  -4   2  171.18   21.40
  -4  -4   2  173.78   19.50
  -4  -4   2  180.68   19.70
  -4  -4   2  152.98   17.40
   3   4  -2   18.50    8.60
   3   4  -2   27.20   14.00
   3   4  -2   10.60   11.70
   3   4  -2   -0.50   10.90
   3   4  -2   24.80    9.50
  -3  -4   2   34.80   10.30
  -3  -4   2   -0.20   13.20
  -3  -4   2    5.20   11.10
  -3  -4   2   10.10   12.30
  -3  -4   2   34.60   13.30
  -3  -4   2   12.20   10.80
   2   4  -2  320.37   23.30
   2   4  -2  292.97   22.90
   2   4  -2  276.57   17.00
   2   4  -2  282.67   22.60
   2   4  -2  258.47   19.10
   2   4  -2  305.57   26.40
  -2  -4   2  263.47   21.30
  -2  -4   2  287.87   24.20
  -2  -4   2  288.17   22.60
  -2  -4   2  242.08   18.80
  -2  -4   2  301.87   22.90
  -2  -4   2  289.27   23.80
   1   4  -2  189.98   19.50
   1   4  -2  176.38   16.60
   1   4  -2  203.88   19.90
   1   4  -2  196.28   19.10
   1   4  -2  184.98   23.30
   1   4  -2  200.68   15.90
  -1  -4   2  191.88   22.30
  -1  -4   2  156.18   15.70
  -1  -4   2  180.68   19.60
  -1  -4   2  200.88   20.30
  -1  -4   2  167.18   18.90
   0   4  -2  196.98   24.40
   0   4  -2  203.48   19.90
   0   4  -2  205.78   19.50
   0   4  -2  237.48   18.10
   0   4  -2  213.08   20.90
   0  -4   2  289.87   22.40
   0  -4   2  260.67   21.10
   0  -4   2  241.78   19.90
   0  -4   2  234.28   24.60
   0  -4   2  227.18   19.00
  -1   4  -2 1860.41   52.79
  -1   4  -2 1847.92   50.69
  -1   4  -2 1823.32   52.79
  -1   4  -2 1940.11   54.59
  -1   4  -2 1909.01   61.59
   1  -4   2 1940.41   53.89
   1  -4   2 1828.82   58.99
   1  -4   2 1957.00   53.09
   1  -4   2 1938.01   52.09
   1  -4   2 1882.21   51.59
  -2   4  -2  238.18   23.90
  -2   4  -2  301.97   24.50
  -2   4  -2  280.47   22.70
  -2   4  -2  293.67   21.90
  -2   4  -2  306.57   20.80
   2  -4   2  327.97   20.10
   2  -4   2  305.17   22.60
   2  -4   2  303.07   22.80
   2  -4   2  275.77   21.00
  -3   4  -2 2355.76   63.39
  -3   4  -2 2481.85   61.19
  -3   4  -2 2507.55   62.69
  -3   4  -2 2426.36   73.49
  -3   4  -2 2444.86   63.59
   3  -4   2 2475.05   62.69
   3  -4   2 2515.65   58.89
   3  -4   2 2487.75   61.69
   3  -4   2 2511.85   58.89
  -4   4  -2 1793.62   48.80
  -4   4  -2 1853.31   51.79
  -4   4  -2 1765.92   51.49
  -4   4  -2 1757.12   49.70
  -4   4  -2 1732.13   62.19
   4  -4   2 1868.91   49.90
  -5   4  -2  989.80   36.10
  -5   4  -2  918.61   46.60
  -5   4  -2  987.90   36.60
  -5   4  -2  963.70   33.30
  -5   4  -2  954.90   34.00
  -6   4  -2 2460.85   61.49
  -6   4  -2 2431.26   61.79
  -6   4  -2 2379.06   82.39
  -7   4  -2 1566.44   67.19
  -7   4  -2 1454.65   44.70
  -8   4  -2  641.74   48.00
  -9   4  -2  285.97   40.60
 -10   4  -2  298.37   44.10
 -11   4  -2  109.09   34.60
 -12   4  -2   -0.40   25.30
  12   3  -2  121.79   35.50
  11   3  -2  116.19   32.30
  10   3  -2   76.29   26.00
   9   3  -2  126.79   27.40
  -9  -3   2  130.09   20.00
   8   3  -2    0.70   17.30
  -8  -3   2   24.70   12.20
   7   3  -2   16.50   17.30
  -7  -3   2   39.00   14.10
  -7  -3   2   48.00   12.60
  -7  -3   2   48.70   13.80
   6   3  -2 1672.13   60.69
  -6  -3   2 1731.53   50.49
  -6  -3   2 1600.54   48.60
  -6  -3   2 1609.44   50.39
   5   3  -2 1232.08   38.30
   5   3  -2 1236.28   49.10
  -5  -3   2 1241.18   42.10
  -5  -3   2 1340.77   41.60
  -5  -3   2 1217.58   41.00
   4   3  -2 3050.79   70.89
   4   3  -2 2974.40   80.29
   4   3  -2 3129.09   67.29
   4   3  -2 3112.19   68.09
  -4  -3   2 2945.81   70.79
  -4  -3   2 2892.31   71.39
  -4  -3   2 3024.40   81.39
  -4  -3   2 2786.12   71.99
  -4  -3   2 3013.30   72.89
   3   3  -2 2488.45   67.29
   3   3  -2 2504.45   61.39
   3   3  -2 2501.75   59.69
   3   3  -2 2437.26   58.39
   3   3  -2 2460.05   53.99
   3   3  -2 2482.55   61.39
  -3  -3   2 2416.26   61.49
  -3  -3   2 2533.45   54.29
  -3  -3   2 2379.16   62.19
  -3  -3   2 2503.05   62.59
  -3  -3   2 2482.35   68.09
  -3  -3   2 2488.05   61.09
   2   3  -2 1090.39   39.70
   2   3  -2 1111.89   34.20
   2   3  -2 1166.68   30.70
   2   3  -2 1103.49   36.50
   2   3  -2 1071.69   36.70
  -2  -3   2 1154.68   39.80
  -2  -3   2 1120.39   37.90
  -2  -3   2 1163.58   36.30
  -2  -3   2 1097.29   36.90
  -2  -3   2 1076.69   36.30
  -2  -3   2 1152.68   31.20
   1   3  -2  771.52   30.30
   1   3  -2  799.82   31.50
   1   3  -2  788.92   28.50
   1   3  -2  856.41   31.80
   1   3  -2  784.22   25.90
   1   3  -2  783.82   34.80
  -1  -3   2  867.21   34.70
  -1  -3   2  816.72   26.90
  -1  -3   2  877.51   32.40
  -1  -3   2  827.52   30.50
  -1  -3   2  790.72   31.10
   0   3  -2 2164.38   54.59
   0   3  -2 1950.80   62.19
   0   3  -2 2090.99   51.29
   0   3  -2 2190.28   54.89
   0  -3   2 2150.48   54.89
   0  -3   2 2106.69   53.19
   0  -3   2 2214.68   55.09
   0  -3   2 2186.38   53.69
  -1   3  -2  140.19   15.50
  -1   3  -2  103.49   18.30
  -1   3  -2  114.39   14.80
  -1   3  -2  133.49   13.60
  -1   3  -2  156.38   16.40
   1  -3   2  131.49   15.70
   1  -3   2  158.18   16.10
   1  -3   2  112.69   13.60
   1  -3   2  102.79   13.20
  -2   3  -2 1185.98   34.70
  -2   3  -2 1183.48   37.20
  -2   3  -2 1246.18   37.10
  -2   3  -2 1185.58   36.20
  -2   3  -2 1204.58   43.80
   2  -3   2 1162.28   36.50
   2  -3   2 1222.08   35.80
   2  -3   2 1211.48   34.10
   2  -3   2 1168.98   33.70
  -3   3  -2  473.65   30.30
  -3   3  -2  463.75   24.00
  -3   3  -2  480.25   22.10
  -3   3  -2  507.55   21.50
  -3   3  -2  454.75   24.00
   3  -3   2  462.15   27.90
   3  -3   2  439.16   22.80
  -4   3  -2  405.86   22.60
  -4   3  -2  435.66   19.60
  -4   3  -2  392.26   29.00
  -4   3  -2  378.96   19.90
  -5   3  -2   -5.10   12.80
  -6   3  -2  131.39   24.20
  -7   3  -2    0.30   14.30
  -8   3  -2  333.27   38.80
  -9   3  -2  352.46   42.90
 -10   3  -2  276.77   41.10
 -11   3  -2  433.26   51.99
 -12   3  -2  354.16   50.69
 -12   3  -2  295.07   37.20
  12   2  -2  301.27   47.90
  11   2  -2  363.56   44.30
  10   2  -2 1334.37   69.89
   9   2  -2 1745.33   74.79
  -9  -2   2 1745.23   54.59
   8   2  -2 1440.06   62.79
  -8  -2   2 1423.46   46.10
   7   2  -2 1143.19   52.79
  -7  -2   2 1114.89   38.50
  -7  -2   2 1162.38   37.70
   6   2  -2 2275.47   72.99
  -6  -2   2 2330.87   60.79
  -6  -2   2 2315.97   59.99
  -6  -2   2 2369.06   58.69
  -6  -2   2 2322.57   59.39
   5   2  -2  394.86   20.90
   5   2  -2  430.46   29.80
  -5  -2   2  438.06   24.30
  -5  -2   2  429.26   20.90
  -5  -2   2  404.16   22.40
  -5  -2   2  430.96   23.20
   4   2  -2 1743.53   42.20
   4   2  -2 1677.63   54.59
   4   2  -2 1772.12   46.30
   4   2  -2 1802.52   42.90
  -4  -2   2 1874.21   54.69
  -4  -2   2 1814.42   46.50
  -4  -2   2 1719.03   48.20
  -4  -2   2 1749.03   47.50
  -4  -2   2 1796.92   47.20
   3   2  -2 1876.61   45.50
   3   2  -2 1836.32   47.40
   3   2  -2 1796.42   53.29
   3   2  -2 1889.21   47.60
   3   2  -2 1930.31   46.20
  -3  -2   2 1840.12   47.10
  -3  -2   2 1833.22   47.80
  -3  -2   2 1844.92   53.69
  -3  -2   2 1893.01   49.40
  -3  -2   2 1853.91   48.30
   2   2  -2   20.80   11.30
   2   2  -2   35.60    9.70
   2   2  -2   27.20   10.50
   2   2  -2   42.50   10.90
   2   2  -2   20.60   10.80
  -2  -2   2   12.00   10.30
  -2  -2   2   14.10   10.50
  -2  -2   2   42.40   12.30
  -2  -2   2   25.60   10.70
   1   2  -2   44.20   11.30
   1   2  -2   58.59   13.80
   1   2  -2   51.39    8.00
   1   2  -2   55.69   11.80
   1   2  -2   60.49   10.90
   1   2  -2   51.99   12.00
  -1  -2   2   43.90   11.30
  -1  -2   2   62.09   11.90
  -1  -2   2   51.69   12.20
   0   2  -2 2597.84   58.29
   0   2  -2 2586.44   57.99
   0   2  -2 2516.95   57.89
   0   2  -2 2421.26   66.09
   0  -2   2 2558.84   57.89
   0  -2   2 2571.54   57.29
   0  -2   2 2490.45   57.29
   0  -2   2 2554.74   57.89
  -1   2  -2  330.37   23.00
  -1   2  -2  249.28   17.70
  -1   2  -2  278.37   18.50
  -1   2  -2  269.57   16.00
  -1   2  -2  260.67   18.30
   1  -2   2  277.57   17.90
   1  -2   2  251.07   16.20
   1  -2   2  279.17   20.80
   1  -2   2  304.97   18.30
   1  -2   2  280.67   16.50
  -2   2  -2   81.39   10.60
  -2   2  -2   81.59   10.00
  -2   2  -2   82.19   12.10
  -2   2  -2   63.59   11.30
  -2   2  -2   59.19   13.90
   2  -2   2   59.49   13.10
   2  -2   2   59.69   10.60
  -3   2  -2  555.24   30.00
  -3   2  -2  579.64   28.20
  -4   2  -2  990.00   41.80
  -4   2  -2 1074.69   41.20
  -5   2  -2 1102.79   46.80
  -6   2  -2  663.93   39.10
  -7   2  -2 1906.71   71.69
  -8   2  -2  693.63   46.80
  -9   2  -2  585.44   46.80
 -10   2  -2  363.86   46.00
 -11   2  -2  491.65   44.20
 -11   2  -2  390.36   49.40
 -12   2  -2   80.69   32.30
  12   1  -2  157.28   36.60
  11   1  -2  380.56   46.80
  10   1  -2  317.87   40.30
   9   1  -2  130.49   28.10
  -9  -1   2  137.89   17.80
   8   1  -2  229.18   31.20
  -8  -1   2  204.68   19.00
  -8  -1   2  270.77   22.10
   7   1  -2   77.49   19.30
  -7  -1   2   82.49   13.60
  -7  -1   2   71.19   12.10
   6   1  -2   50.19   16.80
  -6  -1   2   58.19   12.10
  -6  -1   2   49.60   11.30
  -6  -1   2   57.29   10.40
   5   1  -2  316.37   27.00
  -5  -1   2  276.57   20.20
  -5  -1   2  266.77   19.60
  -5  -1   2  232.38   16.40
  -5  -1   2  260.27   18.70
   4   1  -2  548.75   29.30
   4   1  -2  478.65   21.50
  -4  -1   2  477.45   23.60
  -4  -1   2  523.35   22.50
  -4  -1   2  487.75   23.20
  -4  -1   2  459.85   20.70
   3   1  -2 2051.89   55.59
   3   1  -2 2137.29   49.60
   3   1  -2 2038.00   47.00
   3   1  -2 2049.79   47.20
  -3  -1   2 2059.49   48.70
  -3  -1   2 1992.50   49.99
  -3  -1   2 2084.79   50.19
  -3  -1   2 1957.00   48.90
   2   1  -2 3483.25   74.19
   2   1  -2 3551.14   73.39
   2   1  -2 3530.35   73.49
   2   1  -2 3523.05   79.09
  -2  -1   2 3496.25   74.39
  -2  -1   2 3477.55   73.99
  -2  -1   2 3523.45   73.79
  -2  -1   2 3447.56   74.79
   1   1  -2 1685.83   39.70
   1   1  -2 1604.44   43.00
   1   1  -2 1667.13   39.70
   1   1  -2 1678.73   40.40
   1   1  -2 1659.13   40.40
  -1  -1   2 1637.94   40.40
  -1  -1   2 1670.23   40.40
  -1  -1   2 1697.23   40.00
   0   1  -2 1749.62   39.80
   0   1  -2 1719.73   40.50
   0   1  -2 1739.83   45.90
   0   1  -2 1757.92   40.70
   0  -1   2 1696.03   39.70
   0  -1   2 1749.43   40.40
   0  -1   2 1711.13   39.80
   0  -1   2 1768.72   40.50
   0  -1   2 1750.02   46.40
  -1   1  -2 1764.92   39.50
  -1   1  -2 1714.53   40.20
  -1   1  -2 1859.81   46.70
  -1   1  -2 1746.13   38.90
  -1   1  -2 1780.62   40.40
   1  -1   2 1792.12   38.30
   1  -1   2 1702.83   39.70
   1  -1   2 1783.52   38.70
   1  -1   2 1877.01   46.60
  -2   1  -2 1096.49   34.70
  -2   1  -2 1195.38   36.10
   2  -1   2 1092.59   35.40
  -3   1  -2 5080.59  111.09
  -3   1  -2 4856.41  113.29
  -4   1  -2 2633.14   68.89
  -4   1  -2 2455.75   69.49
   4  -1   2 2391.86   68.89
  -5   1  -2  419.06   28.40
   5  -1   2  409.66   29.90
  -6   1  -2  344.17   28.80
   6  -1   2  423.46   32.70
  -7   1  -2  576.34   38.20
   7  -1   2  614.14   41.10
  -8   1  -2  192.58   30.40
   8  -1   2  172.38   28.70
  -9   1  -2    7.10   13.70
  -9   1  -2    9.10   17.90
   9  -1   2   23.20   22.20
 -10   1  -2    7.40   18.60
 -10   1  -2   14.90   15.30
  10  -1   2   24.40   22.80
 -11   1  -2    7.00   22.40
 -11   1  -2   24.30   17.40
 -12   1  -2  123.19   33.90
  13   0  -2   61.59   33.00
  12   0  -2  375.96   50.89
  11   0  -2   42.20   26.50
  10   0  -2  522.65   49.10
 -10   0   2  542.45   29.30
   9   0  -2 1238.28   61.29
  -9   0   2 1051.79   38.70
  -9   0   2 1187.48   41.40
   8   0  -2 1091.59   53.89
  -8   0   2 1081.19   37.90
  -8   0   2 1016.20   36.00
  -8   0   2 1058.09   36.00
   7   0  -2 1256.27   53.59
  -7   0   2 1218.18   37.20
  -7   0   2 1184.78   38.40
   6   0  -2 2213.68   69.99
  -6   0   2 2214.48   55.99
  -6   0   2 2262.17   54.89
  -6   0   2 2253.47   56.99
   5   0  -2 2086.79   63.49
  -5   0   2 2013.60   50.99
  -5   0   2 2001.30   52.49
  -5   0   2 2089.19   50.39
  -5   0   2 2091.39   52.29
   4   0  -2 2370.46   65.29
   4   0  -2 2376.56   54.89
  -4   0   2 2280.27   56.49
  -4   0   2 2373.26   55.69
  -4   0   2 2450.35   56.79
  -4   0   2 2395.76   54.89
   3   0  -2 2840.42   62.69
   3   0  -2 2854.51   60.79
   3   0  -2 2810.62   68.99
   3   0  -2 2907.81   60.99
  -3   0   2 2849.42   61.89
  -3   0   2 2805.52   63.59
  -3   0   2 2736.83   62.39
  -3   0   2 2841.72   63.19
   2   0  -2 2433.56   57.59
   2   0  -2 2393.56   54.39
   2   0  -2 2485.75   54.69
   2   0  -2 2448.96   53.49
   2   0  -2 2428.06   53.49
  -2   0   2 2419.06   55.09
  -2   0   2 2425.86   57.29
  -2   0   2 2475.85   53.89
  -2   0   2 2433.16   54.59
  -2   0   2 2434.26   54.49
   1   0  -2  431.56   17.60
   1   0  -2  418.46   17.50
   1   0  -2  419.66   16.60
   1   0  -2  396.56   16.50
   1   0  -2  398.46   12.80
  -1   0   2  396.26   12.70
  -1   0   2  391.26   17.40
  -1   0   2  396.76   16.40
  -1   0   2  405.66   16.80
  -1   0   2  382.96   17.00
   0   0  -2 2585.74   55.19
   0   0  -2 2654.03   55.69
   0   0  -2 2650.83   55.29
   0   0  -2 2881.91   58.59
   0   0  -2 2617.94   55.69
   0   0  -2 2659.93   55.49
   0   0   2 2680.53   55.19
   0   0   2 2752.62   58.89
   0   0   2 2664.63   55.69
   0   0   2 2648.24   55.39
   0   0   2 2651.14   55.69
  -1   0  -2   28.10    8.10
  -1   0  -2   25.70    7.30
  -1   0  -2   24.10    6.30
  -1   0  -2   28.20    7.50
   1   0   2   35.80    8.20
  -2   0  -2 1888.11   48.70
  -2   0  -2 1986.70   48.80
  -3   0  -2    7.70    8.40
  -3   0  -2   20.50    9.70
   3   0   2   -1.60   10.50
  -4   0  -2   25.40   10.90
  -4   0  -2   53.99   12.00
   4   0   2   25.70   13.10
   5   0   2  491.05   30.60
  -6   0  -2  671.33   33.00
   6   0   2  710.63   38.90
  -7   0  -2  499.45   31.20
  -7   0  -2  549.45   35.60
   7   0   2  532.75   38.00
  -8   0  -2 1091.39   46.30
  -8   0  -2 1064.89   52.69
   8   0   2  986.80   53.89
  -9   0  -2  828.32   42.90
  -9   0  -2  864.31   51.49
   9   0   2  850.31   53.69
 -10   0  -2  624.34   47.90
 -10   0  -2  525.05   37.10
  10   0   2  577.84   55.19
 -11   0  -2  322.97   35.40
 -11   0  -2  263.57   39.30
  11   0   2  274.87   42.40
 -12   0  -2  358.16   47.90
  12   0   2  332.47   48.60
  13  -1  -2  692.03   69.79
 -13   1   2  668.73   71.99
  12  -1  -2  759.02   62.39
  11  -1  -2  388.96   47.80
  10  -1  -2  971.40   59.49
 -10   1   2  886.41   39.30
   9  -1  -2  932.71   54.59
  -9   1   2  996.50   38.70
  -9   1   2  941.01   37.30
   8  -1  -2  800.32   47.60
  -8   1   2  784.12   31.60
  -8   1   2  803.22   32.90
   7  -1  -2  362.16   34.90
  -7   1   2  318.67   23.00
  -7   1   2  318.47   20.00
  -7   1   2  346.17   21.60
  -7   1   2  317.87   19.60
   6  -1  -2  149.59   22.50
  -6   1   2  164.28   16.10
  -6   1   2  186.78   15.70
  -6   1   2  156.88   16.90
  -6   1   2  184.68   17.20
  -6   1   2  186.78   15.90
   5  -1  -2   46.40   10.60
   5  -1  -2   14.60   13.20
  -5   1   2   49.50    9.00
  -5   1   2   40.00    9.50
  -5   1   2   61.39   11.80
  -5   1   2   51.39   11.70
  -5   1   2   62.49   11.80
   4  -1  -2  258.87   17.50
   4  -1  -2  254.77   21.60
   4  -1  -2  248.98   15.60
   4  -1  -2  231.08   14.60
  -4   1   2  223.08   18.40
  -4   1   2  235.28   13.70
  -4   1   2  188.08   19.00
  -4   1   2  261.97   18.70
  -4   1   2  247.38   17.70
  -4   1   2  241.98   16.50
   3  -1  -2  212.38   17.00
   3  -1  -2  234.48   15.40
   3  -1  -2  227.78   18.90
   3  -1  -2  224.08   16.00
   3  -1  -2  215.18   16.70
  -3   1   2  208.38   13.10
  -3   1   2  203.68   16.30
  -3   1   2  216.48   17.30
  -3   1   2  212.78   16.00
  -3   1   2  231.68   18.50
  -3   1   2  233.18   16.60
   2  -1  -2 2211.08   52.59
   2  -1  -2 2290.77   51.39
   2  -1  -2 2247.38   51.09
   2  -1  -2 2224.78   51.89
   2  -1  -2 2188.08   51.39
   2  -1  -2 2245.08   47.90
  -2   1   2 2181.78   50.59
  -2   1   2 2229.08   51.89
  -2   1   2 2217.58   52.19
  -2   1   2 2170.98   52.39
  -2   1   2 2299.27   47.70
  -2   1   2 2191.28   51.49
   1  -1  -2  399.76   14.60
   1  -1  -2  401.16   18.90
   1  -1  -2  382.46   18.40
   1  -1  -2  410.06   18.00
   1  -1  -2  424.16   18.30
   1  -1  -2  399.26   16.20
  -1   1   2  382.46   14.60
  -1   1   2  391.96   15.90
  -1   1   2  389.16   18.50
  -1   1   2  411.06   18.40
  -1   1   2  417.16   18.50
   0  -1  -2 1405.26   34.20
   0  -1  -2 1426.96   34.50
   0  -1  -2 1478.95   35.80
   0  -1  -2 1431.06   35.00
   0  -1  -2 1370.36   34.70
   0   1   2 1444.56   35.10
   0   1   2 1430.46   34.00
   0   1   2 1428.26   34.70
   0   1   2 1390.66   34.40
  -1  -1  -2 3521.95   70.19
  -1  -1  -2 3456.55   69.69
  -1  -1  -2 3555.34   71.39
  -1  -1  -2 3554.14   74.99
  -1  -1  -2 3460.15   70.99
  -1  -1  -2 3455.25   70.59
  -1  -1  -2 3457.35   70.89
   1   1   2 3601.94   69.39
   1   1   2 3463.65   70.49
   1   1   2 3442.26   68.59
  -2  -1  -2  917.51   31.30
  -2  -1  -2  932.21   28.60
   2   1   2  954.90   30.60
   2   1   2  941.61   29.50
  -3  -1  -2 3816.82   86.39
  -3  -1  -2 3788.12   85.29
   3   1   2 3789.02   86.99
  -4  -1  -2 1721.43   50.89
  -4  -1  -2 1665.83   49.40
   4   1   2 1734.13   52.39
  -5  -1  -2 2073.29   58.79
   5   1   2 2040.00   62.79
  -6  -1  -2 1422.26   48.50
   6   1   2 1442.76   54.59
  -7  -1  -2  964.60   40.90
   7   1   2  869.61   46.40
  -8  -1  -2  514.75   33.00
   8   1   2  535.65   41.90
  -9  -1  -2  647.64   38.50
   9   1   2  708.33   49.99
 -10  -1  -2  133.39   24.60
 -10  -1  -2  142.69   28.70
  10   1   2  120.99   29.70
 -11  -1  -2   39.00   19.90
 -11  -1  -2   53.49   23.20
  11   1   2   55.89   27.90
 -12  -1  -2   26.80   23.20
  12   1   2   12.50   25.00
  13  -2  -2    0.20   26.90
 -13   2   2   34.10   29.00
  12  -2  -2   -1.30   25.80
 -12   2   2   47.30   27.60
  11  -2  -2   -0.40   23.30
  10  -2  -2   93.29   27.90
 -10   2   2  104.49   19.50
   9  -2  -2  723.73   48.90
  -9   2   2  744.93   35.60
   8  -2  -2  548.05   40.80
  -8   2   2  514.85   27.20
  -8   2   2  580.34   29.50
   7  -2  -2 1253.57   54.59
  -7   2   2 1299.47   41.10
  -7   2   2 1216.08   41.40
  -7   2   2 1262.27   42.80
  -7   2   2 1287.27   42.00
  -7   2   2 1262.87   40.00
   6  -2  -2 1594.94   57.69
  -6   2   2 1565.64   47.90
  -6   2   2 1646.24   47.40
  -6   2   2 1729.13   46.40
  -6   2   2 1625.94   47.30
  -6   2   2 1609.54   45.50
   5  -2  -2 2139.09   65.59
  -5   2   2 2258.47   57.19
  -5   2   2 2241.58   55.19
  -5   2   2 2265.67   55.89
  -5   2   2 2152.38   57.49
  -5   2   2 2231.48   57.29
   4  -2  -2 3462.55   74.29
   4  -2  -2 3456.75   76.89
   4  -2  -2 3290.17   83.99
   4  -2  -2 3461.35   74.59
  -4   2   2 3503.65   77.99
  -4   2   2 3393.56   74.69
  -4   2   2 3462.95   76.39
  -4   2   2 3334.17   78.09
  -4   2   2 3416.16   77.39
  -4   2   2 3244.28   82.79
   3  -2  -2 2536.95   57.89
   3  -2  -2 2458.05   59.59
   3  -2  -2 2554.04   58.69
   3  -2  -2 2488.15   58.19
   3  -2  -2 2338.17   61.99
  -3   2   2 2516.15   59.99
  -3   2   2 2538.95   57.19
  -3   2   2 2526.35   62.19
  -3   2   2 2485.15   58.79
  -3   2   2 2518.55   60.19
  -3   2   2 2459.05   60.49
   2  -2  -2 3831.32   82.49
   2  -2  -2 3913.61   83.39
   2  -2  -2 3833.52   80.89
   2  -2  -2 3848.81   83.09
   2  -2  -2 3764.62   82.59
   2  -2  -2 3867.01   82.59
  -2   2   2 3780.32   82.49
  -2   2   2 3805.72   82.89
  -2   2   2 3894.11   84.09
  -2   2   2 3884.41   82.29
  -2   2   2 3856.11   83.49
  -2   2   2 3873.01   80.59
   1  -2  -2  253.47   12.80
   1  -2  -2  241.98   17.90
   1  -2  -2  243.68   18.10
   1  -2  -2  255.47   18.70
   1  -2  -2  262.17   17.40
  -1   2   2  255.67   18.80
  -1   2   2  254.37   12.30
  -1   2   2  254.77   19.00
  -1   2   2  241.68   15.80
  -1   2   2  231.88   18.00
   0  -2  -2   53.79   10.30
   0  -2  -2   53.29   11.40
   0  -2  -2   62.29   10.90
   0  -2  -2   61.29   10.90
   0   2   2   63.19   11.70
   0   2   2   52.49   10.60
   0   2   2   65.59    9.90
   0   2   2   46.40   11.20
  -1  -2  -2 1611.34   36.00
  -1  -2  -2 1599.84   39.60
  -1  -2  -2 1671.63   40.60
  -1  -2  -2 1677.53   41.60
  -1  -2  -2 1578.04   43.60
   1   2   2 1650.73   41.20
   1   2   2 1678.13   40.60
   1   2   2 1613.64   36.10
   1   2   2 1644.04   42.90
   1   2   2 1608.14   38.40
  -2  -2  -2 2150.68   50.69
  -2  -2  -2 2157.78   48.70
  -2  -2  -2 2084.09   47.60
  -2  -2  -2 2214.38   50.19
  -2  -2  -2 2219.08   55.69
  -2  -2  -2 2136.99   49.80
   2   2   2 2109.09   50.69
   2   2   2 2164.68   54.39
  -3  -2  -2 1811.62   51.69
  -3  -2  -2 1934.21   49.90
   3   2   2 1824.02   49.80
  -4  -2  -2  717.23   30.30
  -4  -2  -2  610.84   29.00
   4   2   2  612.14   30.10
  -5  -2  -2  100.59   16.00
   5   2   2   99.89   17.80
  -6  -2  -2   25.90   11.90
   6   2   2    4.20   13.20
  -7  -2  -2  304.97   28.00
   7   2   2  278.57   32.40
  -8  -2  -2  193.88   24.50
   8   2   2  187.98   29.20
  -9  -2  -2  117.19   21.70
   9   2   2  108.49   27.00
 -10  -2  -2  423.86   37.50
  10   2   2  311.17   40.70
 -11  -2  -2  279.17   34.40
 -11  -2  -2  328.87   40.60
  11   2   2  362.36   45.70
 -12  -2  -2  442.96   51.19
  12   2   2  484.45   56.49
  13  -3  -2  562.74   63.59
 -13   3   2  633.24   71.39
  12  -3  -2 1093.99   73.49
 -12   3   2 1219.78   76.59
  11  -3  -2  440.66   49.40
 -11   3   2  538.75   58.59
  10  -3  -2  794.12   55.79
 -10   3   2  832.02   57.09
 -10   3   2  763.02   39.80
   9  -3  -2 1028.30   57.49
  -9   3   2 1013.20   42.90
  -9   3   2  986.70   41.00
   8  -3  -2 1285.37   60.29
  -8   3   2 1365.26   48.00
  -8   3   2 1310.87   46.00
  -8   3   2 1354.56   47.30
   7  -3  -2 1430.96   58.59
  -7   3   2 1408.96   46.60
  -7   3   2 1408.66   46.40
  -7   3   2 1319.27   44.90
  -7   3   2 1350.06   46.70
   6  -3  -2 2072.69   67.89
   6  -3  -2 2058.39   55.49
  -6   3   2 1984.10   55.39
  -6   3   2 2093.19   57.79
  -6   3   2 2104.09   57.99
  -6   3   2 1927.81   57.69
  -6   3   2 2083.59   56.99
   5  -3  -2  361.06   28.20
   5  -3  -2  374.76   21.00
   5  -3  -2  407.66   24.20
   5  -3  -2  391.96   20.00
  -5   3   2  375.26   24.30
  -5   3   2  404.86   25.80
  -5   3   2  348.67   21.80
  -5   3   2  355.66   21.50
  -5   3   2  359.26   23.90
   4  -3  -2  373.16   23.90
   4  -3  -2  374.46   20.50
   4  -3  -2  371.16   24.10
   4  -3  -2  367.06   26.20
   4  -3  -2  445.76   23.10
   4  -3  -2  407.46   23.60
  -4   3   2  383.36   24.00
  -4   3   2  399.56   22.10
  -4   3   2  381.26   23.80
  -4   3   2  358.16   24.80
  -4   3   2  384.86   24.80
  -4   3   2  385.96   21.80
   3  -3  -2  209.78   18.20
   3  -3  -2  253.67   19.90
   3  -3  -2  236.68   19.00
   3  -3  -2  203.58   18.50
   3  -3  -2  238.98   18.40
   3  -3  -2  193.98   17.90
  -3   3   2  221.08   17.60
  -3   3   2  219.98   19.60
  -3   3   2  216.08   19.40
  -3   3   2  226.48   18.40
  -3   3   2  179.88   18.20
  -3   3   2  193.98   17.40
   2  -3  -2   94.99   12.70
   2  -3  -2   74.29   13.70
   2  -3  -2   91.09   14.70
   2  -3  -2  105.29   15.10
   2  -3  -2   92.49   13.40
  -2   3   2   90.49   13.20
  -2   3   2   89.89   11.80
  -2   3   2   94.09   14.20
  -2   3   2  102.29   15.10
  -2   3   2   87.39   13.80
  -2   3   2   86.69   15.10
   1  -3  -2  257.97   21.00
   1  -3  -2  239.68   19.80
   1  -3  -2  231.68   18.70
   1  -3  -2  203.98   17.00
  -1   3   2  266.97   22.10
  -1   3   2  248.18   14.20
  -1   3   2  252.27   16.70
  -1   3   2  243.48   20.10
  -1   3   2  265.67   18.60
  -1   3   2  266.17   21.30
   0  -3  -2  906.31   32.20
   0  -3  -2  867.81   24.00
   0  -3  -2  887.11   30.80
   0  -3  -2  839.42   30.40
   0  -3  -2  858.01   31.90
   0  -3  -2  903.71   32.60
   0   3   2  859.71   29.10
   0   3   2  865.41   32.20
   0   3   2  858.81   30.70
   0   3   2  917.71   26.50
   0   3   2  886.41   31.80
  -1  -3  -2 2014.20   52.79
  -1  -3  -2 2075.39   52.09
  -1  -3  -2 2136.59   52.59
  -1  -3  -2 2103.29   55.29
  -1  -3  -2 2146.49   53.69
   1   3   2 2127.89   56.19
   1   3   2 2137.29   52.99
   1   3   2 2098.59   45.80
   1   3   2 2035.50   52.79
   1   3   2 2122.39   51.89
   1   3   2 2060.79   49.90
  -2  -3  -2 1579.54   39.60
  -2  -3  -2 1666.73   42.90
  -2  -3  -2 1620.44   44.20
  -2  -3  -2 1623.24   42.50
  -2  -3  -2 1586.64   47.20
  -2  -3  -2 1583.54   43.60
   2   3   2 1541.85   38.70
   2   3   2 1601.14   41.10
   2   3   2 1612.44   41.50
   2   3   2 1572.94   43.10
  -3  -3  -2 1758.52   51.79
  -3  -3  -2 1793.52   48.30
  -3  -3  -2 1779.42   46.80
  -3  -3  -2 1693.33   44.20
  -3  -3  -2 1875.81   45.90
  -3  -3  -2 1724.73   46.30
   3   3   2 1743.23   48.50
   3   3   2 1799.42   51.29
  -4  -3  -2  895.71   36.10
  -4  -3  -2  932.51   34.70
   4   3   2  842.72   34.90
   4   3   2  944.41   35.80
  -5  -3  -2  559.14   30.00
   5   3   2  596.24   32.30
  -6  -3  -2 1000.50   40.40
   6   3   2  797.72   41.10
  -7  -3  -2 1533.95   54.69
   7   3   2 1562.44   61.59
  -8  -3  -2  585.84   35.60
   8   3   2  553.64   42.70
  -9  -3  -2  518.95   35.50
   9   3   2  505.35   47.00
 -10  -3  -2  512.85   37.90
  10   3   2  549.15   51.59
  11   3   2  342.37   45.70
  12  -4  -2  101.19   33.10
 -12   4   2  140.09   39.10
  11  -4  -2   42.70   27.50
 -11   4   2   61.29   28.90
  10  -4  -2   -8.20   21.50
 -10   4   2   35.60   25.70
 -10   4   2  -14.60   14.80
   9  -4  -2   40.50   23.70
  -9   4   2   25.40   14.60
  -9   4   2   22.40   15.90
  -9   4   2   31.70   17.00
  -9   4   2   26.60   22.20
   8  -4  -2   55.89   22.10
  -8   4   2   38.10   14.80
  -8   4   2   -0.20   18.60
  -8   4   2   11.50   14.10
  -8   4   2    8.20   14.50
   7  -4  -2  240.68   22.20
   7  -4  -2  184.58   26.90
  -7   4   2  197.18   23.20
  -7   4   2  176.78   21.50
  -7   4   2  148.49   19.40
  -7   4   2  188.88   28.20
   6  -4  -2  714.53   40.70
   6  -4  -2  807.32   30.20
   6  -4  -2  773.32   28.60
   6  -4  -2  753.42   33.90
  -6   4   2  741.53   35.70
  -6   4   2  769.32   35.00
  -6   4   2  749.13   34.50
  -6   4   2  711.03   41.70
   5  -4  -2 2340.47   63.59
   5  -4  -2 2323.47   60.69
   5  -4  -2 2265.37   70.09
   5  -4  -2 2355.16   59.79
  -5   4   2 2410.86   65.29
  -5   4   2 2290.97   63.19
  -5   4   2 2291.17   73.69
  -5   4   2 2244.98   64.79
  -5   4   2 2426.86   65.19
   4  -4  -2 2345.97   63.59
   4  -4  -2 2362.36   64.89
   4  -4  -2 2361.06   67.59
   4  -4  -2 2465.05   64.49
   4  -4  -2 2395.66   62.29
  -4   4   2 2459.95   63.69
  -4   4   2 2453.85   65.59
  -4   4   2 2335.07   64.19
  -4   4   2 2333.07   71.09
  -4   4   2 2530.75   67.09
  -4   4   2 2354.66   65.79
  -4   4   2 2389.16   63.09
   3  -4  -2 7248.17  151.08
   3  -4  -2 7105.79  149.49
   3  -4  -2 7210.28  150.58
   3  -4  -2 7298.07  151.18
  -3   4   2 7292.97  151.58
  -3   4   2 7029.80  151.78
  -3   4   2 7291.57  152.18
  -3   4   2 7088.59  160.48
  -3   4   2 7268.77  150.08
  -3   4   2 7160.28  152.28
  -3   4   2 7255.97  149.49
   2  -4  -2 4513.85  103.29
   2  -4  -2 4670.53  103.39
   2  -4  -2 4505.15  102.39
   2  -4  -2 4391.26  102.29
  -2   4   2 4644.14  106.59
  -2   4   2 4783.02  100.29
  -2   4   2 4730.73  104.89
  -2   4   2 4631.74  104.09
  -2   4   2 4563.34  101.99
   1  -4  -2 1433.06   46.30
   1  -4  -2 1472.65   45.70
   1  -4  -2 1577.94   47.30
   1  -4  -2 1548.95   47.60
   1  -4  -2 1581.54   42.50
  -1   4   2 1488.25   46.70
  -1   4   2 1608.84   48.40
  -1   4   2 1554.44   43.80
  -1   4   2 1432.16   45.10
   0  -4  -2 2902.21   71.59
   0  -4  -2 2951.80   65.79
   0  -4  -2 2949.41   70.99
   0  -4  -2 2752.42   71.09
   0  -4  -2 2891.61   71.39
   0  -4  -2 2871.51   70.39
   0   4   2 2951.90   69.79
   0   4   2 2896.61   71.99
   0   4   2 2761.72   67.79
   0   4   2 2846.42   71.29
  -1  -4  -2 4623.64  102.29
  -1  -4  -2 4719.63  103.09
  -1  -4  -2 4563.14  102.89
  -1  -4  -2 4747.23  100.09
  -1  -4  -2 4588.04  101.29
  -1  -4  -2 4594.14  104.09
   1   4   2 4567.84  102.89
   1   4   2 4593.24   99.29
   1   4   2 4608.04  102.79
   1   4   2 4628.54  102.49
   1   4   2 4796.52   98.79
  -2  -4  -2 2024.10   55.69
  -2  -4  -2 2080.19   54.99
  -2  -4  -2 2090.09   58.59
  -2  -4  -2 2049.59   51.19
  -2  -4  -2 2062.59   55.89
  -2  -4  -2 1994.60   53.79
   2   4   2 2142.99   55.69
   2   4   2 2073.29   50.89
   2   4   2 2005.30   57.19
   2   4   2 2044.90   53.99
   2   4   2 2015.20   50.39
  -3  -4  -2 2855.31   68.49
  -3  -4  -2 2748.12   67.29
  -3  -4  -2 2806.42   66.99
  -3  -4  -2 2700.13   68.59
  -3  -4  -2 2710.13   72.19
  -3  -4  -2 2824.92   68.79
   3   4   2 2754.82   67.09
   3   4   2 2707.13   71.59
   3   4   2 2760.22   67.99
  -4  -4  -2  572.74   27.90
  -4  -4  -2  600.14   26.60
  -4  -4  -2  606.54   26.40
  -4  -4  -2  566.04   27.80
  -4  -4  -2  596.94   28.50
  -4  -4  -2  566.94   26.10
  -4  -4  -2  605.44   31.40
   4   4   2  580.34   29.50
  -5  -4  -2  290.97   19.60
  -5  -4  -2  291.27   20.30
  -5  -4  -2  261.77   20.40
  -5  -4  -2  262.87   25.20
   5   4   2  282.27   25.80
  -6  -4  -2  296.07   27.60
   6   4   2  319.17   30.40
  -7  -4  -2  196.18   24.00
   7   4   2  188.38   27.60
  -8  -4  -2   70.39   17.90
   8   4   2   34.80   20.80
  -9  -4  -2   10.10   13.80
   9   4   2    1.20   19.50
 -10  -4  -2   61.99   19.90
  10   4   2   80.79   26.00
  11   4   2   54.09   27.50
 -12   5   2  456.85   59.59
 -11   5   2  552.84   43.60
 -11   5   2  501.75   57.39
 -10   5   2 1463.05   78.69
 -10   5   2 1392.26   58.19
 -10   5   2 1518.75   60.99
  -9   5   2 1526.45   56.49
  -9   5   2 1489.05   58.39
  -9   5   2 1513.65   57.99
  -9   5   2 1562.64   75.99
   8  -5  -2  925.01   52.79
  -8   5   2  851.51   54.79
  -8   5   2  913.11   43.70
  -8   5   2  850.71   42.00
  -8   5   2  920.21   45.30
   7  -5  -2 2059.49   61.49
  -7   5   2 1914.71   63.49
  -7   5   2 1905.21   64.49
  -7   5   2 2019.90   63.39
  -7   5   2 2080.39   77.69
   6  -5  -2 1499.25   48.30
   6  -5  -2 1626.04   53.99
  -6   5   2 1577.44   54.09
  -6   5   2 1550.04   55.69
  -6   5   2 1591.54   54.49
  -6   5   2 1662.13   65.19
   5  -5  -2 1306.77   47.00
   5  -5  -2 1332.37   43.80
   5  -5  -2 1389.86   45.90
  -5   5   2 1309.97   49.60
  -5   5   2 1460.45   49.20
  -5   5   2 1290.77   48.40
  -5   5   2 1347.77   54.79
   4  -5  -2 1045.10   43.00
   4  -5  -2 1093.39   42.60
   4  -5  -2 1100.19   39.80
   4  -5  -2 1084.39   40.80
  -4   5   2 1048.80   43.40
  -4   5   2 1164.78   42.60
  -4   5   2  988.20   44.60
  -4   5   2 1149.89   43.00
  -4   5   2 1087.69   42.70
   3  -5  -2 1401.66   47.40
   3  -5  -2 1441.76   47.10
   3  -5  -2 1459.35   48.60
   3  -5  -2 1475.65   49.60
   3  -5  -2 1413.86   49.40
  -3   5   2 1402.36   47.00
  -3   5   2 1417.86   49.20
  -3   5   2 1453.35   50.69
  -3   5   2 1393.26   49.90
   2  -5  -2  977.20   39.20
   2  -5  -2  930.31   39.10
   2  -5  -2  923.61   37.20
   2  -5  -2  954.20   39.80
   2  -5  -2  918.01   37.80
  -2   5   2 1029.40   41.30
  -2   5   2  923.11   36.80
  -2   5   2  983.30   33.60
  -2   5   2  940.11   37.50
  -2   5   2  884.61   38.50
   1  -5  -2  609.94   34.00
   1  -5  -2  634.64   33.20
   1  -5  -2  670.43   32.90
   1  -5  -2  628.04   26.90
   1  -5  -2  581.24   31.50
  -1   5   2  653.53   33.00
  -1   5   2  636.74   29.70
  -1   5   2  633.94   34.10
  -1   5   2  655.93   29.70
   0  -5  -2  723.13   34.10
   0  -5  -2  711.83   31.80
   0  -5  -2  651.03   32.10
   0  -5  -2  660.83   34.00
   0  -5  -2  666.93   26.40
   0  -5  -2  668.83   33.50
   0   5   2  681.93   29.60
   0   5   2  715.63   31.90
   0   5   2  656.53   33.40
   0   5   2  675.83   33.80
   0   5   2  623.64   33.70
  -1  -5  -2  297.47   24.50
  -1  -5  -2  308.47   24.80
  -1  -5  -2  338.87   20.20
  -1  -5  -2  290.97   24.90
  -1  -5  -2  289.97   23.10
  -1  -5  -2  301.67   24.40
   1   5   2  248.18   23.00
   1   5   2  352.86   20.20
   1   5   2  289.87   22.70
   1   5   2  307.57   25.50
  -2  -5  -2  234.28   19.40
  -2  -5  -2  232.58   23.30
  -2  -5  -2  191.08   20.70
  -2  -5  -2  214.08   20.80
  -2  -5  -2  214.18   21.60
  -2  -5  -2  224.68   20.90
   2   5   2  193.28   20.60
   2   5   2  185.08   20.20
   2   5   2  213.68   17.20
   2   5   2  192.58   17.20
  -3  -5  -2  693.53   33.70
  -3  -5  -2  713.53   32.10
  -3  -5  -2  720.63   35.20
  -3  -5  -2  712.63   33.20
  -3  -5  -2  692.03   31.30
  -3  -5  -2  691.73   29.20
   3   5   2  714.63   31.90
   3   5   2  685.63   29.30
   3   5   2  703.43   26.20
   3   5   2  707.33   29.50
  -4  -5  -2  555.44   28.90
  -4  -5  -2  601.34   30.80
  -4  -5  -2  582.34   31.30
  -4  -5  -2  584.04   32.90
  -4  -5  -2  602.64   27.60
   4   5   2  612.44   30.30
   4   5   2  517.25   27.60
  -5  -5  -2 1440.76   48.60
  -5  -5  -2 1485.35   49.00
  -5  -5  -2 1510.75   49.99
  -5  -5  -2 1433.36   52.99
  -5  -5  -2 1499.95   47.50
   5   5   2 1457.05   51.89
  -6  -5  -2  558.64   30.10
  -6  -5  -2  650.33   35.80
   6   5   2  546.75   35.70
  -7  -5  -2  846.62   36.70
  -7  -5  -2  864.51   42.20
   7   5   2  774.02   44.50
  -8  -5  -2 1413.26   56.49
   8   5   2 1477.25   64.39
  -9  -5  -2  600.94   39.40
   9   5   2  592.64   51.19
 -10  -5  -2  785.22   46.40
  10   5   2  790.92   56.29
  11   5   2  484.65   52.79
 -12   6   2  430.96   59.79
 -12   6   2  416.86   42.30
 -11   6   2  182.28   30.50
 -11   6   2  120.49   36.70
 -10   6   2  435.16   54.19
 -10   6   2  459.35   40.70
 -10   6   2  436.16   39.70
  -9   6   2   40.40   21.40
  -9   6   2   26.20   19.30
  -9   6   2    6.00   23.90
  -8   6   2    4.50   17.40
  -8   6   2   -1.10   15.80
  -8   6   2   -2.60   15.00
  -8   6   2    0.90   20.50
   7  -6  -2   15.90   13.90
   7  -6  -2   31.60   16.70
  -7   6   2   38.60   19.30
  -7   6   2   41.00   20.80
  -7   6   2   21.40   15.80
  -7   6   2   19.20   15.80
   6  -6  -2  167.18   21.00
   6  -6  -2  177.58   23.40
   6  -6  -2  144.49   18.80
  -6   6   2  185.08   24.40
  -6   6   2  181.48   25.60
  -6   6   2  150.08   26.70
  -6   6   2  161.68   22.10
   5  -6  -2 1278.67   49.10
   5  -6  -2 1176.18   49.99
   5  -6  -2 1202.18   45.90
  -5   6   2 1249.57   48.60
  -5   6   2 1138.19   53.19
  -5   6   2 1245.88   49.50
  -5   6   2 1256.87   51.19
   4  -6  -2  446.56   32.80
   4  -6  -2  466.15   31.00
   4  -6  -2  525.05   33.40
  -4   6   2  432.76   33.40
  -4   6   2  468.45   32.20
  -4   6   2  416.66   33.00
   3  -6  -2 1584.14   54.09
   3  -6  -2 1641.14   55.29
   3  -6  -2 1758.72   57.69
   3  -6  -2 1644.64   56.99
  -3   6   2 1730.23   58.09
  -3   6   2 1660.43   57.39
  -3   6   2 1710.63   52.29
  -3   6   2 1549.64   55.49
   2  -6  -2 4839.42  114.19
   2  -6  -2 4935.61  115.39
   2  -6  -2 4748.12  115.39
   2  -6  -2 4811.42  115.69
   2  -6  -2 4704.53  114.39
  -2   6   2 4825.62  115.69
  -2   6   2 4980.90  117.89
  -2   6   2 4923.21  117.29
   1  -6  -2 1470.05   51.99
   1  -6  -2 1385.16   50.19
   1  -6  -2 1419.86   52.19
   1  -6  -2 1555.54   52.39
   1  -6  -2 1451.95   46.20
  -1   6   2 1473.65   51.99
  -1   6   2 1473.45   50.89
  -1   6   2 1507.35   50.29
  -1   6   2 1472.05   52.69
   0  -6  -2 3169.28   85.09
   0  -6  -2 3238.68   85.89
   0  -6  -2 3116.49   83.69
   0  -6  -2 3134.29   85.09
   0  -6  -2 3308.17   79.89
   0   6   2 3436.36   87.09
   0   6   2 3245.08   85.39
   0   6   2 3327.57   83.99
   0   6   2 3243.28   85.69
  -1  -6  -2 3468.25   88.99
  -1  -6  -2 3478.15   91.29
  -1  -6  -2 3526.85   91.19
  -1  -6  -2 3617.84   85.29
  -1  -6  -2 3573.24   91.19
   1   6   2 3665.23   86.79
   1   6   2 3527.35   90.89
   1   6   2 3335.27   84.59
   1   6   2 3636.44   90.89
  -2  -6  -2 2088.69   61.59
  -2  -6  -2 1978.40   61.69
  -2  -6  -2 1911.51   61.89
  -2  -6  -2 2058.89   58.49
  -2  -6  -2 1969.90   62.79
   2   6   2 1941.11   60.29
   2   6   2 1977.70   61.89
   2   6   2 2151.98   55.59
   2   6   2 2070.09   54.09
   2   6   2 2013.80   56.19
  -3  -6  -2 1828.72   55.29
  -3  -6  -2 1779.92   59.09
  -3  -6  -2 1978.90   59.19
  -3  -6  -2 1878.91   59.39
  -3  -6  -2 1894.61   61.49
   3   6   2 1896.71   55.89
   3   6   2 1870.21   53.59
   3   6   2 1840.82   58.09
  -4  -6  -2 1451.05   49.70
  -4  -6  -2 1301.37   51.59
  -4  -6  -2 1393.26   47.50
  -4  -6  -2 1437.56   51.59
  -4  -6  -2 1385.96   50.09
   4   6   2 1391.26   48.60
   4   6   2 1415.66   47.70
  -5  -6  -2 2169.08   68.89
  -5  -6  -2 2042.90   63.09
  -5  -6  -2 2029.50   63.49
  -5  -6  -2 2174.98   64.79
  -5  -6  -2 2013.60   64.09
   5   6   2 2141.69   65.79
  -6  -6  -2  518.35   35.90
  -6  -6  -2  534.95   32.70
  -6  -6  -2  592.44   34.50
  -6  -6  -2  541.45   35.30
   6   6   2  523.45   36.00
  -7  -6  -2  481.35   32.70
  -7  -6  -2  501.75   35.90
   7   6   2  509.45   39.30
  -8  -6  -2  224.08   29.50
   8   6   2  209.38   31.50
  -9  -6  -2   93.39   22.10
   9   6   2   43.00   22.70
  10   6   2    6.70   22.50
 -12   7   2   55.49   26.70
 -12   7   2  132.09   40.40
 -11   7   2  251.57   35.60
 -11   7   2  302.87   49.10
 -10   7   2  431.06   42.40
 -10   7   2  378.76   52.39
 -10   7   2  452.45   42.50
  -9   7   2 1102.69   56.29
  -9   7   2 1263.17   72.19
  -9   7   2 1164.58   59.79
  -8   7   2 1015.80   53.49
  -8   7   2  924.11   50.49
  -8   7   2  915.51   60.09
   7  -7  -2 1211.48   47.60
  -7   7   2 1157.68   53.89
  -7   7   2 1220.78   56.19
  -7   7   2 1271.67   63.89
  -7   7   2 1191.18   53.29
   6  -7  -2 1987.90   64.69
   6  -7  -2 2185.28   70.49
  -6   7   2 2030.30   71.79
  -6   7   2 2039.60   78.99
  -6   7   2 2172.88   72.59
  -6   7   2 2087.79   70.19
   5  -7  -2 1914.51   69.19
   5  -7  -2 2017.10   67.79
   5  -7  -2 2026.70   65.19
  -5   7   2 2026.70   67.59
  -5   7   2 1926.21   72.79
  -5   7   2 1975.50   67.99
  -5   7   2 1950.01   69.09
   4  -7  -2  483.45   36.90
   4  -7  -2  507.65   34.40
   4  -7  -2  610.34   37.90
  -4   7   2  523.35   36.60
  -4   7   2  504.15   37.70
  -4   7   2  512.25   36.90
   3  -7  -2 1217.58   50.69
   3  -7  -2 1137.69   50.09
   3  -7  -2 1068.39   47.10
  -3   7   2 1141.99   50.79
  -3   7   2 1159.98   49.70
  -3   7   2 1166.98   44.20
  -3   7   2 1149.19   49.60
   2  -7  -2 1719.13   61.09
   2  -7  -2 1767.42   60.29
   2  -7  -2 1769.12   61.59
   2  -7  -2 1678.53   58.59
   2  -7  -2 1795.32   56.79
  -2   7   2 1819.12   60.79
  -2   7   2 1707.53   60.59
  -2   7   2 1646.74   60.49
  -2   7   2 1715.53   59.29
   1  -7  -2  666.13   36.90
   1  -7  -2  706.83   32.40
   1  -7  -2  637.54   37.70
   1  -7  -2  645.64   39.00
   1  -7  -2  746.73   39.20
  -1   7   2  755.92   38.30
  -1   7   2  658.63   38.50
  -1   7   2  700.43   39.70
  -1   7   2  735.33   38.90
   0  -7  -2  514.55   35.10
   0  -7  -2  474.85   26.70
   0  -7  -2  434.76   31.90
   0  -7  -2  540.65   36.20
   0  -7  -2  534.85   34.30
   0   7   2  463.15   34.30
   0   7   2  473.25   34.10
   0   7   2  537.05   34.00
  -1  -7  -2  403.86   32.80
  -1  -7  -2  458.15   34.80
  -1  -7  -2  452.35   25.60
  -1  -7  -2  463.55   33.20
  -1  -7  -2  453.65   32.30
   1   7   2  473.05   34.00
   1   7   2  444.26   33.30
   1   7   2  419.16   28.20
  -2  -7  -2  123.79   17.40
  -2  -7  -2  119.39   22.00
  -2  -7  -2  124.89   20.20
  -2  -7  -2   97.49   20.40
  -2  -7  -2  133.29   20.70
   2   7   2  129.49   17.10
   2   7   2   67.99   17.70
   2   7   2  101.09   20.70
   2   7   2  129.59   16.30
  -3  -7  -2   -7.50   14.90
  -3  -7  -2   25.30   15.10
  -3  -7  -2    9.00   13.30
  -3  -7  -2   19.70   13.60
  -3  -7  -2   27.10   15.00
   3   7   2    0.00   10.80
   3   7   2   14.00   14.10
   3   7   2    2.70   14.10
   3   7   2   17.70   11.40
  -4  -7  -2  575.74   36.40
  -4  -7  -2  515.35   37.10
  -4  -7  -2  592.04   36.20
  -4  -7  -2  590.04   37.90
  -4  -7  -2  559.74   32.10
   4   7   2  609.24   36.00
   4   7   2  576.14   31.00
   4   7   2  593.24   32.70
  -5  -7  -2  354.76   31.30
  -5  -7  -2  352.36   32.50
  -5  -7  -2  386.76   33.10
  -5  -7  -2  314.07   32.80
   5   7   2  345.67   30.40
  -6  -7  -2  548.45   39.00
  -6  -7  -2  551.64   37.10
  -6  -7  -2  539.35   38.10
  -6  -7  -2  563.44   37.40
   6   7   2  552.74   37.80
  -7  -7  -2  305.97   33.00
  -7  -7  -2  324.17   30.80
  -7  -7  -2  303.67   32.40
   7   7   2  299.97   32.80
  -8  -7  -2  510.75   39.60
   8   7   2  516.45   45.90
  -9  -7  -2  638.94   44.50
   9   7   2  630.34   49.90
  10   7   2  837.42   58.99
 -11   8   2  172.08   43.70
 -11   8   2  212.18   36.00
 -10   8   2  277.97   37.40
 -10   8   2  249.88   44.90
 -10   8   2  247.28   37.10
  -9   8   2  371.36   40.30
  -9   8   2  469.95   45.30
  -9   8   2  505.95   55.49
   8  -8  -2   41.30   17.60
  -8   8   2   36.90   22.80
  -8   8   2   62.39   27.80
  -8   8   2   96.79   26.70
   7  -8  -2  137.39   23.30
  -7   8   2  105.99   29.30
  -7   8   2  131.29   27.60
  -7   8   2  129.49   27.70
   6  -8  -2   28.30   18.80
   6  -8  -2   17.40   20.30
  -6   8   2    4.10   16.80
  -6   8   2   49.90   21.90
  -6   8   2    0.70   19.70
  -6   8   2   -5.40   19.90
   5  -8  -2   45.50   19.70
   5  -8  -2   23.20   18.50
   5  -8  -2   22.20   21.70
  -5   8   2   12.40   19.80
  -5   8   2   -0.50   17.70
  -5   8   2    6.50   18.40
   4  -8  -2   11.30   19.20
   4  -8  -2   25.80   18.70
   4  -8  -2   44.80   19.50
  -4   8   2   12.80   17.90
  -4   8   2   18.30   18.90
  -4   8   2   12.90   18.90
   3  -8  -2  402.46   36.80
   3  -8  -2  425.96   36.00
   3  -8  -2  337.77   32.50
  -3   8   2  420.16   35.80
  -3   8   2  415.76   36.30
  -3   8   2  452.35   37.40
   2  -8  -2  274.07   31.10
   2  -8  -2  275.67   29.90
   2  -8  -2  329.57   33.30
   2  -8  -2  280.97   29.70
  -2   8   2  266.57   30.70
  -2   8   2  282.47   29.40
  -2   8   2  365.76   35.40
  -2   8   2  241.58   28.60
   1  -8  -2  936.91   48.00
   1  -8  -2  800.82   43.50
   1  -8  -2  698.23   42.90
   1  -8  -2  842.82   37.50
   1  -8  -2  808.92   43.70
  -1   8   2  816.82   44.70
  -1   8   2  790.52   45.30
  -1   8   2  818.92   45.90
   0  -8  -2  348.77   33.30
   0  -8  -2  357.96   33.10
   0  -8  -2  354.86   33.30
   0  -8  -2  338.67   33.00
   0  -8  -2  425.36   26.80
   0   8   2  383.56   33.80
   0   8   2  319.47   32.10
   0   8   2  360.96   33.80
  -1  -8  -2 2014.80   69.89
  -1  -8  -2 2066.39   61.09
  -1  -8  -2 1995.70   68.29
  -1  -8  -2 2044.70   68.99
  -1  -8  -2 1897.51   68.89
   1   8   2 2031.30   69.49
   1   8   2 2008.50   63.89
   1   8   2 1963.00   69.09
  -2  -8  -2  957.20   48.00
  -2  -8  -2  991.10   50.09
  -2  -8  -2 1096.39   51.19
  -2  -8  -2  974.90   48.40
  -2  -8  -2 1092.29   42.80
   2   8   2 1055.19   49.10
   2   8   2 1083.49   50.29
   2   8   2 1002.30   38.80
   2   8   2 1096.39   42.20
  -3  -8  -2 1180.58   47.60
  -3  -8  -2 1155.68   51.89
  -3  -8  -2 1182.68   52.29
  -3  -8  -2 1024.40   51.59
  -3  -8  -2 1195.98   54.89
   3   8   2 1105.79   49.10
   3   8   2 1178.38   52.69
   3   8   2 1251.77   44.60
  -4  -8  -2  861.11   46.40
  -4  -8  -2  948.91   47.20
  -4  -8  -2  895.41   48.40
  -4  -8  -2  932.81   48.70
  -4  -8  -2  896.71   44.00
   4   8   2  870.31   36.50
   4   8   2  912.91   40.90
   4   8   2  812.12   40.40
  -5  -8  -2 1376.76   57.99
  -5  -8  -2 1396.66   59.19
  -5  -8  -2 1377.16   60.09
   5   8   2 1363.26   53.59
  -6  -8  -2  732.03   47.20
  -6  -8  -2  805.22   45.80
  -6  -8  -2  827.92   48.50
   6   8   2  703.23   42.40
  -7  -8  -2  324.17   35.90
  -7  -8  -2  378.96   37.90
  -7  -8  -2  300.07   33.30
   7   8   2  371.06   37.10
  -8  -8  -2  590.34   46.40
  -8  -8  -2  578.04   45.40
   8   8   2  546.15   45.10
  -9  -8  -2  253.87   35.40
   9   8   2  296.87   38.30
 -11   9   2   47.90   32.00
 -11   9   2   77.79   38.10
 -11   9   2   61.79   30.60
 -10   9   2   35.30   33.50
 -10   9   2   14.10   26.00
 -10   9   2    5.30   27.60
  -9   9   2   28.20   29.60
  -9   9   2  103.39   30.30
  -9   9   2  103.09   30.60
   8  -9  -2  382.86   34.00
  -8   9   2  314.47   45.70
  -8   9   2  382.56   42.00
  -8   9   2  375.96   41.20
   7  -9  -2  967.90   49.99
  -7   9   2  907.91   55.69
  -7   9   2  977.30   58.39
  -7   9   2  955.90   62.69
   6  -9  -2  806.32   49.10
  -6   9   2  872.01   52.89
  -6   9   2  913.91   57.89
  -6   9   2  754.52   52.59
   5  -9  -2  625.34   48.90
   5  -9  -2  670.93   45.10
   5  -9  -2  720.33   46.70
  -5   9   2  728.03   49.30
  -5   9   2  731.73   48.50
  -5   9   2  680.83   49.50
   4  -9  -2   92.59   25.20
   4  -9  -2  131.09   26.80
   4  -9  -2  119.29   27.90
  -4   9   2   68.79   24.10
  -4   9   2  101.99   26.10
  -4   9   2   88.99   24.90
   3  -9  -2  704.43   45.60
   3  -9  -2  679.83   46.60
   3  -9  -2  714.13   47.90
  -3   9   2  702.93   46.20
  -3   9   2  650.53   46.00
  -3   9   2  627.34   46.10
   2  -9  -2 1515.35   64.49
   2  -9  -2 1571.94   62.49
   2  -9  -2 1556.14   64.59
  -2   9   2 1471.75   63.79
  -2   9   2 1515.25   67.39
  -2   9   2 1469.35   63.89
  -2   9   2 1523.35   65.09
   1  -9  -2  864.11   48.30
   1  -9  -2  914.01   50.39
   1  -9  -2  836.72   47.30
   1  -9  -2  866.01   50.19
  -1   9   2  940.91   52.29
  -1   9   2  955.50   52.09
  -1   9   2  911.91   50.49
   0  -9  -2 1404.16   60.79
   0  -9  -2 1323.87   59.99
   0  -9  -2 1312.17   58.59
   0  -9  -2 1322.67   58.09
   0   9   2 1374.96   60.69
   0   9   2 1280.67   58.49
   0   9   2 1377.96   57.19
  -1  -9  -2  697.23   44.20
  -1  -9  -2  697.13   36.70
  -1  -9  -2  711.53   47.30
  -1  -9  -2  732.93   46.50
  -1  -9  -2  772.02   46.30
   1   9   2  763.32   47.00
   1   9   2  790.02   41.40
   1   9   2  746.73   46.60
  -2  -9  -2  285.27   33.80
  -2  -9  -2  307.37   35.30
  -2  -9  -2  273.77   31.60
  -2  -9  -2  314.27   35.20
  -2  -9  -2  296.47   27.30
   2   9   2  329.77   34.30
   2   9   2  335.17   35.20
   2   9   2  311.37   28.10
  -3  -9  -2  169.48   24.00
  -3  -9  -2  159.58   29.10
  -3  -9  -2  238.88   31.90
  -3  -9  -2  174.58   28.10
   3   9   2  176.18   21.20
   3   9   2  194.48   27.40
  -4  -9  -2  123.69   27.30
  -4  -9  -2  165.98   28.30
  -4  -9  -2   98.59   25.10
   4   9   2   97.49   19.40
   4   9   2  110.19   22.40
  -5  -9  -2   32.00   22.30
  -5  -9  -2   81.79   24.80
  -5  -9  -2   68.79   22.80
   5   9   2   49.80   17.20
  -6  -9  -2  122.19   27.00
  -6  -9  -2  104.69   27.70
  -6  -9  -2  100.19   24.90
   6   9   2   83.09   21.20
  -7  -9  -2  212.48   33.60
  -7  -9  -2  207.78   32.50
  -7  -9  -2  277.37   35.40
   7   9   2  291.77   33.30
  -8  -9  -2  123.09   31.10
  -8  -9  -2  181.18   32.60
 -10  10   2  569.94   64.79
 -10  10   2  456.75   50.29
 -10  10   2  434.76   48.70
  -9  10   2  363.36   44.60
  -9  10   2  372.96   45.90
  -9  10   2  430.86   55.49
   8 -10  -2  658.93   46.60
  -8  10   2  540.95   51.29
  -8  10   2  650.53   61.99
  -8  10   2  683.03   54.09
   7 -10  -2  603.24   46.50
  -7  10   2  569.34   51.49
  -7  10   2  686.33   58.89
  -7  10   2  677.93   53.39
   6 -10  -2  783.42   50.79
  -6  10   2  708.13   53.19
  -6  10   2  699.63   54.49
  -6  10   2  742.53   56.59
   5 -10  -2  451.75   41.40
   5 -10  -2  493.65   47.60
  -5  10   2  453.05   44.30
  -5  10   2  472.35   48.40
  -5  10   2  463.65   45.50
   4 -10  -2  133.99   30.30
   4 -10  -2  127.39   27.80
   4 -10  -2  126.39   28.30
  -4  10   2   94.29   28.90
  -4  10   2  119.49   29.30
  -4  10   2  163.28   32.70
   3 -10  -2  146.99   28.30
   3 -10  -2  113.89   29.20
   3 -10  -2  103.89   26.40
  -3  10   2   75.69   26.60
  -3  10   2  175.98   31.20
  -3  10   2   86.99   27.50
   2 -10  -2   29.80   23.70
   2 -10  -2   28.80   22.90
   2 -10  -2   44.50   23.50
  -2  10   2   78.59   25.50
  -2  10   2   39.10   27.10
  -2  10   2   53.69   24.50
   1 -10  -2   31.80   22.90
   1 -10  -2   33.80   23.50
   1 -10  -2   30.50   21.90
  -1  10   2   33.00   24.10
  -1  10   2   49.70   24.00
  -1  10   2   44.80   25.30
   0 -10  -2  128.69   28.30
   0 -10  -2  116.09   27.90
   0 -10  -2  113.29   28.10
   0 -10  -2  136.09   28.30
   0  10   2  135.49   28.30
   0  10   2   81.69   25.70
   0  10   2   75.49   24.70
  -1 -10  -2  199.58   31.70
  -1 -10  -2  222.18   33.50
  -1 -10  -2  129.49   29.40
   1  10   2  104.99   26.10
   1  10   2  136.89   25.40
   1  10   2  122.09   28.60
  -2 -10  -2  831.12   52.69
  -2 -10  -2  856.31   55.29
  -2 -10  -2  811.62   52.59
   2  10   2  816.72   42.20
   2  10   2  769.72   50.39
  -3 -10  -2  529.25   45.30
  -3 -10  -2  518.15   45.80
  -3 -10  -2  479.25   45.20
   3  10   2  430.06   39.40
   3  10   2  370.66   30.30
  -4 -10  -2 1070.19   59.09
  -4 -10  -2 1085.59   58.39
  -4 -10  -2 1066.89   58.99
   4  10   2  937.61   44.50
   4  10   2  932.01   50.09
  -5 -10  -2  991.20   56.79
  -5 -10  -2  855.01   56.59
  -5 -10  -2  887.31   55.99
   5  10   2  949.60   46.70
  -6 -10  -2  937.11   56.59
  -6 -10  -2  817.52   56.19
  -6 -10  -2  823.32   57.29
  -7 -10  -2  615.44   52.89
  -7 -10  -2  703.23   53.99
  -7 -10  -2  727.43   54.39
  -8 -10  -2  400.86   45.10
  -8 -10  -2  469.95   48.50
 -10  11   2   49.60   33.70
 -10  11   2   22.30   36.90
  -9  11   2   -2.90   27.90
  -9  11   2  -38.20   29.40
  -9  11   2   14.50   29.20
   8 -11  -2   21.60   25.50
  -8  11   2   23.80   28.30
  -8  11   2    3.30   28.30
  -8  11   2    0.80   29.10
   7 -11  -2   80.29   28.30
  -7  11   2   80.49   33.40
  -7  11   2   93.89   31.50
  -7  11   2   64.69   30.90
   6 -11  -2  416.06   43.90
  -6  11   2  456.15   51.89
  -6  11   2  441.76   49.30
  -6  11   2  341.47   44.60
   5 -11  -2  761.82   61.89
   5 -11  -2  784.12   55.29
  -5  11   2  781.02   57.79
  -5  11   2  695.33   59.79
  -5  11   2  760.52   57.09
   4 -11  -2  576.14   48.40
   4 -11  -2  575.74   53.09
  -4  11   2  603.24   54.79
  -4  11   2  630.44   54.69
  -4  11   2  604.84   53.99
   3 -11  -2  842.22   56.29
   3 -11  -2  936.11   57.29
   3 -11  -2  835.42   58.29
  -3  11   2  947.51   63.59
  -3  11   2  932.61   59.29
  -3  11   2  930.31   60.59
   2 -11  -2 1209.78   64.99
   2 -11  -2 1159.68   63.69
   2 -11  -2 1196.48   63.09
  -2  11   2 1150.88   63.89
  -2  11   2 1154.48   67.69
  -2  11   2 1141.49   64.69
   1 -11  -2  870.31   57.19
   1 -11  -2  882.31   55.89
   1 -11  -2  873.01   58.29
  -1  11   2  848.92   57.09
  -1  11   2  787.72   56.59
  -1  11   2  742.03   54.39
   0 -11  -2  527.85   47.50
   0 -11  -2  562.64   50.19
   0 -11  -2  534.45   48.80
   0  11   2  567.44   49.80
   0  11   2  489.95   43.80
  -1 -11  -2  990.40   59.99
  -1 -11  -2  956.90   61.29
  -1 -11  -2 1042.10   60.09
   1  11   2  969.00   51.29
   1  11   2 1010.00   59.09
  -2 -11  -2  506.15   47.40
  -2 -11  -2  431.76   45.60
  -2 -11  -2  410.36   42.90
   2  11   2  438.86   42.80
   2  11   2  488.95   36.80
  -3 -11  -2  517.75   48.80
  -3 -11  -2  604.34   50.69
  -3 -11  -2  462.45   46.50
   3  11   2  515.75   44.90
   3  11   2  488.25   35.10
  -4 -11  -2   50.09   28.30
  -4 -11  -2  151.98   32.10
  -4 -11  -2  135.19   31.20
   4  11   2  118.29   27.30
  -5 -11  -2  243.68   36.10
  -5 -11  -2  269.97   39.30
  -5 -11  -2  181.08   34.60
  -6 -11  -2  -18.80   25.00
  -6 -11  -2   61.39   29.00
  -6 -11  -2   25.90   27.60
  -7 -11  -2   15.80   27.70
  -7 -11  -2   16.20   26.50
  -7 -11  -2    0.00   26.70
  -9  12   2  382.96   52.19
  -9  12   2  439.46   54.19
  -9  12   2  384.66   56.99
   8 -12  -2  297.77   40.90
  -8  12   2  314.07   51.49
  -8  12   2  287.67   45.40
  -8  12   2  400.36   50.59
   7 -12  -2  586.64   51.19
  -7  12   2  628.74   64.69
  -7  12   2  633.14   59.29
  -7  12   2  553.84   55.69
   6 -12  -2  429.66   45.00
  -6  12   2  480.45   57.19
  -6  12   2  454.55   50.59
  -6  12   2  450.35   51.29
   5 -12  -2  833.72   59.29
   5 -12  -2  865.31   66.39
  -5  12   2  859.91   67.29
  -5  12   2  779.52   62.19
  -5  12   2  849.91   64.29
   4 -12  -2  363.76   44.80
   4 -12  -2  351.26   47.60
  -4  12   2  321.07   45.30
  -4  12   2  401.66   49.70
  -4  12   2  329.67   44.50
   3 -12  -2  469.05   47.50
   3 -12  -2  436.86   49.40
  -3  12   2  370.16   49.30
  -3  12   2  505.05   53.39
  -3  12   2  459.35   49.00
   2 -12  -2  234.08   38.70
   2 -12  -2  212.48   38.50
   2 -12  -2  211.38   36.20
  -2  12   2  266.07   40.70
  -2  12   2  215.48   37.70
  -2  12   2  270.57   43.40
   1 -12  -2    8.40   27.70
   1 -12  -2    6.10   28.10
   1 -12  -2   54.59   26.70
  -1  12   2   52.69   29.00
  -1  12   2    1.60   25.20
   0 -12  -2   -5.60   23.90
   0 -12  -2    0.50   24.60
   0 -12  -2   18.10   26.50
   0  12   2   21.00   28.00
   0  12   2    4.90   24.00
  -1 -12  -2   56.99   28.90
  -1 -12  -2   37.90   27.00
  -1 -12  -2   43.60   28.90
   1  12   2   46.60   21.90
   1  12   2   33.70   27.40
  -2 -12  -2   52.89   27.70
  -2 -12  -2   20.60   28.90
  -2 -12  -2   90.09   33.00
   2  12   2   41.30   27.50
  -3 -12  -2  179.08   36.10
  -3 -12  -2  113.69   34.90
  -3 -12  -2  211.08   37.50
   3  12   2  114.79   29.90
  -4 -12  -2  555.44   53.89
  -4 -12  -2  483.85   50.69
  -4 -12  -2  559.84   53.69
   4  12   2  489.35   46.20
  -5 -12  -2  356.66   46.30
  -5 -12  -2  421.06   48.30
  -5 -12  -2  315.27   44.80
  -6 -12  -2  333.17   47.30
  -6 -12  -2  257.27   42.50
  -6 -12  -2  293.77   43.60
  -8  13   2  -16.20   32.60
  -8  13   2  -44.90   33.70
   7 -13  -2   38.10   31.40
  -7  13   2   25.90   32.30
  -7  13   2  -13.50   33.20
  -7  13   2   26.40   33.00
   6 -13  -2    7.20   29.50
  -6  13   2   42.60   33.00
  -6  13   2    0.60   34.60
  -6  13   2   -8.10   30.50
   5 -13  -2  -51.19   24.30
   5 -13  -2   27.30   34.90
  -5  13   2  -26.30   28.40
  -5  13   2  -47.00   26.50
  -5  13   2   11.20   34.10
   4 -13  -2   33.40   30.10
   4 -13  -2   32.80   32.10
  -4  13   2   55.99   34.60
  -4  13   2   13.10   35.90
  -4  13   2   29.00   29.60
   3 -13  -2   29.50   31.00
   3 -13  -2   26.10   32.30
  -3  13   2   60.19   32.00
  -3  13   2  103.09   38.90
   2 -13  -2  474.15   53.39
   2 -13  -2  424.86   51.09
  -2  13   2  438.96   52.99
  -2  13   2  407.46   50.69
   1 -13  -2  587.84   54.59
   1 -13  -2  595.14   58.29
   1 -13  -2  557.14   54.69
  -1  13   2  492.25   53.59
  -1  13   2  489.55   50.99
   0 -13  -2  329.07   46.20
   0 -13  -2  359.26   47.00
   0 -13  -2  354.56   45.40
   0  13   2  418.16   49.00
  -1 -13  -2  528.95   54.79
  -1 -13  -2  418.46   49.50
  -1 -13  -2  471.95   50.69
   1  13   2  443.16   49.60
  -2 -13  -2  400.26   49.40
  -2 -13  -2  420.56   50.19
  -2 -13  -2  536.55   52.59
   2  13   2  448.16   49.10
  -3 -13  -2  225.58   41.60
  -3 -13  -2  278.27   45.50
  -3 -13  -2  293.27   45.00
   3  13   2  277.77   41.40
  -4 -13  -2  829.82   63.99
  -4 -13  -2  635.84   58.39
  -4 -13  -2  587.14   58.09
   4  13   2  602.14   54.79
  -5 -13  -2  410.06   50.49
   6 -14  -2  304.87   45.20
  -6  14   2  255.47   52.09
  -6  14   2  174.88   44.20
  -6  14   2  213.98   46.50
   5 -14  -2  321.47   45.90
   5 -14  -2  293.67   52.09
  -5  14   2  243.28   52.79
  -5  14   2  327.47   51.29
   4 -14  -2  258.77   45.90
   4 -14  -2  362.46   47.60
  -4  14   2  363.86   50.49
  -4  14   2  305.57   55.49
   3 -14  -2  219.68   42.50
   3 -14  -2  233.08   46.30
  -3  14   2  276.47   45.70
  -3  14   2  283.57   50.09
   2 -14  -2  343.07   49.60
   2 -14  -2  256.87   42.00
  -2  14   2  434.96   53.19
   1 -14  -2  300.87   46.70
   1 -14  -2  250.27   47.20
  -1  14   2  267.97   45.00
   0 -14  -2  115.89   38.10
   0 -14  -2  155.18   38.10
   0 -14  -2  144.29   39.90
   0  14   2  185.68   41.40
  -1 -14  -2  301.27   46.70
  -1 -14  -2  295.67   47.50
  -1 -14  -2  350.46   50.19
   1  14   2  368.16   48.30
  -2 -14  -2   16.50   33.70
  -2 -14  -2    1.10   33.20
  -2 -14  -2   18.20   33.40
   2  14   2   10.60   30.20
  -3 -14  -2   42.10   34.10
  -3 -14  -2   46.30   36.40
  -3 -14  -2   75.19   36.30
   3  14   2   18.40   28.20
   3 -15  -2   32.40   33.80
   3 -15  -2    1.70   36.20
  -3  15   2   70.99   37.50
   2 -15  -2    6.40   33.90
   2 -15  -2    1.20   30.60
  -2  15   2   -2.00   35.20
   1 -15  -2  127.49   42.10
   1 -15  -2   37.60   32.30
  -1  15   2  117.89   39.00
   0 -15  -2   74.89   38.30
   0  15   2  102.89   37.70
   2  15  -3   -4.20   29.10
   2  15  -3   32.40   35.80
  -2 -15   3   -7.60   32.90
  -2 -15   3   29.60   35.60
   1  15  -3   95.19   40.10
   1  15  -3  138.69   40.40
  -1 -15   3   81.69   36.40
   0  15  -3  161.08   41.60
   0  15  -3   73.69   40.00
   0 -15   3  134.69   39.20
  -1  15  -3  358.96   57.69
  -1  15  -3  301.87   49.10
   1 -15   3  403.96   53.39
  -2  15  -3  182.38   49.70
  -2  15  -3  282.77   47.60
   2 -15   3  218.48   41.90
  -3  15  -3  475.95   57.89
  -3  15  -3  383.76   62.79
   3 -15   3  326.67   48.60
  -4  15  -3  271.17   61.39
  -4  15  -3  238.38   47.90
   4  14  -3  571.94   58.29
   4  14  -3  510.75   53.29
  -4 -14   3  388.96   50.89
  -4 -14   3  478.35   52.19
  -4 -14   3  333.57   49.50
   3  14  -3  413.26   52.39
   3  14  -3  326.27   47.30
  -3 -14   3  383.56   50.69
  -3 -14   3  499.95   51.39
  -3 -14   3  352.36   52.09
   2  14  -3  675.23   64.59
   2  14  -3  721.33   63.19
  -2 -14   3  683.13   61.99
  -2 -14   3  546.25   57.29
  -2 -14   3  639.14   59.69
   1  14  -3  620.94   63.59
   1  14  -3  530.65   56.49
  -1 -14   3  618.24   57.19
  -1 -14   3  615.94   58.69
   0  14  -3  675.43   67.09
   0  14  -3  672.73   62.09
   0 -14   3  716.43   62.09
  -1  14  -3  391.16   51.29
  -1  14  -3  322.57   54.19
   1 -14   3  421.66   50.79
  -2  14  -3  282.77   45.60
  -2  14  -3  254.97   52.59
   2 -14   3  259.47   43.60
  -3  14  -3   99.69   36.60
  -3  14  -3  128.69   47.70
  -3  14  -3  134.89   38.00
   3 -14   3  121.79   35.70
  -4  14  -3  108.59   38.50
  -4  14  -3   87.49   47.40
  -4  14  -3  129.89   39.50
   4 -14   3  127.39   36.60
  -5  14  -3  -16.20   41.40
  -5  14  -3  -21.20   30.00
  -5  14  -3   88.59   39.40
   5 -14   3    3.00   30.50
  -6  14  -3   23.40   35.40
  -6  14  -3   -4.20   33.40
  -6  14  -3   16.30   45.50
   6 -14   3   -4.20   27.60
   6  13  -3  383.06   48.30
  -6 -13   3  460.45   54.39
  -6 -13   3  482.55   54.99
   5  13  -3  231.78   37.20
  -5 -13   3  250.97   40.10
  -5 -13   3  358.06   48.60
  -5 -13   3  304.37   44.50
   4  13  -3  325.97   47.10
   4  13  -3  238.28   38.40
  -4 -13   3  302.47   42.90
  -4 -13   3  372.66   47.70
  -4 -13   3  288.47   46.20
   3  13  -3  120.89   34.80
   3  13  -3  131.59   37.70
  -3 -13   3  136.99   35.00
  -3 -13   3   35.00   31.30
  -3 -13   3   79.29   31.80
   2  13  -3   52.79   30.30
   2  13  -3  111.19   35.30
  -2 -13   3   45.60   29.30
  -2 -13   3   69.59   32.20
  -2 -13   3  -13.50   29.00
   1  13  -3  -18.90   28.30
   1  13  -3   32.80   28.70
  -1 -13   3   28.00   28.60
  -1 -13   3   50.59   31.40
  -1 -13   3   11.60   25.80
   0  13  -3  -29.70   31.30
   0  13  -3   10.50   28.70
   0 -13   3    1.80   27.80
  -1  13  -3  -13.00   32.50
  -1  13  -3   16.10   28.00
   1 -13   3   39.10   28.80
  -2  13  -3  420.06   48.20
  -2  13  -3  456.85   59.49
  -2  13  -3  390.76   49.90
   2 -13   3  383.46   46.00
  -3  13  -3  291.87   45.50
  -3  13  -3  265.97   43.10
  -3  13  -3  260.37   51.49
   3 -13   3  297.77   40.70
  -4  13  -3  299.47   45.40
  -4  13  -3  404.26   61.69
  -4  13  -3  463.65   52.89
   4 -13   3  454.05   48.90
  -5  13  -3  812.02   80.39
  -5  13  -3 1059.89   71.69
  -5  13  -3  952.80   69.29
   5 -13   3  913.61   60.29
  -6  13  -3  541.55   56.19
  -6  13  -3  679.43   62.49
  -6  13  -3  617.54   73.79
   6 -13   3  639.84   52.39
  -7  13  -3  431.46   52.59
  -7  13  -3  522.95   56.99
  -7  13  -3  392.16   63.79
   7  12  -3  -15.40   23.60
  -7 -12   3    1.40   28.90
  -7 -12   3    4.00   29.50
   6  12  -3  115.79   30.30
   6  12  -3   88.29   30.30
  -6 -12   3  166.78   36.60
  -6 -12   3  111.89   34.60
   5  12  -3  224.48   35.90
  -5 -12   3  236.88   39.50
  -5 -12   3  203.38   35.40
  -5 -12   3  120.59   34.40
   4  12  -3  271.97   38.00
   4  12  -3  227.58   39.00
  -4 -12   3  132.09   34.90
  -4 -12   3  178.18   34.00
  -4 -12   3  219.68   38.30
   3  12  -3  503.45   53.89
   3  12  -3  550.74   52.59
  -3 -12   3  568.04   55.09
  -3 -12   3  596.74   49.30
  -3 -12   3  509.15   50.89
   2  12  -3  903.91   65.49
   2  12  -3  980.10   64.09
  -2 -12   3 1082.69   61.99
  -2 -12   3 1026.20   63.49
  -2 -12   3 1050.59   66.79
   1  12  -3 1295.87   76.39
   1  12  -3 1268.67   68.79
  -1 -12   3 1128.79   68.89
  -1 -12   3 1383.36   69.09
  -1 -12   3 1136.29   65.69
   0  12  -3  420.06   46.60
   0  12  -3  402.16   51.79
   0  12  -3  473.35   47.10
   0 -12   3  431.86   46.00
   0 -12   3  518.35   49.40
   0 -12   3  402.26   44.60
  -1  12  -3 1120.39   65.69
  -1  12  -3 1107.29   65.89
  -1  12  -3 1152.48   76.79
   1 -12   3 1116.89   63.19
   1 -12   3 1049.20   64.49
  -2  12  -3  988.20   76.99
  -2  12  -3 1110.09   67.59
  -2  12  -3 1104.79   67.39
   2 -12   3 1107.89   63.99
  -3  12  -3  872.41   63.49
  -3  12  -3  917.81   76.39
  -3  12  -3 1032.20   64.69
   3 -12   3  928.31   58.39
  -4  12  -3  789.22   60.59
  -4  12  -3  656.03   68.89
  -4  12  -3  695.93   58.39
   4 -12   3  802.52   56.69
  -5  12  -3  802.52   62.49
  -5  12  -3  815.52   62.19
  -5  12  -3  726.63   73.59
   5 -12   3  829.22   54.59
  -6  12  -3  205.28   48.50
  -6  12  -3  216.78   39.70
  -6  12  -3  239.18   41.70
   6 -12   3  201.98   33.30
  -7  12  -3  183.38   38.60
  -7  12  -3  160.48   45.80
  -7  12  -3  261.57   42.80
  -8  12  -3   -2.80   30.10
  -8  12  -3   24.30   38.50
  -8  12  -3   61.79   32.90
   8  11  -3  476.15   52.59
  -8 -11   3  455.05   50.09
  -8 -11   3  468.75   52.09
   7  11  -3  807.42   60.19
  -7 -11   3  879.11   63.99
  -7 -11   3  818.62   61.59
   6  11  -3  749.13   51.49
   6  11  -3  733.23   56.29
  -6 -11   3  762.22   57.19
  -6 -11   3  735.83   60.49
  -6 -11   3  756.72   51.29
   5  11  -3 1035.40   62.59
  -5 -11   3 1104.69   64.99
  -5 -11   3 1119.69   57.99
  -5 -11   3 1025.50   65.29
   4  11  -3  477.45   44.80
   4  11  -3  477.65   49.80
  -4 -11   3  531.65   50.69
  -4 -11   3  537.45   49.90
  -4 -11   3  557.74   45.90
   3  11  -3  666.53   58.89
   3  11  -3  634.04   50.19
  -3 -11   3  688.03   48.50
  -3 -11   3  634.54   54.29
  -3 -11   3  734.23   53.69
   2  11  -3  679.73   56.29
   2  11  -3  635.24   52.49
  -2 -11   3  685.23   49.80
  -2 -11   3  558.64   50.89
  -2 -11   3  657.83   50.79
   1  11  -3  277.17   37.10
   1  11  -3  258.87   37.00
   1  11  -3  250.87   42.80
  -1 -11   3  270.77   37.70
  -1 -11   3  254.87   36.40
  -1 -11   3  310.17   38.00
   0  11  -3  173.98   32.80
   0  11  -3  136.19   37.00
   0  11  -3  187.38   32.80
   0 -11   3  238.88   35.00
   0 -11   3  171.18   32.40
   0 -11   3  155.28   31.60
  -1  11  -3   69.09   26.60
  -1  11  -3   44.70   24.70
  -1  11  -3   24.60   31.40
   1 -11   3   57.59   25.70
   1 -11   3   62.39   25.40
  -2  11  -3    3.20   23.20
  -2  11  -3    8.00   24.50
  -2  11  -3   25.40   33.50
   2 -11   3   39.00   24.40
   2 -11   3    1.40   22.70
  -3  11  -3  147.99   32.30
  -3  11  -3  187.68   34.80
  -3  11  -3  209.38   45.00
   3 -11   3  185.28   31.90
  -4  11  -3   -0.90   25.80
  -4  11  -3   21.50   32.00
  -4  11  -3  -15.70   23.90
   4 -11   3   50.99   26.20
  -5  11  -3  241.28   47.30
  -5  11  -3  241.58   38.60
  -5  11  -3  337.97   42.50
   5 -11   3  268.47   34.90
  -6  11  -3  285.57   41.30
  -6  11  -3  437.46   46.80
  -6  11  -3  320.27   52.39
   6 -11   3  362.46   36.20
  -7  11  -3  409.16   56.59
  -7  11  -3  440.36   48.10
  -7  11  -3  370.76   45.20
  -8  11  -3  627.64   56.09
  -8  11  -3  581.04   65.99
  -8  11  -3  528.75   51.99
  -9  11  -3  414.56   50.19
  -9  11  -3  453.55   49.50
  -9  11  -3  375.26   59.39
   9  10  -3   69.39   30.10
  -9 -10   3   72.69   31.00
  -9 -10   3   43.10   28.30
   8  10  -3  157.08   34.00
  -8 -10   3  180.88   35.60
  -8 -10   3  148.99   34.30
   7  10  -3  -26.50   22.50
  -7 -10   3    1.60   25.80
  -7 -10   3   -4.90   22.70
   6  10  -3   54.39   24.90
   6  10  -3   55.89   22.60
  -6 -10   3   30.70   21.10
  -6 -10   3   51.99   26.70
  -6 -10   3   33.10   27.10
   5  10  -3   -0.10   20.20
  -5 -10   3  -21.30   18.00
  -5 -10   3   31.10   24.90
  -5 -10   3   -5.60   20.40
   4  10  -3   47.00   26.40
   4  10  -3   41.40   21.80
  -4 -10   3   24.60   20.30
  -4 -10   3  -13.90   23.30
  -4 -10   3   19.70   22.70
   3  10  -3  159.38   33.80
   3  10  -3  161.18   30.40
  -3 -10   3  142.29   29.00
  -3 -10   3  126.49   26.40
  -3 -10   3  135.19   29.80
   2  10  -3  924.31   53.59
   2  10  -3  868.61   58.99
   2  10  -3  843.52   52.89
  -2 -10   3  735.73   54.49
  -2 -10   3  835.12   49.30
  -2 -10   3  946.61   53.19
   1  10  -3 1049.09   57.79
   1  10  -3 1134.39   66.19
   1  10  -3 1142.49   58.79
  -1 -10   3 1179.38   61.29
  -1 -10   3 1155.28   56.49
  -1 -10   3 1077.79   56.89
  -1 -10   3 1153.98   57.29
   0  10  -3 1455.95   75.09
   0  10  -3 1682.23   69.69
   0  10  -3 1502.15   66.69
   0 -10   3 1421.76   66.19
   0 -10   3 1458.85   64.59
   0 -10   3 1489.05   65.09
  -1  10  -3  704.13   49.20
  -1  10  -3  702.63   59.69
  -1  10  -3  763.22   49.80
  -1  10  -3  655.43   49.00
   1 -10   3  792.12   50.69
   1 -10   3  675.93   47.40
  -2  10  -3 1722.43   72.19
  -2  10  -3 1679.33   72.29
  -2  10  -3 1771.02   86.49
  -2  10  -3 1801.92   72.19
   2 -10   3 1675.93   70.59
   2 -10   3 1664.13   67.99
  -3  10  -3 1136.99   72.09
  -3  10  -3 1062.69   59.39
  -3  10  -3 1122.49   59.29
   3 -10   3 1122.59   55.59
  -4  10  -3  504.45   46.50
  -4  10  -3  498.45   45.70
  -4  10  -3  439.46   51.19
   4 -10   3  470.05   40.20
  -5  10  -3 1081.69   59.89
  -5  10  -3  995.60   70.29
  -5  10  -3 1113.79   62.19
   5 -10   3 1213.18   55.09
  -6  10  -3  576.84   50.69
  -6  10  -3  542.55   49.20
  -6  10  -3  584.44   60.79
   6 -10   3  594.24   41.20
  -7  10  -3  904.01   59.79
  -7  10  -3  854.61   57.79
  -7  10  -3  928.71   71.69
  -8  10  -3  666.63   67.59
  -8  10  -3  696.53   55.69
  -8  10  -3  801.22   56.99
  -9  10  -3  269.57   40.50
  -9  10  -3  222.58   37.40
  -9  10  -3  219.38   49.70
 -10  10  -3   96.59   38.70
 -10  10  -3   41.80   28.60
  10   9  -3  177.28   40.10
   9   9  -3  564.64   55.59
  -9  -9   3  428.56   45.30
  -9  -9   3  479.35   45.80
   8   9  -3  811.32   59.49
  -8  -9   3  748.03   56.09
  -8  -9   3  728.03   53.69
   7   9  -3  681.03   53.49
   7   9  -3  669.33   38.80
  -7  -9   3  738.73   51.49
  -7  -9   3  713.43   42.50
  -7  -9   3  673.63   52.59
   6   9  -3  336.37   32.20
   6   9  -3  381.46   42.10
  -6  -9   3  410.66   34.30
  -6  -9   3  348.57   37.70
  -6  -9   3  405.36   42.10
   5   9  -3  842.92   52.39
   5   9  -3  826.92   47.50
  -5  -9   3  780.92   42.80
  -5  -9   3  846.52   50.69
  -5  -9   3  676.93   50.09
   4   9  -3 1140.59   60.69
  -4  -9   3 1179.08   52.19
  -4  -9   3 1333.77   60.29
  -4  -9   3 1159.18   60.39
   3   9  -3 1556.94   72.39
   3   9  -3 1737.73   67.69
   3   9  -3 1733.33   68.29
  -3  -9   3 1768.72   63.19
  -3  -9   3 1689.23   67.69
  -3  -9   3 1716.13   68.39
  -3  -9   3 1863.81   73.09
   2   9  -3 1830.22   70.19
   2   9  -3 1858.81   70.89
   2   9  -3 1734.63   76.59
  -2  -9   3 1775.42   64.39
  -2  -9   3 1833.42   69.79
  -2  -9   3 1899.51   69.99
  -2  -9   3 1778.72   71.39
   1   9  -3 2058.69   75.09
   1   9  -3 2037.30   75.09
   1   9  -3 2006.50   83.69
  -1  -9   3 2214.98   74.89
  -1  -9   3 2144.09   76.79
  -1  -9   3 2116.79   75.29
  -1  -9   3 2142.69   71.89
   0   9  -3 1121.19   63.59
   0   9  -3  897.61   50.49
   0   9  -3 1036.70   54.19
   0   9  -3 1126.49   57.49
   0  -9   3 1094.89   52.39
   0  -9   3 1056.79   54.19
   0  -9   3 1188.08   53.59
  -1   9  -3  746.33   47.00
  -1   9  -3  793.92   47.80
  -1   9  -3  883.21   58.89
  -1   9  -3  809.22   49.10
   1  -9   3  865.61   49.50
   1  -9   3  794.82   46.10
  -2   9  -3  522.65   42.20
  -2   9  -3  480.65   41.10
  -2   9  -3  544.85   42.20
  -2   9  -3  481.35   48.90
   2  -9   3  596.74   40.50
   2  -9   3  517.05   41.90
  -3   9  -3  579.24   53.89
  -3   9  -3  518.95   41.40
  -3   9  -3  540.55   43.80
  -3   9  -3  567.44   43.10
   3  -9   3  558.54   39.70
   3  -9   3  471.25   39.50
  -4   9  -3   24.00   22.40
  -4   9  -3    7.20   21.20
  -4   9  -3   57.79   27.70
  -4   9  -3   16.10   19.30
   4  -9   3   27.70   20.80
   4  -9   3    8.40   19.00
  -5   9  -3   38.90   23.20
  -5   9  -3   -5.60   19.80
  -5   9  -3   33.50   27.90
   5  -9   3   -2.90   17.70
  -6   9  -3  230.78   32.70
  -6   9  -3  292.97   36.50
  -6   9  -3  239.18   41.30
   6  -9   3  254.67   27.20
  -7   9  -3    8.10   22.30
  -7   9  -3   -6.90   22.80
  -7   9  -3   24.00   28.80
  -8   9  -3  211.18   35.20
  -8   9  -3  245.88   44.60
  -8   9  -3  188.98   32.40
  -9   9  -3  316.47   38.10
  -9   9  -3  370.36   41.70
  -9   9  -3  266.17   46.50
 -10   9  -3  364.76   40.90
 -10   9  -3  411.26   58.39
  10   8  -3  439.86   51.49
 -10  -8   3  434.56   43.50
   9   8  -3  505.05   52.09
  -9  -8   3  453.95   44.00
  -9  -8   3  524.95   45.80
   8   8  -3  439.46   47.10
  -8  -8   3  447.86   41.30
  -8  -8   3  403.26   42.20
   7   8  -3  420.56   44.20
  -7  -8   3  379.46   41.00
  -7  -8   3  414.26   32.00
  -7  -8   3  321.57   36.70
   6   8  -3   56.19   23.60
   6   8  -3   31.40   17.40
  -6  -8   3   57.99   17.80
  -6  -8   3   59.39   24.50
  -6  -8   3   47.50   21.00
   5   8  -3  219.58   27.70
   5   8  -3  208.18   30.50
  -5  -8   3  234.38   31.70
  -5  -8   3  206.28   29.00
  -5  -8   3  177.98   24.00
  -5  -8   3  232.88   29.90
   4   8  -3  116.59   25.30
   4   8  -3   42.20   19.50
  -4  -8   3   75.59   23.60
  -4  -8   3   56.79   17.70
  -4  -8   3   27.00   19.20
  -4  -8   3   60.29   21.40
   3   8  -3  -36.60   14.10
   3   8  -3   23.60   19.80
   3   8  -3  -14.70   15.60
  -3  -8   3  -24.90   15.70
  -3  -8   3  -10.90   15.10
  -3  -8   3    5.40   15.00
  -3  -8   3   -0.80   18.90
   2   8  -3  220.58   28.20
   2   8  -3  224.68   28.30
   2   8  -3  253.17   34.30
  -2  -8   3  241.88   28.40
  -2  -8   3  233.68   29.60
  -2  -8   3  231.18   26.00
  -2  -8   3  221.68   26.10
   1   8  -3  574.94   39.40
   1   8  -3  554.44   45.90
   1   8  -3  528.45   38.10
  -1  -8   3  494.55   36.30
  -1  -8   3  480.95   36.40
  -1  -8   3  574.94   41.40
  -1  -8   3  490.05   35.00
   0   8  -3  424.66   36.70
   0   8  -3  360.76   33.40
   0   8  -3  415.16   34.50
   0   8  -3  342.27   39.60
   0  -8   3  416.76   34.50
   0  -8   3  388.56   34.00
   0  -8   3  422.16   36.40
   0  -8   3  326.07   30.90
  -1   8  -3 2218.78   86.99
  -1   8  -3 2168.08   72.89
  -1   8  -3 2199.88   74.59
  -1   8  -3 2248.48   74.69
   1  -8   3 2281.37   74.59
   1  -8   3 2258.07   71.89
  -2   8  -3 1787.52   65.49
  -2   8  -3 1747.23   65.59
  -2   8  -3 1827.72   77.59
  -2   8  -3 1834.12   66.19
   2  -8   3 1758.42   64.89
   2  -8   3 1749.03   61.79
  -3   8  -3 1790.22   68.19
  -3   8  -3 1977.10   68.99
  -3   8  -3 1912.11   78.79
  -3   8  -3 1984.90   68.79
   3  -8   3 1839.42   63.59
   3  -8   3 1947.71   67.29
  -4   8  -3 1049.99   59.79
  -4   8  -3 1077.59   51.09
  -4   8  -3 1074.49   53.29
  -4   8  -3 1131.29   52.19
   4  -8   3 1086.89   46.40
   4  -8   3 1153.78   50.99
  -5   8  -3 1716.03   65.19
  -5   8  -3 1692.93   76.59
  -5   8  -3 1637.24   64.09
  -5   8  -3 1651.33   65.89
   5  -8   3 1647.04   55.79
  -6   8  -3 1551.24   62.59
  -6   8  -3 1596.44   63.49
  -6   8  -3 1492.15   63.49
  -6   8  -3 1537.15   75.29
  -7   8  -3  762.62   57.59
  -7   8  -3  813.22   48.80
  -7   8  -3  776.32   48.50
  -8   8  -3 1331.17   77.29
  -8   8  -3 1554.74   64.49
  -8   8  -3 1367.76   62.89
  -9   8  -3  865.51   52.19
  -9   8  -3  840.32   52.09
  -9   8  -3  834.32   65.49
 -10   8  -3  469.05   59.39
 -10   8  -3  444.36   40.50
 -11   8  -3  154.38   42.70
  11   7  -3   23.50   27.40
 -11  -7   3  -26.20   19.70
  10   7  -3    4.80   24.00
 -10  -7   3   12.30   21.00
   9   7  -3  339.17   44.40
  -9  -7   3  321.97   35.60
  -9  -7   3  265.87   34.80
   8   7  -3  327.27   41.30
  -8  -7   3  257.37   33.30
  -8  -7   3  340.37   34.90
   7   7  -3 1181.18   61.99
  -7  -7   3 1243.88   45.10
  -7  -7   3 1270.17   56.79
   6   7  -3 1460.55   65.39
   6   7  -3 1442.36   48.90
   6   7  -3 1538.05   52.19
  -6  -7   3 1549.84   60.99
  -6  -7   3 1485.35   59.89
  -6  -7   3 1531.75   50.19
  -6  -7   3 1472.85   61.29
   5   7  -3 1865.51   63.69
   5   7  -3 1820.72   68.99
   5   7  -3 1757.32   60.09
   5   7  -3 1664.33   54.99
  -5  -7   3 1835.42   65.39
  -5  -7   3 1841.32   65.29
  -5  -7   3 1920.61   56.39
  -5  -7   3 1763.92   66.19
   4   7  -3 1727.13   67.99
   4   7  -3 1818.82   63.49
  -4  -7   3 1883.11   63.99
  -4  -7   3 1794.32   55.99
  -4  -7   3 1750.62   63.79
  -4  -7   3 1764.72   64.79
   3   7  -3 1320.97   52.19
   3   7  -3 1395.96   59.59
   3   7  -3 1360.26   53.59
  -3  -7   3 1360.66   48.10
  -3  -7   3 1270.97   52.39
  -3  -7   3 1260.97   54.59
  -3  -7   3 1353.66   53.99
   2   7  -3 2334.17   72.69
   2   7  -3 2434.76   74.29
   2   7  -3 2193.98   80.09
  -2  -7   3 2339.57   72.29
  -2  -7   3 2380.46   67.69
  -2  -7   3 2432.16   74.19
  -2  -7   3 2228.48   73.69
   1   7  -3 2620.64   76.09
   1   7  -3 2575.34   77.09
   1   7  -3 2670.93   78.09
   1   7  -3 2257.37   84.09
  -1  -7   3 2528.45   77.49
  -1  -7   3 2473.95   75.09
  -1  -7   3 2610.14   72.69
  -1  -7   3 2574.84   76.89
   0   7  -3 2022.80   67.19
   0   7  -3 2022.40   66.19
   0   7  -3 2042.50   66.19
   0   7  -3 2027.50   77.69
   0  -7   3 2063.89   66.19
   0  -7   3 2033.10   64.99
   0  -7   3 2068.99   64.69
   0  -7   3 1995.20   66.79
  -1   7  -3 1978.70   64.69
  -1   7  -3 1931.11   65.29
  -1   7  -3 2099.99   67.59
  -1   7  -3 2118.99   79.09
   1  -7   3 1949.30   65.09
   1  -7   3 1878.61   63.49
   1  -7   3 1808.12   61.59
  -2   7  -3  792.82   41.60
  -2   7  -3  795.92   42.60
  -2   7  -3  736.93   49.30
  -2   7  -3  833.22   41.70
   2  -7   3  804.02   41.20
   2  -7   3  741.23   37.80
  -3   7  -3  585.54   43.10
  -3   7  -3  500.95   35.80
  -3   7  -3  505.25   37.70
   3  -7   3  535.95   33.30
   3  -7   3  721.13   38.70
  -4   7  -3  291.07   28.40
  -4   7  -3  330.57   31.30
  -4   7  -3  346.07   32.00
  -4   7  -3  328.37   36.10
   4  -7   3  309.67   25.50
   4  -7   3  326.97   27.20
   4  -7   3  321.07   29.20
  -5   7  -3  502.45   35.80
  -5   7  -3  534.45   47.90
  -5   7  -3  457.65   36.70
  -5   7  -3  518.15   36.60
   5  -7   3  489.55   34.40
   5  -7   3  491.05   28.80
  -6   7  -3    5.60   17.30
  -6   7  -3    5.50   16.70
  -6   7  -3   17.90   17.50
  -6   7  -3   -6.20   19.20
  -7   7  -3   21.30   22.50
  -7   7  -3    6.90   16.30
  -7   7  -3   21.30   18.40
  -7   7  -3    8.00   17.90
  -8   7  -3   24.90   19.60
  -8   7  -3   54.29   21.90
  -8   7  -3   46.80   26.10
  -9   7  -3  213.08   41.00
  -9   7  -3  154.98   28.00
 -10   7  -3  236.78   43.50
 -11   7  -3  268.57   48.40
  11   6  -3  516.95   54.59
 -11  -6   3  470.15   40.40
  10   6  -3  613.44   57.09
 -10  -6   3  454.05   39.00
   9   6  -3  772.32   56.59
  -9  -6   3  803.02   46.50
  -9  -6   3  734.63   46.70
   8   6  -3  556.94   50.89
  -8  -6   3  618.74   40.70
  -8  -6   3  578.94   42.20
   7   6  -3  622.04   46.90
  -7  -6   3  709.33   40.20
  -7  -6   3  632.24   42.20
  -7  -6   3  696.23   41.00
   6   6  -3  352.96   26.00
   6   6  -3  358.06   29.10
   6   6  -3  422.76   39.20
  -6  -6   3  433.16   36.10
  -6  -6   3  418.26   24.60
  -6  -6   3  384.66   33.00
  -6  -6   3  405.66   34.10
   5   6  -3  609.14   29.40
   5   6  -3  658.13   41.20
   5   6  -3  499.05   25.30
   5   6  -3  565.14   35.10
   5   6  -3  630.74   33.00
  -5  -6   3  565.64   28.00
  -5  -6   3  632.74   36.50
  -5  -6   3  653.43   37.00
  -5  -6   3  645.34   38.80
   4   6  -3  557.64   26.30
   4   6  -3  548.85   32.80
   4   6  -3  612.04   35.20
   4   6  -3  643.04   33.30
   4   6  -3  575.24   38.30
  -4  -6   3  531.95   35.90
  -4  -6   3  559.54   34.30
  -4  -6   3  586.74   28.90
  -4  -6   3  580.04   35.10
   3   6  -3  277.07   26.70
   3   6  -3  217.48   24.00
   3   6  -3  246.38   19.30
   3   6  -3  267.27   29.50
  -3  -6   3  204.18   23.80
  -3  -6   3  227.88   26.10
  -3  -6   3  229.88   24.70
  -3  -6   3  248.88   22.20
   2   6  -3   22.10   15.70
   2   6  -3   44.60   11.50
   2   6  -3    9.10   15.00
   2   6  -3    9.10   16.60
   2   6  -3    1.90   12.60
  -2  -6   3    7.90   14.00
  -2  -6   3   29.30   16.20
  -2  -6   3   11.00   14.70
  -2  -6   3   18.00   12.90
   1   6  -3   36.60   11.90
   1   6  -3    6.60   14.80
   1   6  -3   16.00   14.30
   1   6  -3   46.10   17.00
   1   6  -3   -5.00   17.60
  -1  -6   3   28.60   15.00
  -1  -6   3   20.00   14.50
  -1  -6   3   16.40   16.20
  -1  -6   3   34.90   14.50
   0   6  -3  166.18   28.30
   0   6  -3  146.99   21.40
   0   6  -3  163.78   21.30
   0   6  -3  182.28   22.50
   0   6  -3  137.79   19.90
   0  -6   3  142.89   20.10
   0  -6   3  154.98   22.00
   0  -6   3  121.19   18.80
  -1   6  -3   40.60   17.20
  -1   6  -3   60.19   18.20
  -1   6  -3   64.59   22.50
  -1   6  -3   89.99   18.10
   1  -6   3   97.09   19.30
   1  -6   3   60.29   16.30
   1  -6   3   50.39   15.90
  -2   6  -3 2112.89   64.69
  -2   6  -3 2137.69   75.99
  -2   6  -3 2103.09   64.99
  -2   6  -3 2035.40   65.19
   2  -6   3 2187.38   65.09
   2  -6   3 2227.28   62.79
   2  -6   3 2176.78   62.69
  -3   6  -3  952.90   41.80
  -3   6  -3  915.91   42.90
  -3   6  -3  943.51   49.30
  -3   6  -3  947.81   41.20
   3  -6   3  955.90   41.10
   3  -6   3  881.51   37.30
   3  -6   3  956.90   37.70
  -4   6  -3 1309.27   59.39
  -4   6  -3 1354.86   49.99
  -4   6  -3 1307.97   51.19
  -4   6  -3 1361.06   50.69
   4  -6   3 1414.46   44.70
   4  -6   3 1414.06   49.60
  -5   6  -3 1021.40   43.30
  -5   6  -3 1046.90   54.49
  -5   6  -3 1058.39   44.80
  -5   6  -3  962.60   44.70
   5  -6   3 1035.80   41.70
  -6   6  -3 1681.93   58.79
  -6   6  -3 1784.92   58.59
  -6   6  -3 1756.62   73.59
  -6   6  -3 1591.64   56.59
  -7   6  -3 1062.69   45.10
  -7   6  -3 1041.80   45.10
  -7   6  -3 1022.70   46.50
  -7   6  -3  954.70   57.99
  -8   6  -3 1335.07   70.99
  -8   6  -3 1406.76   52.19
  -8   6  -3 1375.66   52.79
  -8   6  -3 1382.96   54.59
  -9   6  -3 1196.98   70.69
 -10   6  -3  728.83   68.49
 -11   6  -3  405.96   55.19
  12   5  -3  166.68   38.70
  11   5  -3  148.99   34.70
  10   5  -3   16.90   23.70
 -10  -5   3   -6.70   16.40
   9   5  -3   17.00   21.90
  -9  -5   3  -19.70   14.80
  -9  -5   3   17.30   17.70
   8   5  -3  -18.50   18.40
  -8  -5   3    8.00   17.20
  -8  -5   3   18.80   15.70
  -8  -5   3   -2.40   14.40
   7   5  -3   74.39   23.30
  -7  -5   3   51.49   16.30
  -7  -5   3   24.70   15.10
  -7  -5   3   61.49   19.60
   6   5  -3   75.59   12.40
   6   5  -3   93.39   14.40
   6   5  -3   68.79   15.50
   6   5  -3  103.79   22.80
  -6  -5   3   90.39   18.40
  -6  -5   3   69.59   17.20
  -6  -5   3   55.69   18.60
   5   5  -3  650.13   39.20
   5   5  -3  630.04   32.90
   5   5  -3  620.34   30.30
   5   5  -3  575.34   24.40
  -5  -5   3  642.44   25.90
  -5  -5   3  683.53   37.40
  -5  -5   3  583.04   33.60
  -5  -5   3  583.84   33.50
   4   5  -3  708.83   33.90
   4   5  -3  737.53   31.40
   4   5  -3  772.72   40.20
   4   5  -3  738.23   26.90
   4   5  -3  765.72   35.70
  -4  -5   3  727.23   28.30
  -4  -5   3  729.33   37.00
  -4  -5   3  719.13   35.80
  -4  -5   3  774.52   36.60
   3   5  -3 1046.50   42.20
   3   5  -3 1083.59   33.70
   3   5  -3  997.50   45.70
   3   5  -3 1076.49   38.40
  -3  -5   3 1018.80   41.90
  -3  -5   3 1012.00   34.70
  -3  -5   3  957.80   40.20
  -3  -5   3  941.11   42.10
   2   5  -3 1881.71   64.89
   2   5  -3 1899.01   50.59
   2   5  -3 1895.41   55.39
   2   5  -3 1870.91   57.39
   2   5  -3 1930.41   58.69
   2   5  -3 1938.01   57.09
  -2  -5   3 1923.61   57.69
  -2  -5   3 1944.11   59.29
  -2  -5   3 1901.91   63.89
  -2  -5   3 1841.02   58.89
  -2  -5   3 1899.11   51.89
   1   5  -3 1698.13   65.19
   1   5  -3 1971.30   59.29
   1   5  -3 1971.40   56.09
   1   5  -3 1969.10   57.69
   1   5  -3 1912.41   58.39
  -1  -5   3 1897.41   53.79
  -1  -5   3 1952.40   66.99
  -1  -5   3 1961.50   59.29
  -1  -5   3 2039.90   60.29
  -1  -5   3 1835.22   56.29
   0   5  -3  935.11   48.10
   0   5  -3  984.30   40.90
   0   5  -3 1045.90   36.80
   0   5  -3  905.51   39.40
   0   5  -3 1000.60   40.60
   0  -5   3 1054.19   46.60
   0  -5   3 1062.69   39.40
   0  -5   3  935.31   39.80
   0  -5   3  945.21   38.80
   0  -5   3  978.30   41.50
  -1   5  -3 1548.74   48.40
  -1   5  -3 1534.05   50.39
  -1   5  -3 1511.15   51.09
  -1   5  -3 1601.24   52.19
  -1   5  -3 1462.95   60.39
   1  -5   3 1542.25   49.30
   1  -5   3 1563.54   51.29
   1  -5   3 1627.44   57.59
   1  -5   3 1579.74   50.49
   1  -5   3 1532.45   49.20
  -2   5  -3 2738.73   72.19
  -2   5  -3 2808.22   74.19
  -2   5  -3 2677.63   83.39
  -2   5  -3 2657.53   71.89
  -2   5  -3 2783.12   70.39
   2  -5   3 2707.33   72.09
   2  -5   3 2628.34   70.89
   2  -5   3 2699.63   69.39
  -3   5  -3 1535.75   51.49
  -3   5  -3 1593.94   50.89
  -3   5  -3 1465.35   58.49
  -3   5  -3 1511.65   47.40
  -3   5  -3 1561.34   50.29
   3  -5   3 1532.45   46.00
   3  -5   3 1550.74   45.80
   3  -5   3 1573.44   50.09
  -4   5  -3 1482.45   47.50
  -4   5  -3 1392.16   47.10
  -4   5  -3 1399.66   48.10
  -4   5  -3 1355.36   57.59
  -4   5  -3 1370.36   48.70
   4  -5   3 1402.26   46.20
   4  -5   3 1453.75   41.00
  -5   5  -3 1676.43   53.99
  -5   5  -3 1686.13   66.79
  -5   5  -3 1650.93   52.39
  -5   5  -3 1768.12   54.99
  -6   5  -3  470.85   28.10
  -6   5  -3  434.46   29.90
  -6   5  -3  461.35   30.40
  -6   5  -3  459.25   39.10
  -7   5  -3   50.19   14.80
  -7   5  -3   39.50   21.30
  -8   5  -3   34.20   23.20
  -8   5  -3   16.30   14.30
  -9   5  -3   30.40   24.90
 -10   5  -3   24.30   25.70
 -11   5  -3   85.19   34.50
 -12   5  -3  102.29   37.20
  12   4  -3  130.39   35.50
  11   4  -3  319.17   45.00
  10   4  -3  414.56   47.00
 -10  -4   3  410.16   39.90
   9   4  -3  628.94   49.70
  -9  -4   3  608.24   37.50
  -9  -4   3  568.54   36.20
  -9  -4   3  562.94   36.40
   8   4  -3  385.06   39.90
  -8  -4   3  411.96   32.40
  -8  -4   3  415.56   30.70
  -8  -4   3  395.96   30.30
   7   4  -3  914.41   50.29
  -7  -4   3  913.21   42.50
  -7  -4   3  891.81   40.10
  -7  -4   3  921.31   40.70
   6   4  -3  754.12   32.80
   6   4  -3  743.43   42.70
  -6  -4   3  743.13   35.70
  -6  -4   3  696.13   35.10
  -6  -4   3  711.93   37.20
   5   4  -3 1806.32   63.79
   5   4  -3 1944.11   52.39
   5   4  -3 1932.31   51.09
   5   4  -3 1950.80   55.69
  -5  -4   3 1895.11   57.69
  -5  -4   3 1820.12   58.59
  -5  -4   3 1876.41   57.09
   4   4  -3 1279.77   43.30
   4   4  -3 1275.27   41.90
   4   4  -3 1229.48   48.50
  -4  -4   3 1222.68   45.20
  -4  -4   3 1171.58   43.20
  -4  -4   3 1186.28   43.70
   3   4  -3  908.51   27.70
   3   4  -3  869.51   35.70
   3   4  -3  802.12   34.70
   3   4  -3  856.51   40.20
   3   4  -3  872.81   34.90
  -3  -4   3  930.81   28.70
  -3  -4   3  844.12   36.10
  -3  -4   3  860.81   38.60
  -3  -4   3  843.22   36.20
  -3  -4   3  820.52   36.50
  -3  -4   3  896.51   35.50
   2   4  -3 1141.99   41.60
   2   4  -3 1156.08   47.10
   2   4  -3 1173.48   41.40
   2   4  -3 1180.38   42.30
   2   4  -3 1188.28   34.30
  -2  -4   3 1205.68   45.80
  -2  -4   3 1182.48   41.90
  -2  -4   3 1194.48   42.10
  -2  -4   3 1129.59   35.00
  -2  -4   3 1258.97   41.50
  -2  -4   3 1249.47   43.70
   1   4  -3 1287.67   37.50
   1   4  -3 1228.78   49.40
   1   4  -3 1214.58   43.30
   1   4  -3 1317.87   43.90
   1   4  -3 1275.97   43.30
  -1  -4   3 1196.28   43.40
  -1  -4   3 1268.67   42.80
  -1  -4   3 1324.67   50.09
  -1  -4   3 1294.87   43.90
   0   4  -3  512.15   28.90
   0   4  -3  503.85   23.90
   0   4  -3  522.05   29.40
   0   4  -3  529.35   29.10
   0   4  -3  505.05   35.30
   0  -4   3  496.75   28.20
   0  -4   3  513.85   29.30
   0  -4   3  464.05   27.10
  -1   4  -3  649.43   31.60
  -1   4  -3  639.54   38.70
  -1   4  -3  626.44   30.90
  -1   4  -3  698.83   31.80
  -1   4  -3  650.93   28.50
   1  -4   3  686.83   29.80
   1  -4   3  665.33   28.80
   1  -4   3  675.63   31.00
   1  -4   3  601.34   31.20
  -2   4  -3   94.79   15.20
  -2   4  -3  110.89   17.60
  -2   4  -3  105.09   15.90
  -2   4  -3   80.69   13.60
  -2   4  -3   98.49   19.90
   2  -4   3  102.59   13.80
   2  -4   3  111.49   15.30
   2  -4   3  122.99   16.90
   2  -4   3   72.89   13.90
  -3   4  -3  276.87   21.70
  -3   4  -3  269.17   21.30
  -3   4  -3  289.47   28.80
  -3   4  -3  237.48   19.50
  -3   4  -3  292.37   23.50
   3  -4   3  284.47   18.50
   3  -4   3  267.87   20.90
   3  -4   3  230.08   18.10
  -4   4  -3  167.18   17.90
  -4   4  -3  166.98   18.80
  -4   4  -3  162.98   16.50
  -4   4  -3  175.88   18.60
  -4   4  -3  122.89   22.40
   4  -4   3  170.98   16.90
  -5   4  -3  334.17   20.90
  -5   4  -3  403.46   36.50
  -5   4  -3  299.17   24.00
  -5   4  -3  355.36   22.20
  -5   4  -3  334.07   24.90
  -6   4  -3 1298.17   59.59
  -6   4  -3 1314.37   41.00
  -6   4  -3 1414.06   42.40
  -7   4  -3 1006.00   54.49
  -8   4  -3 1715.83   74.99
  -9   4  -3 1288.17   69.09
 -10   4  -3  941.71   63.59
 -11   4  -3  473.85   56.49
 -12   4  -3  713.83   70.09
  12   3  -3  564.74   60.39
  11   3  -3  395.36   49.10
  10   3  -3  416.76   48.50
 -10  -3   3  399.76   34.00
   9   3  -3  335.17   41.30
  -9  -3   3  374.76   31.70
  -9  -3   3  394.56   30.30
  -9  -3   3  410.36   30.50
   8   3  -3  113.69   25.40
  -8  -3   3  104.89   18.00
  -8  -3   3  145.39   21.70
  -8  -3   3  158.98   20.30
   7   3  -3  401.36   37.10
  -7  -3   3  364.16   28.20
  -7  -3   3  447.46   28.10
  -7  -3   3  369.66   26.70
   6   3  -3  107.59   21.70
   6   3  -3  119.69   15.60
  -6  -3   3  137.79   19.90
  -6  -3   3  113.49   17.20
  -6  -3   3   96.19   16.20
   5   3  -3   90.19   18.80
   5   3  -3   82.39   11.80
   5   3  -3   80.89   12.70
   5   3  -3  108.09   15.60
  -5  -3   3  101.89   15.90
  -5  -3   3  113.29   16.70
  -5  -3   3   81.29   16.00
   4   3  -3 1117.29   34.90
   4   3  -3 1107.69   44.40
   4   3  -3 1117.29   38.10
   4   3  -3 1136.29   36.90
  -4  -3   3 1104.89   39.20
  -4  -3   3 1049.89   40.20
  -4  -3   3 1105.69   39.70
   3   3  -3  412.56   24.90
   3   3  -3  425.26   25.00
   3   3  -3  467.35   25.10
   3   3  -3  418.26   29.10
   3   3  -3  439.96   22.20
  -3  -3   3  422.66   25.90
  -3  -3   3  416.06   25.40
  -3  -3   3  405.36   27.30
  -3  -3   3  423.96   26.40
  -3  -3   3  413.36   23.80
   2   3  -3  724.33   31.00
   2   3  -3  779.02   35.20
   2   3  -3  807.52   29.70
   2   3  -3  812.22   32.30
   2   3  -3  817.02   24.60
   2   3  -3  810.22   32.50
  -2  -3   3  832.32   32.90
  -2  -3   3  784.32   34.50
  -2  -3   3  759.02   33.50
  -2  -3   3  796.22   31.20
  -2  -3   3  737.13   31.60
   1   3  -3  979.40   41.10
   1   3  -3 1043.70   30.60
   1   3  -3 1025.30   35.80
   1   3  -3 1046.60   36.80
   1   3  -3 1045.30   36.60
  -1  -3   3  998.80   36.90
  -1  -3   3  998.50   35.50
  -1  -3   3 1009.60   36.00
   0   3  -3  475.85   26.30
   0   3  -3  510.15   26.00
   0   3  -3  476.65   26.10
   0   3  -3  499.45   32.90
   0  -3   3  443.96   26.40
   0  -3   3  480.05   25.40
   0  -3   3  457.35   24.80
   0  -3   3  475.95   24.00
  -1   3  -3  113.99   16.20
  -1   3  -3   73.09   12.80
  -1   3  -3   92.39   19.30
  -1   3  -3   90.89   14.70
  -1   3  -3   80.69   14.10
   1  -3   3  115.69   13.90
   1  -3   3   94.49   14.70
   1  -3   3  120.69   14.30
   1  -3   3  116.89   15.50
  -2   3  -3 1508.05   42.00
  -2   3  -3 1468.75   43.90
  -2   3  -3 1573.14   53.09
  -2   3  -3 1560.74   45.10
  -2   3  -3 1560.74   43.50
   2  -3   3 1537.25   40.50
   2  -3   3 1598.14   43.70
   2  -3   3 1522.35   43.30
   2  -3   3 1574.44   41.30
  -3   3  -3 2536.15   62.69
  -3   3  -3 2601.74   61.39
  -3   3  -3 2583.84   60.29
  -3   3  -3 2593.44   62.39
  -3   3  -3 2586.84   74.79
   3  -3   3 2529.75   73.19
  -4   3  -3 1173.98   36.90
  -4   3  -3 1182.48   48.50
  -4   3  -3 1191.08   35.40
  -4   3  -3 1222.38   34.90
  -5   3  -3 1821.62   64.89
  -6   3  -3 2334.17   79.49
  -7   3  -3  743.03   46.60
  -8   3  -3  862.11   52.89
  -9   3  -3  326.37   41.60
 -10   3  -3  129.29   31.40
 -11   3  -3   30.30   28.00
 -12   3  -3   16.00   26.60
 -12   3  -3   12.40   19.30
  12   2  -3   29.10   25.10
  11   2  -3   94.39   30.20
  10   2  -3   80.99   29.20
 -10  -2   3   79.39   18.90
   9   2  -3  266.47   35.00
  -9  -2   3  321.27   27.80
  -9  -2   3  345.27   29.20
   8   2  -3  640.94   44.10
  -8  -2   3  588.34   31.40
  -8  -2   3  596.94   33.40
  -8  -2   3  633.84   32.10
   7   2  -3 1332.87   57.09
  -7  -2   3 1344.97   46.40
  -7  -2   3 1305.67   44.80
  -7  -2   3 1309.97   44.90
   6   2  -3  579.84   37.50
   6   2  -3  591.64   26.50
  -6  -2   3  664.93   30.10
  -6  -2   3  586.84   28.90
  -6  -2   3  612.44   30.60
  -6  -2   3  590.64   27.40
   5   2  -3 2417.16   56.09
   5   2  -3 2416.26   60.39
   5   2  -3 2377.16   55.59
   5   2  -3 2285.97   71.19
  -5  -2   3 2306.47   62.59
  -5  -2   3 2330.77   60.19
  -5  -2   3 2379.36   62.49
  -5  -2   3 2289.37   61.19
   4   2  -3 4130.49   92.39
   4   2  -3 4173.78   90.49
   4   2  -3 4383.56   93.69
   4   2  -3 3994.90  101.69
   4   2  -3 4231.18   90.19
  -4  -2   3 4188.78  104.59
  -4  -2   3 4322.67   95.09
  -4  -2   3 4134.89   94.99
  -4  -2   3 4244.88   93.19
  -4  -2   3 4075.29   93.59
   3   2  -3 1011.60   39.30
   3   2  -3 1087.39   36.10
   3   2  -3 1089.29   35.60
   3   2  -3 1095.89   35.30
   3   2  -3 1122.59   34.30
  -3  -2   3 1117.49   36.80
  -3  -2   3 1107.39   38.00
  -3  -2   3 1082.19   36.90
  -3  -2   3 1133.19   35.70
   2   2  -3 3129.79   71.29
   2   2  -3 3080.79   79.19
   2   2  -3 3195.58   73.09
   2   2  -3 3159.38   72.49
   2   2  -3 3113.99   72.09
  -2  -2   3 3130.39   72.69
  -2  -2   3 3225.88   73.29
  -2  -2   3 3169.88   73.69
   1   2  -3 3906.01   93.19
   1   2  -3 3832.42   84.79
   1   2  -3 3833.52   85.59
  -1  -2   3 3880.81   85.39
  -1  -2   3 3983.60   86.09
  -1  -2   3 3879.41   84.99
   0   2  -3  325.67   19.00
   0   2  -3  339.17   21.20
   0   2  -3  304.47   20.80
   0   2  -3  331.87   20.40
   0   2  -3  355.46   27.20
   0  -2   3  322.37   19.60
   0  -2   3  303.07   21.60
   0  -2   3  325.17   20.20
   0  -2   3  319.07   20.50
   0  -2   3  391.86   27.10
  -1   2  -3   77.79   16.50
  -1   2  -3   66.89   12.00
  -1   2  -3   81.89   12.70
  -1   2  -3   59.29   11.70
  -1   2  -3   59.19   10.60
   1  -2   3   69.39   11.60
   1  -2   3   79.99   15.10
   1  -2   3   55.89   11.90
   1  -2   3   59.19   11.00
   1  -2   3   47.40   11.10
  -2   2  -3  242.78   17.30
  -2   2  -3  220.68   16.70
  -2   2  -3  293.97   24.60
  -2   2  -3  221.78   18.10
  -2   2  -3  218.48   15.60
   2  -2   3  216.88   15.80
   2  -2   3  284.47   22.90
  -3   2  -3  867.11   37.10
  -3   2  -3  902.01   36.10
  -4   2  -3   53.29   15.20
  -5   2  -3   -1.40   11.80
  -6   2  -3   58.19   17.80
  -7   2  -3  405.86   35.00
  -8   2  -3  498.45   40.40
  -9   2  -3  678.93   48.50
 -10   2  -3  302.77   42.10
 -10   2  -3  362.86   38.30
 -11   2  -3  678.43   46.30
 -11   2  -3  659.03   55.79
 -12   2  -3  558.54   45.00
 -12   2  -3  514.15   57.29
  13   1  -3  465.25   58.39
  12   1  -3  735.73   68.19
  11   1  -3  585.84   57.39
  10   1  -3  470.65   46.80
 -10  -1   3  460.25   32.30
   9   1  -3 1268.57   63.29
  -9  -1   3 1236.78   46.50
   8   1  -3  976.40   51.89
  -8  -1   3  906.71   37.50
  -8  -1   3  978.40   38.80
   7   1  -3 1092.49   51.09
  -7  -1   3 1090.89   39.50
  -7  -1   3 1124.79   40.00
  -7  -1   3 1116.09   41.10
   6   1  -3  366.96   31.60
   6   1  -3  379.36   21.30
  -6  -1   3  340.87   23.10
  -6  -1   3  308.17   22.50
  -6  -1   3  364.06   21.80
  -6  -1   3  340.97   24.60
   5   1  -3  721.73   28.60
   5   1  -3  769.12   25.70
   5   1  -3  659.33   24.10
   5   1  -3  731.43   36.40
  -5  -1   3  767.92   30.10
  -5  -1   3  719.33   31.00
  -5  -1   3  678.43   29.40
  -5  -1   3  702.33   28.10
   4   1  -3  486.85   29.40
   4   1  -3  506.35   22.00
   4   1  -3  477.45   22.30
   4   1  -3  524.95   24.60
   4   1  -3  538.55   24.50
  -4  -1   3  495.55   23.60
  -4  -1   3  486.85   26.30
  -4  -1   3  535.45   25.50
  -4  -1   3  482.55   24.90
   3   1  -3  795.92   29.20
   3   1  -3  791.12   27.20
   3   1  -3  723.13   27.70
   3   1  -3  712.93   28.40
   3   1  -3  753.02   32.10
  -3  -1   3  733.43   30.20
  -3  -1   3  746.73   27.70
  -3  -1   3  749.73   29.30
  -3  -1   3  788.42   29.50
   2   1  -3  166.88   15.70
   2   1  -3  163.98   15.90
   2   1  -3  179.88   15.20
   2   1  -3  162.58   15.40
  -2  -1   3  157.08   14.20
  -2  -1   3  192.58   16.60
  -2  -1   3  188.38   17.40
  -2  -1   3  155.98   15.20
   1   1  -3  633.64   25.20
   1   1  -3  623.64   25.40
   1   1  -3  613.14   24.70
   1   1  -3  633.84   26.90
  -1  -1   3  672.93   25.90
  -1  -1   3  613.64   25.50
  -1  -1   3  580.24   25.50
  -1  -1   3  612.44   24.70
   0   1  -3 7969.40  153.98
   0   1  -3 7969.50  153.58
   0   1  -3 7904.61  166.28
   0   1  -3 7823.02  154.08
   0   1  -3 7849.71  154.08
   0  -1   3 7983.30  167.98
   0  -1   3 7894.11  153.48
   0  -1   3 7741.23  152.98
   0  -1   3 7887.31  153.98
   0  -1   3 7936.91  154.08
  -1   1  -3 2762.02   65.89
  -1   1  -3 2471.75   56.89
  -1   1  -3 2511.05   56.19
  -1   1  -3 2484.65   55.79
  -1   1  -3 2484.15   57.09
   1  -1   3 2530.05   56.79
   1  -1   3 2558.64   55.29
   1  -1   3 2618.34   64.29
   1  -1   3 2610.54   55.39
  -2   1  -3  372.36   22.00
   2  -1   3  338.57   21.10
  -3   1  -3  186.78   19.20
  -3   1  -3  189.48   18.80
   3  -1   3  170.78   17.80
  -4   1  -3 2192.38   62.29
  -4   1  -3 2027.90   61.89
  -5   1  -3 1323.67   49.50
  -6   1  -3 1591.94   59.29
  -7   1  -3  555.94   37.60
  -8   1  -3  911.41   50.69
  -9   1  -3  560.64   44.30
  -9   1  -3  554.54   38.60
 -10   1  -3  462.75   49.80
 -10   1  -3  460.95   41.50
 -11   1  -3  178.58   35.20
 -11   1  -3  198.98   30.00
 -12   1  -3   73.99   28.20
  13   0  -3  295.77   48.20
  12   0  -3  230.18   42.20
  11   0  -3  -20.50   20.30
  10   0  -3   26.30   21.00
 -10   0   3   38.90   15.40
   9   0  -3   56.79   22.60
  -9   0   3  100.29   18.10
   8   0  -3  156.38   26.10
  -8   0   3  123.79   18.20
  -8   0   3   70.29   16.30
  -8   0   3   98.89   16.10
   7   0  -3  156.78   24.60
  -7   0   3  135.79   19.00
  -7   0   3  195.58   19.80
  -7   0   3  161.88   18.00
   6   0  -3  825.62   30.40
   6   0  -3  879.61   42.60
  -6   0   3  865.11   31.40
  -6   0   3  720.13   32.90
  -6   0   3  780.32   32.20
  -6   0   3  835.12   33.00
   5   0  -3  393.36   18.60
   5   0  -3  395.46   22.30
   5   0  -3  365.26   19.40
   5   0  -3  426.26   29.60
  -5   0   3  352.26   22.60
  -5   0   3  369.56   22.50
  -5   0   3  363.66   20.90
  -5   0   3  369.56   23.90
   4   0  -3 1945.61   50.59
   4   0  -3 1934.11   57.39
   4   0  -3 2003.40   49.00
   4   0  -3 1945.21   48.60
   4   0  -3 1993.80   50.99
  -4   0   3 1951.10   51.69
  -4   0   3 1936.31   51.49
  -4   0   3 1829.02   51.89
  -4   0   3 1912.51   50.09
  -4   0   3 1995.70   56.69
   3   0  -3 1803.02   46.20
   3   0  -3 1794.72   50.59
   3   0  -3 1817.52   47.20
   3   0  -3 1832.62   46.10
   3   0  -3 1767.62   47.00
  -3   0   3 1733.03   47.80
  -3   0   3 1741.23   47.10
  -3   0   3 1804.22   49.70
  -3   0   3 1721.23   47.10
  -3   0   3 1784.42   46.20
   2   0  -3  134.99   14.90
   2   0  -3  169.68   15.40
   2   0  -3  123.89   13.70
   2   0  -3  151.78   14.50
   2   0  -3  141.99   13.90
  -2   0   3  126.59   14.40
  -2   0   3  148.19   15.50
  -2   0   3  145.59   14.30
  -2   0   3  142.89   14.50
   1   0  -3   35.50   10.10
   1   0  -3   30.30   10.90
   1   0  -3   31.40    8.20
   1   0  -3   44.10   10.60
   1   0  -3   44.60   11.40
  -1   0   3   50.29   11.50
  -1   0   3   29.70   10.10
  -1   0   3   42.60   10.50
  -1   0   3   37.60    8.30
  -1   0   3   41.70    9.90
  -1   0   3   41.80   11.00
   0   0  -3 3347.67   71.99
   0   0  -3 3360.76   72.59
   0   0  -3 3361.56   71.89
   0   0  -3 3533.45   75.39
   0   0  -3 3345.77   72.59
   0   0  -3 3330.67   71.89
   0   0   3 3321.67   71.69
   0   0   3 3466.25   71.49
   0   0   3 3499.85   76.69
   0   0   3 3361.26   72.49
   0   0   3 3392.76   72.29
  -1   0  -3 1190.08   32.50
  -1   0  -3 1238.38   36.70
  -1   0  -3 1220.48   35.20
  -1   0  -3 1186.98   31.10
  -1   0  -3 1211.28   32.60
  -1   0  -3 1208.38   31.20
   1   0   3 1192.58   29.80
   1   0   3 1264.27   34.20
   1   0   3 1219.18   32.00
   1   0   3 1184.28   30.20
  -2   0  -3 1014.80   32.40
  -2   0  -3 1007.40   32.40
  -2   0  -3  964.40   34.20
   2   0   3  975.00   31.20
  -3   0  -3  703.33   29.50
  -3   0  -3  720.33   30.10
  -4   0  -3  539.25   28.00
  -4   0  -3  472.25   28.10
  -4   0  -3  512.25   27.60
  -5   0  -3   73.09   16.00
  -5   0  -3   70.79   15.10
   5   0   3   73.89   18.00
  -6   0  -3  147.69   20.90
  -6   0  -3  142.19   20.90
   6   0   3  122.59   22.40
  -7   0  -3   20.90   14.30
  -7   0  -3   26.20   14.20
   7   0   3   43.90   18.70
  -8   0  -3    8.80   12.60
  -8   0  -3   32.60   16.60
   8   0   3   14.80   19.30
  -9   0  -3  116.99   26.50
  -9   0  -3  114.49   22.30
   9   0   3   85.39   25.30
 -10   0  -3  119.09   24.20
 -10   0  -3  114.79   28.10
 -11   0  -3  195.98   30.00
 -11   0  -3  177.68   34.50
 -12   0  -3  291.17   43.70
  13  -1  -3  210.38   43.10
  12  -1  -3  345.67   47.40
  11  -1  -3  631.74   57.59
  10  -1  -3  631.44   50.69
 -10   1   3  760.42   38.50
   9  -1  -3  687.03   47.40
  -9   1   3  591.24   33.60
  -9   1   3  624.04   32.90
   8  -1  -3 1213.28   57.29
  -8   1   3 1214.18   45.00
  -8   1   3 1216.48   43.50
  -8   1   3 1172.68   43.30
   7  -1  -3 1788.92   65.99
  -7   1   3 1840.42   55.39
  -7   1   3 1861.01   54.39
  -7   1   3 1874.11   54.49
   6  -1  -3  859.31   41.80
   6  -1  -3  912.21   32.60
  -6   1   3  860.61   32.00
  -6   1   3  905.01   34.30
  -6   1   3  894.01   34.30
  -6   1   3  850.51   35.00
   5  -1  -3 1457.45   39.80
   5  -1  -3 1456.05   39.30
   5  -1  -3 1492.45   42.70
   5  -1  -3 1411.66   50.19
  -5   1   3 1324.07   44.00
  -5   1   3 1420.76   43.50
  -5   1   3 1428.36   41.80
  -5   1   3 1404.96   43.40
   4  -1  -3 1211.68   37.00
   4  -1  -3 1112.29   34.30
   4  -1  -3 1143.89   35.00
   4  -1  -3 1092.69   40.80
   4  -1  -3 1152.48   36.80
  -4   1   3 1104.69   35.10
  -4   1   3 1173.38   37.60
  -4   1   3 1136.59   37.20
  -4   1   3 1133.39   39.60
  -4   1   3 1068.99   37.50
   3  -1  -3 2271.87   56.59
   3  -1  -3 2214.58   54.99
   3  -1  -3 2345.87   55.79
   3  -1  -3 2239.58   56.59
   3  -1  -3 2188.78   58.19
   3  -1  -3 2334.67   50.09
  -3   1   3 2197.58   57.29
  -3   1   3 2237.88   55.19
  -3   1   3 2320.07   49.60
  -3   1   3 2263.67   56.89
  -3   1   3 2287.57   56.99
  -3   1   3 2288.77   58.09
   2  -1  -3  419.66   22.40
   2  -1  -3  407.16   22.30
   2  -1  -3  381.06   19.70
   2  -1  -3  417.76   17.70
   2  -1  -3  368.06   21.10
   2  -1  -3  402.26   21.00
  -2   1   3  400.46   17.10
  -2   1   3  416.76   22.30
  -2   1   3  371.86   22.20
  -2   1   3  396.76   19.80
  -2   1   3  418.16   22.20
   1  -1  -3  984.40   26.70
   1  -1  -3  999.50   32.10
   1  -1  -3  994.60   31.90
   1  -1  -3 1004.60   29.30
   1  -1  -3 1027.10   31.30
  -1   1   3  989.40   32.30
  -1   1   3 1001.80   30.50
  -1   1   3 1017.10   29.30
  -1   1   3  978.10   31.70
  -1   1   3  987.60   31.50
   0  -1  -3   -4.30    8.70
   0  -1  -3    1.00    9.30
   0  -1  -3    0.50    5.50
   0  -1  -3  -17.00    8.60
   0  -1  -3   -4.00    8.00
   0  -1  -3    7.00    9.30
   0   1   3    9.90    9.60
   0   1   3   -1.70    8.10
   0   1   3    4.00    9.50
   0   1   3    4.70    8.00
   0   1   3    4.70    6.90
   0   1   3    1.60    9.50
  -1  -1  -3  155.68   13.20
  -1  -1  -3  150.88   12.40
  -1  -1  -3  193.18   13.00
  -1  -1  -3  159.68   15.90
  -1  -1  -3  172.38   14.30
  -1  -1  -3  152.98   12.50
  -1  -1  -3  156.38   12.80
   1   1   3  178.78   13.90
   1   1   3  166.58   12.00
   1   1   3  160.48   10.70
   1   1   3  176.18   14.40
  -2  -1  -3  176.68   17.90
  -2  -1  -3  177.58   14.60
  -2  -1  -3  193.88   14.80
  -3  -1  -3    6.50   11.20
  -3  -1  -3   -8.50    8.90
  -3  -1  -3    2.40    9.30
   3   1   3   23.00   11.60
  -4  -1  -3   43.70   13.20
  -4  -1  -3   51.39   12.60
  -4  -1  -3   34.60   11.80
   4   1   3   26.60   12.60
  -5  -1  -3 1574.34   51.39
  -5  -1  -3 1499.65   50.99
   5   1   3 1513.65   52.89
  -6  -1  -3  738.53   36.70
  -6  -1  -3  797.92   38.50
   6   1   3  829.22   41.70
  -7  -1  -3  731.03   38.10
  -7  -1  -3  789.32   41.50
   7   1   3  756.82   43.50
  -8  -1  -3  690.13   42.50
  -8  -1  -3  607.04   37.40
   8   1   3  762.92   47.20
  -9  -1  -3 1358.86   63.49
  -9  -1  -3 1369.46   57.39
   9   1   3 1401.26   66.89
 -10  -1  -3  612.04   41.10
 -10  -1  -3  591.64   46.60
  10   1   3  555.94   52.19
 -11  -1  -3  324.77   43.20
 -11  -1  -3  359.26   40.00
  11   1   3  309.47   43.60
 -12  -1  -3  225.88   39.60
  13  -2  -3  624.24   63.39
 -13   2   3  510.65   63.79
  12  -2  -3  551.14   60.59
  11  -2  -3  469.15   50.19
  10  -2  -3  682.53   52.09
 -10   2   3  871.71   41.50
 -10   2   3  807.42   39.20
   9  -2  -3 1101.09   59.79
  -9   2   3 1277.17   47.60
  -9   2   3 1171.08   45.50
  -9   2   3 1195.78   47.60
   8  -2  -3  349.07   37.00
  -8   2   3  387.26   27.30
  -8   2   3  320.17   21.70
  -8   2   3  368.36   26.10
  -8   2   3  375.66   28.70
   7  -2  -3   78.89   19.20
  -7   2   3   96.49   16.80
  -7   2   3  107.79   17.40
  -7   2   3  103.39   13.90
  -7   2   3   75.39   14.90
   6  -2  -3   23.20   14.90
  -6   2   3   14.20   12.00
  -6   2   3    9.80   11.80
  -6   2   3   17.50   10.30
  -6   2   3    4.40   11.30
  -6   2   3    1.80    8.20
   5  -2  -3   77.59   13.80
   5  -2  -3   92.39   17.40
   5  -2  -3   82.79   11.90
   5  -2  -3   99.59   13.90
  -5   2   3   91.49   12.10
  -5   2   3  104.89   15.60
  -5   2   3  126.59   16.30
  -5   2   3   78.09   13.20
  -5   2   3   82.09   15.70
   4  -2  -3  129.09   16.00
   4  -2  -3  136.59   16.50
   4  -2  -3  145.09   18.20
   4  -2  -3  156.48   15.20
   4  -2  -3  151.58   16.80
   4  -2  -3  151.38   14.90
  -4   2   3  131.79   16.90
  -4   2   3  138.99   17.00
  -4   2   3  132.59   15.40
  -4   2   3  183.78   18.70
  -4   2   3  158.18   14.10
  -4   2   3  173.18   17.60
   3  -2  -3  906.11   31.10
   3  -2  -3  809.92   31.40
   3  -2  -3  822.72   30.90
   3  -2  -3  782.82   30.80
   3  -2  -3  812.82   31.60
   3  -2  -3  861.61   28.70
  -3   2   3  834.22   30.30
  -3   2   3  801.72   31.60
  -3   2   3  847.32   33.10
  -3   2   3  864.21   31.10
  -3   2   3  864.21   27.90
  -3   2   3  845.22   32.50
   2  -2  -3 1607.74   43.80
   2  -2  -3 1541.75   44.20
   2  -2  -3 1532.15   45.00
   2  -2  -3 1596.04   44.90
   2  -2  -3 1622.24   42.10
  -2   2   3 1556.14   44.50
  -2   2   3 1558.24   40.50
  -2   2   3 1562.54   45.60
  -2   2   3 1628.24   45.40
  -2   2   3 1541.65   41.00
   1  -2  -3  607.24   26.80
   1  -2  -3  555.34   17.60
   1  -2  -3  604.24   26.20
   1  -2  -3  613.04   25.10
   1  -2  -3  616.54   26.50
  -1   2   3  576.04   25.80
  -1   2   3  581.04   27.00
  -1   2   3  591.44   18.00
  -1   2   3  580.44   26.40
  -1   2   3  557.84   23.70
  -1   2   3  620.94   24.10
   0  -2  -3 3659.63   80.29
   0  -2  -3 3525.95   79.09
   0  -2  -3 3724.93   80.99
   0  -2  -3 3731.83   80.09
   0  -2  -3 3605.84   80.99
   0   2   3 3658.93   79.99
   0   2   3 3677.83   79.69
   0   2   3 3621.24   78.29
   0   2   3 3672.33   80.39
  -1  -2  -3 1961.60   52.19
  -1  -2  -3 1898.91   47.40
  -1  -2  -3 1848.62   47.80
  -1  -2  -3 1890.61   48.50
  -1  -2  -3 1849.02   46.80
   1   2   3 1901.81   45.40
   1   2   3 2000.60   47.40
   1   2   3 1977.10   48.40
   1   2   3 1901.21   46.90
  -2  -2  -3 5267.97  107.69
  -2  -2  -3 5154.38  109.89
  -2  -2  -3 5441.86  109.79
  -2  -2  -3 5500.55  108.69
  -2  -2  -3 5489.45  110.59
  -2  -2  -3 5353.76  116.29
  -2  -2  -3 5315.77  109.29
   2   2   3 5461.15  111.09
  -3  -2  -3 1911.81   49.70
  -3  -2  -3 1793.92   54.39
   3   2   3 1867.61   50.39
   3   2   3 1831.82   53.59
  -4  -2  -3 1159.98   42.60
  -4  -2  -3 1102.09   38.70
   4   2   3 1104.49   40.00
  -5  -2  -3 1173.68   44.80
   5   2   3 1184.98   45.30
  -6  -2  -3 1068.69   44.50
   6   2   3 1091.29   47.10
  -7  -2  -3  118.59   20.20
   7   2   3  107.09   22.10
  -8  -2  -3  352.16   32.80
  -8  -2  -3  304.87   33.00
   8   2   3  361.26   37.30
  -9  -2  -3   66.09   19.30
  -9  -2  -3   77.29   21.50
   9   2   3   45.00   22.80
 -10  -2  -3   -5.70   15.40
 -10  -2  -3   11.50   16.90
  10   2   3   33.70   22.20
 -11  -2  -3   44.90   21.30
 -11  -2  -3   43.10   23.20
  11   2   3   14.00   23.90
  13  -3  -3   37.50   30.20
 -13   3   3    7.90   29.00
  12  -3  -3   58.59   28.90
 -12   3   3   42.20   30.90
  11  -3  -3  527.55   53.39
  10  -3  -3  423.26   47.40
 -10   3   3  471.55   35.20
 -10   3   3  463.65   33.50
 -10   3   3  472.25   36.60
   9  -3  -3  357.96   40.50
  -9   3   3  350.96   31.80
  -9   3   3  344.97   29.30
  -9   3   3  395.76   32.40
   8  -3  -3 1050.49   53.99
  -8   3   3  948.81   41.10
  -8   3   3 1049.99   44.50
  -8   3   3  989.00   42.70
   7  -3  -3 1221.48   53.99
   7  -3  -3 1205.38   42.10
  -7   3   3 1136.79   43.60
  -7   3   3 1168.88   44.40
  -7   3   3 1195.68   40.50
  -7   3   3 1153.98   45.60
   6  -3  -3 1679.63   60.09
   6  -3  -3 1743.33   47.80
   6  -3  -3 1652.43   46.20
   6  -3  -3 1702.93   51.09
  -6   3   3 1616.84   52.29
  -6   3   3 1635.34   52.19
  -6   3   3 1711.03   49.10
  -6   3   3 1631.54   53.99
   5  -3  -3 3119.29   74.39
   5  -3  -3 3139.69   84.59
   5  -3  -3 3230.58   75.59
  -5   3   3 3163.58   78.99
  -5   3   3 3144.19   78.59
  -5   3   3 3053.69   79.79
  -5   3   3 3127.29   79.19
  -5   3   3 3087.49   74.19
   4  -3  -3 4707.43  103.99
   4  -3  -3 4587.94  101.89
   4  -3  -3 4676.43  101.09
   4  -3  -3 4581.24  107.29
  -4   3   3 4656.83  104.29
  -4   3   3 4364.16  103.79
  -4   3   3 4710.03  100.29
  -4   3   3 4605.94  105.49
  -4   3   3 4556.24  105.89
  -4   3   3 4516.35  102.19
   3  -3  -3 3521.45   80.39
   3  -3  -3 3558.74   83.19
   3  -3  -3 3326.87   80.69
   3  -3  -3 3405.36   81.19
  -3   3   3 3338.77   83.09
  -3   3   3 3545.75   79.39
  -3   3   3 3424.56   80.79
  -3   3   3 3609.44   83.89
  -3   3   3 3508.15   82.69
  -3   3   3 3487.85   80.39
   2  -3  -3 5282.67  108.59
   2  -3  -3 5030.30  111.59
   2  -3  -3 5199.88  111.09
   2  -3  -3 5232.78  113.39
  -2   3   3 5275.37  113.09
  -2   3   3 5181.58  107.79
  -2   3   3 5163.48  113.59
  -2   3   3 5314.97  110.39
  -2   3   3 5220.48  113.69
   1  -3  -3  334.97   22.40
   1  -3  -3  282.67   21.30
   1  -3  -3  365.16   23.40
  -1   3   3  321.87   16.60
  -1   3   3  343.17   23.70
  -1   3   3  323.37   20.90
  -1   3   3  292.37   22.70
  -1   3   3  303.77   22.00
  -1   3   3  277.67   19.00
   0  -3  -3 1337.87   40.10
   0  -3  -3 1261.87   39.70
   0  -3  -3 1256.07   40.60
   0  -3  -3 1262.27   41.60
   0   3   3 1358.76   38.60
   0   3   3 1383.56   41.80
   0   3   3 1266.97   40.30
   0   3   3 1334.07   39.90
  -1  -3  -3  128.69   15.60
  -1  -3  -3  125.79   14.60
  -1  -3  -3  122.09   14.70
  -1  -3  -3  111.59   17.00
   1   3   3  116.99   15.00
   1   3   3  125.79   15.20
   1   3   3  106.09   12.70
   1   3   3   96.79   13.60
  -2  -3  -3  779.52   24.60
  -2  -3  -3  772.12   29.60
  -2  -3  -3  675.93   30.60
  -2  -3  -3  805.22   34.30
  -2  -3  -3  756.22   28.20
  -2  -3  -3  763.02   28.10
   2   3   3  765.82   24.60
   2   3   3  767.92   24.90
   2   3   3  773.92   29.20
   2   3   3  763.92   32.10
   2   3   3  781.62   27.40
  -3  -3  -3   53.79   14.10
  -3  -3  -3   53.39   10.90
  -3  -3  -3   54.29   10.90
  -3  -3  -3   77.89   12.70
  -3  -3  -3   62.59   11.20
   3   3   3   61.49   12.70
   3   3   3   55.99   11.80
  -4  -3  -3  295.97   25.80
  -4  -3  -3  296.27   21.30
  -4  -3  -3  288.07   16.90
   4   3   3  274.27   22.30
  -5  -3  -3   25.20   13.10
   5   3   3   18.00   13.50
  -6  -3  -3  277.47   27.40
   6   3   3  281.07   29.30
  -7  -3  -3  264.87   28.40
   7   3   3  294.87   32.10
  -8  -3  -3  262.87   30.00
   8   3   3  242.98   32.50
  -9  -3  -3  533.35   38.60
   9   3   3  574.74   50.49
 -10  -3  -3  504.15   44.50
 -10  -3  -3  397.06   42.60
  10   3   3  363.16   43.70
 -11  -3  -3  313.67   41.10
 -11  -3  -3  292.87   41.20
  11   3   3  307.57   43.00
  12  -4  -3  646.74   65.69
 -12   4   3  675.33   68.89
  11  -4  -3  669.63   60.59
 -11   4   3  658.43   63.69
 -11   4   3  733.33   45.50
  10  -4  -3 1007.50   63.39
 -10   4   3 1067.49   49.99
 -10   4   3 1095.49   65.49
 -10   4   3  990.60   49.60
   9  -4  -3 1174.68   61.39
  -9   4   3 1037.60   46.60
  -9   4   3 1155.38   49.60
  -9   4   3 1102.99   49.80
   8  -4  -3  822.42   49.50
  -8   4   3  732.63   39.20
  -8   4   3  749.23   38.10
  -8   4   3  677.73   39.40
   7  -4  -3  432.56   36.50
   7  -4  -3  440.36   22.80
   7  -4  -3  476.95   30.60
  -7   4   3  475.45   30.50
  -7   4   3  435.56   30.80
  -7   4   3  389.36   31.70
   6  -4  -3    7.80   11.30
   6  -4  -3   10.50   13.40
   6  -4  -3   27.60   15.20
   6  -4  -3   -0.70    7.20
  -6   4   3   21.20   13.60
  -6   4   3   10.30   13.60
  -6   4   3   12.80   14.50
  -6   4   3    5.30   10.50
   5  -4  -3  561.24   30.60
   5  -4  -3  521.95   28.60
   5  -4  -3  554.44   32.80
   5  -4  -3  554.14   27.50
   5  -4  -3  590.34   31.30
  -5   4   3  530.95   27.50
  -5   4   3  584.54   31.70
  -5   4   3  549.95   30.80
  -5   4   3  528.05   32.40
   4  -4  -3  424.36   26.90
   4  -4  -3  403.96   26.60
   4  -4  -3  456.35   25.60
   4  -4  -3  410.06   27.40
   4  -4  -3  467.55   28.00
   4  -4  -3  428.76   28.30
  -4   4   3  441.96   29.50
  -4   4   3  421.76   28.60
  -4   4   3  425.16   25.00
  -4   4   3  485.95   28.40
  -4   4   3  469.65   26.50
   3  -4  -3   15.10   11.00
   3  -4  -3   37.50   14.10
   3  -4  -3   31.10   13.60
   3  -4  -3   16.40   11.80
   3  -4  -3   29.40   12.90
   3  -4  -3   16.60   12.60
  -3   4   3   50.69   14.90
  -3   4   3   28.80   10.50
  -3   4   3   15.30   11.00
  -3   4   3   16.70   13.00
  -3   4   3   -0.50   11.60
  -3   4   3   14.00   13.30
  -3   4   3   35.10   11.60
   2  -4  -3   91.49   15.70
   2  -4  -3  109.19   15.70
   2  -4  -3   94.59   16.90
   2  -4  -3   91.59   15.90
   2  -4  -3  105.69   17.00
  -2   4   3   86.59   11.30
  -2   4   3   88.19   16.20
  -2   4   3   51.69   14.70
  -2   4   3   94.49   14.30
  -2   4   3  102.19   17.30
  -2   4   3   62.09   13.70
   1  -4  -3  575.94   32.00
   1  -4  -3  570.04   29.60
   1  -4  -3  605.74   30.70
   1  -4  -3  500.95   28.70
  -1   4   3  628.34   29.70
  -1   4   3  608.84   31.80
  -1   4   3  634.14   29.10
  -1   4   3  579.14   27.20
  -1   4   3  610.34   24.40
  -1   4   3  579.64   30.40
   0  -4  -3 1018.40   38.70
   0  -4  -3  977.30   36.70
   0  -4  -3  973.50   38.50
   0  -4  -3 1026.50   38.20
   0  -4  -3 1011.40   36.50
   0   4   3  963.10   37.10
   0   4   3  937.21   37.60
   0   4   3  926.51   35.70
  -1  -4  -3 1041.40   36.30
  -1  -4  -3  964.40   37.90
  -1  -4  -3  902.51   35.40
  -1  -4  -3  933.91   38.40
  -1  -4  -3 1029.70   37.30
   1   4   3  934.01   36.40
   1   4   3 1041.30   37.90
   1   4   3  976.90   35.40
   1   4   3 1023.30   37.50
   1   4   3  959.50   32.80
  -2  -4  -3 1314.07   46.20
  -2  -4  -3 1265.97   40.90
  -2  -4  -3 1285.87   41.40
  -2  -4  -3 1259.57   42.70
  -2  -4  -3 1285.17   42.60
   2   4   3 1311.97   40.70
   2   4   3 1295.17   41.90
   2   4   3 1268.77   36.90
   2   4   3 1287.37   34.70
  -3  -4  -3 3192.08   77.49
  -3  -4  -3 3334.67   75.49
  -3  -4  -3 3372.46   77.79
  -3  -4  -3 3313.37   85.29
  -3  -4  -3 3241.78   78.99
  -3  -4  -3 3202.08   78.79
   3   4   3 3332.67   77.09
   3   4   3 3374.86   77.89
  -4  -4  -3  878.21   34.00
  -4  -4  -3  825.72   31.40
  -4  -4  -3  832.92   33.50
  -4  -4  -3  835.32   30.50
  -4  -4  -3  897.01   39.60
  -4  -4  -3  905.01   32.30
  -4  -4  -3  846.82   33.70
   4   4   3  786.52   33.40
  -5  -4  -3  954.90   34.30
  -5  -4  -3  978.70   33.90
  -5  -4  -3  955.60   42.70
   5   4   3  897.11   39.50
  -6  -4  -3 1100.19   46.80
   6   4   3  990.10   45.80
  -7  -4  -3 1030.10   47.60
   7   4   3 1053.79   50.59
  -8  -4  -3  527.45   36.80
   8   4   3  480.45   40.10
  -9  -4  -3  604.44   41.40
   9   4   3  603.14   47.20
 -10  -4  -3  174.28   30.00
 -10  -4  -3  159.38   27.60
  10   4   3  152.08   32.00
  11   4   3   22.60   24.60
 -12   5   3  -31.80   20.90
 -12   5   3    6.70   27.70
  11  -5  -3   97.99   32.10
 -11   5   3   59.09   24.30
 -11   5   3   65.39   31.90
 -11   5   3   52.39   25.50
  10  -5  -3  214.58   37.70
 -10   5   3  249.48   31.40
 -10   5   3  220.28   30.80
 -10   5   3  286.27   44.40
   9  -5  -3  161.98   32.90
  -9   5   3  150.48   26.50
  -9   5   3  217.38   29.20
  -9   5   3  177.88   34.90
   8  -5  -3  843.82   51.99
  -8   5   3  763.42   51.59
  -8   5   3  746.03   41.10
  -8   5   3  771.02   42.60
  -8   5   3  812.42   45.00
   7  -5  -3  943.11   43.00
   7  -5  -3  967.00   38.80
   7  -5  -3  854.51   34.70
   7  -5  -3  934.31   49.90
  -7   5   3  973.40   45.00
  -7   5   3 1042.50   54.09
  -7   5   3  864.81   44.70
  -7   5   3  934.11   43.50
   6  -5  -3  996.10   47.40
   6  -5  -3  992.90   43.10
   6  -5  -3  976.60   38.10
   6  -5  -3  947.61   39.80
  -6   5   3 1016.70   44.60
  -6   5   3  964.80   44.90
  -6   5   3 1023.90   43.60
  -6   5   3  953.30   48.90
   5  -5  -3 1103.29   44.20
   5  -5  -3 1071.59   42.30
   5  -5  -3 1026.20   43.70
   5  -5  -3 1083.59   40.60
  -5   5   3 1039.50   47.80
  -5   5   3 1186.68   45.20
  -5   5   3 1046.40   44.50
  -5   5   3  998.90   45.20
   4  -5  -3 2363.76   67.89
   4  -5  -3 2470.65   69.89
   4  -5  -3 2428.06   69.89
  -4   5   3 2576.94   70.99
  -4   5   3 2420.76   71.49
  -4   5   3 2543.15   68.19
  -4   5   3 2365.06   70.29
  -4   5   3 2361.26   73.59
   3  -5  -3 4014.60   96.89
   3  -5  -3 3960.20   96.69
   3  -5  -3 3771.62   94.89
   3  -5  -3 3942.71   96.49
  -3   5   3 4102.69   97.39
  -3   5   3 3791.92   97.79
  -3   5   3 4010.40   99.09
  -3   5   3 3793.12   96.79
   2  -5  -3 2615.74   72.49
   2  -5  -3 2659.63   72.59
   2  -5  -3 2502.75   70.89
   2  -5  -3 2724.03   73.19
  -2   5   3 2750.32   63.79
  -2   5   3 2511.45   72.49
  -2   5   3 2652.53   70.19
  -2   5   3 2840.52   73.59
  -2   5   3 2646.14   73.59
   1  -5  -3 2261.67   66.29
   1  -5  -3 2399.36   67.09
   1  -5  -3 2243.18   64.79
   1  -5  -3 2364.66   66.69
  -1   5   3 2350.06   63.69
  -1   5   3 2396.66   53.99
  -1   5   3 2408.36   65.99
  -1   5   3 2238.98   65.79
  -1   5   3 2284.07   66.89
  -1   5   3 2402.16   60.89
   0  -5  -3 1304.87   45.70
   0  -5  -3 1271.07   35.10
   0  -5  -3 1233.28   45.70
   0  -5  -3 1212.58   43.90
   0   5   3 1317.57   47.10
   0   5   3 1281.47   44.30
   0   5   3 1244.78   39.60
   0   5   3 1238.18   41.90
   0   5   3 1249.97   45.20
  -1  -5  -3  370.66   28.20
  -1  -5  -3  402.06   28.70
  -1  -5  -3  395.26   27.10
  -1  -5  -3  361.96   26.50
   1   5   3  371.26   22.30
   1   5   3  372.76   27.60
   1   5   3  352.06   26.70
  -2  -5  -3 2028.00   62.89
  -2  -5  -3 2064.49   60.29
  -2  -5  -3 2063.79   58.59
  -2  -5  -3 2033.70   60.19
   2   5   3 2072.19   49.80
   2   5   3 2153.08   60.19
   2   5   3 2023.50   57.99
   2   5   3 1926.11   53.19
  -3  -5  -3 1119.79   41.60
  -3  -5  -3  998.00   40.70
  -3  -5  -3 1017.00   44.00
  -3  -5  -3 1079.19   39.40
  -3  -5  -3 1013.70   33.00
   3   5   3 1091.59   32.80
   3   5   3  981.60   35.40
   3   5   3 1005.60   34.50
   3   5   3 1068.59   39.80
  -4  -5  -3  539.15   25.10
  -4  -5  -3  541.75   33.90
  -4  -5  -3  602.94   32.90
  -4  -5  -3  520.95   30.10
  -4  -5  -3  628.24   30.20
   4   5   3  517.45   27.80
  -5  -5  -3   58.79   15.50
  -5  -5  -3   76.49   16.00
  -5  -5  -3   46.20   16.60
  -5  -5  -3   59.29   16.00
  -5  -5  -3   67.99   13.80
   5   5   3   34.00   14.20
  -6  -5  -3  393.16   27.20
  -6  -5  -3  437.46   33.40
   6   5   3  391.36   30.90
  -7  -5  -3  104.99   17.70
  -7  -5  -3   74.69   19.80
   7   5   3  105.89   23.10
  -8  -5  -3   15.00   16.20
   8   5   3   -0.80   17.20
  -9  -5  -3  131.89   25.90
   9   5   3  123.89   29.00
 -10  -5  -3  216.58   31.00
  10   5   3  194.18   34.80
  11   5   3  176.18   36.20
 -12   6   3  269.77   36.30
 -12   6   3  262.77   49.60
 -11   6   3  804.32   66.29
 -11   6   3  806.62   51.99
 -11   6   3  772.62   52.69
 -10   6   3 1665.33   84.09
 -10   6   3 1372.06   64.59
 -10   6   3 1398.36   63.49
  -9   6   3 1302.47   58.79
  -9   6   3 1303.97   59.79
  -9   6   3 1329.77   72.59
   8  -6  -3 1485.55   49.80
  -8   6   3 1388.96   70.69
  -8   6   3 1540.85   61.19
  -8   6   3 1407.26   60.39
   7  -6  -3  971.30   46.70
   7  -6  -3  947.91   41.90
   7  -6  -3  961.40   40.20
  -7   6   3  988.40   55.79
  -7   6   3  919.21   47.40
  -7   6   3  991.80   50.09
  -7   6   3 1006.50   47.50
   6  -6  -3 1036.90   43.30
   6  -6  -3  954.70   45.00
  -6   6   3  994.40   48.10
  -6   6   3 1036.00   52.69
  -6   6   3  831.72   44.30
  -6   6   3  992.40   45.30
   5  -6  -3  224.88   26.40
   5  -6  -3  241.68   26.90
   5  -6  -3  289.37   27.70
  -5   6   3  260.87   28.40
  -5   6   3  283.77   30.50
  -5   6   3  256.87   27.80
  -5   6   3  276.57   27.50
   4  -6  -3  113.19   19.70
   4  -6  -3  159.58   22.80
   4  -6  -3  141.79   22.10
  -4   6   3   92.89   17.00
  -4   6   3  120.49   20.20
  -4   6   3  126.49   22.10
  -4   6   3  143.29   22.80
  -4   6   3  126.79   18.90
   3  -6  -3    6.30   13.40
   3  -6  -3    8.70   15.20
   3  -6  -3  -17.40   13.60
   3  -6  -3    6.40   14.40
  -3   6   3    3.50   13.70
  -3   6   3   -3.70    9.00
  -3   6   3   19.00   16.20
  -3   6   3   -3.10   13.00
  -3   6   3   -9.40   13.70
   2  -6  -3  604.34   34.00
   2  -6  -3  534.75   33.60
   2  -6  -3  546.35   34.70
   2  -6  -3  460.55   31.80
  -2   6   3  556.94   30.70
  -2   6   3  548.35   25.30
  -2   6   3  560.44   32.80
  -2   6   3  580.64   35.00
  -2   6   3  551.94   35.50
   1  -6  -3  162.98   21.50
   1  -6  -3  152.18   21.70
   1  -6  -3  151.08   15.70
   1  -6  -3  144.99   21.70
   1  -6  -3  151.18   21.10
  -1   6   3  157.08   20.00
  -1   6   3  130.39   21.50
  -1   6   3  128.69   20.60
  -1   6   3  156.48   18.70
   0  -6  -3  635.64   25.60
   0  -6  -3  668.23   37.30
   0  -6  -3  637.24   35.20
   0  -6  -3  648.14   35.40
   0  -6  -3  658.43   36.10
   0   6   3  689.93   31.70
   0   6   3  662.93   36.10
   0   6   3  666.53   34.40
   0   6   3  638.34   36.00
  -1  -6  -3  624.34   35.40
  -1  -6  -3  673.83   35.40
  -1  -6  -3  667.23   36.50
  -1  -6  -3  693.83   25.60
  -1  -6  -3  698.03   36.20
   1   6   3  709.93   36.70
   1   6   3  728.33   26.90
   1   6   3  661.53   31.10
   1   6   3  702.93   24.00
   1   6   3  646.54   35.80
  -2  -6  -3  341.57   20.10
  -2  -6  -3  298.87   29.10
  -2  -6  -3  326.07   27.60
  -2  -6  -3  321.67   29.20
  -2  -6  -3  329.67   28.30
   2   6   3  354.66   19.20
   2   6   3  295.67   22.00
   2   6   3  357.76   28.80
   2   6   3  315.47   26.90
  -3  -6  -3  177.88   22.30
  -3  -6  -3  189.38   18.30
  -3  -6  -3  171.18   23.70
  -3  -6  -3  210.88   23.40
  -3  -6  -3  211.28   25.60
   3   6   3  168.48   20.80
   3   6   3  192.18   20.60
   3   6   3  203.78   18.40
  -4  -6  -3  788.62   37.60
  -4  -6  -3  783.42   32.30
  -4  -6  -3  785.52   39.60
  -4  -6  -3  759.62   37.10
  -4  -6  -3  758.92   41.80
   4   6   3  791.62   36.40
   4   6   3  791.62   34.50
  -5  -6  -3  217.48   23.70
  -5  -6  -3  161.98   19.20
  -5  -6  -3  183.78   23.90
  -5  -6  -3  196.08   23.60
  -5  -6  -3  220.08   27.90
   5   6   3  192.18   23.30
  -6  -6  -3 1149.29   52.89
  -6  -6  -3 1083.29   44.60
  -6  -6  -3 1132.69   47.10
  -6  -6  -3 1134.69   46.10
   6   6   3 1140.29   49.00
  -7  -6  -3 1774.62   58.49
  -7  -6  -3 1696.53   65.99
   7   6   3 1539.75   62.59
  -8  -6  -3  818.32   47.90
   8   6   3  823.02   49.80
  -9  -6  -3  638.74   45.20
   9   6   3  594.84   47.60
 -10  -6  -3  577.64   46.00
  10   6   3  479.95   48.80
 -12   7   3   74.39   30.10
 -12   7   3   64.49   37.80
 -11   7   3  -10.40   23.90
 -11   7   3    9.40   29.00
 -11   7   3   -0.10   23.50
 -10   7   3   37.20   23.20
 -10   7   3   -1.10   23.50
 -10   7   3    7.70   27.90
  -9   7   3   -3.10   19.00
  -9   7   3  -37.10   20.60
  -9   7   3   29.20   25.40
   8  -7  -3   71.29   19.00
  -8   7   3   63.09   27.40
  -8   7   3   55.09   24.10
  -8   7   3   94.69   24.10
   7  -7  -3  122.19   22.50
  -7   7   3   77.39   24.50
  -7   7   3  104.59   28.30
  -7   7   3   58.09   20.40
  -7   7   3  130.39   25.60
   6  -7  -3  370.66   34.10
   6  -7  -3  450.55   39.30
   6  -7  -3  425.56   33.80
  -6   7   3  400.76   36.90
  -6   7   3  325.87   36.90
  -6   7   3  401.86   37.80
  -6   7   3  406.36   35.60
   5  -7  -3  476.35   35.70
   5  -7  -3  420.86   35.60
   5  -7  -3  476.55   39.10
  -5   7   3  462.75   34.30
  -5   7   3  447.06   38.00
  -5   7   3  449.95   37.60
  -5   7   3  432.16   37.50
   4  -7  -3 3014.60   86.39
   4  -7  -3 2892.71   86.89
   4  -7  -3 3026.60   84.89
  -4   7   3 2835.52   87.19
  -4   7   3 3009.00   89.29
  -4   7   3 2882.61   85.39
  -4   7   3 2882.41   86.39
   3  -7  -3 2231.28   71.39
   3  -7  -3 2149.19   72.29
   3  -7  -3 2482.35   74.49
  -3   7   3 2345.67   72.59
  -3   7   3 2286.47   74.19
  -3   7   3 2167.78   72.79
  -3   7   3 2204.98   71.09
  -3   7   3 2395.76   64.79
   2  -7  -3 1944.31   65.99
   2  -7  -3 2036.30   66.19
   2  -7  -3 1976.30   66.99
   2  -7  -3 1904.31   65.99
  -2   7   3 1966.10   68.19
  -2   7   3 2115.79   64.49
  -2   7   3 2050.29   67.29
   1  -7  -3 1797.42   63.39
   1  -7  -3 1815.52   64.19
   1  -7  -3 1978.50   64.49
   1  -7  -3 1771.62   61.59
   1  -7  -3 1887.01   54.79
  -1   7   3 1974.00   61.19
  -1   7   3 1872.31   63.59
  -1   7   3 1837.22   64.09
   0  -7  -3 2705.63   81.79
   0  -7  -3 2772.32   80.89
   0  -7  -3 2735.83   82.09
   0  -7  -3 2711.53   79.39
   0  -7  -3 2874.31   70.69
   0   7   3 2787.72   76.19
   0   7   3 2821.82   82.19
   0   7   3 2731.93   81.09
  -1  -7  -3 1206.48   51.99
  -1  -7  -3 1163.68   49.00
  -1  -7  -3 1237.48   39.50
  -1  -7  -3 1224.78   50.49
  -1  -7  -3 1236.88   52.39
   1   7   3 1305.57   52.19
   1   7   3 1406.96   42.50
   1   7   3 1329.47   52.39
  -2  -7  -3 1419.06   56.39
  -2  -7  -3 1468.45   43.90
  -2  -7  -3 1436.16   54.49
  -2  -7  -3 1434.36   53.69
  -2  -7  -3 1496.65   57.49
   2   7   3 1330.97   52.49
   2   7   3 1423.26   41.70
   2   7   3 1379.86   53.79
  -3  -7  -3 2115.49   69.19
  -3  -7  -3 2134.59   67.59
  -3  -7  -3 2071.49   60.09
  -3  -7  -3 2088.49   67.99
  -3  -7  -3 2085.29   70.69
   3   7   3 2154.18   59.49
   3   7   3 2022.10   66.29
   3   7   3 2026.30   63.39
   3   7   3 2030.40   56.99
  -4  -7  -3  656.23   40.10
  -4  -7  -3  605.74   37.60
  -4  -7  -3  645.34   37.70
  -4  -7  -3  620.54   40.60
  -4  -7  -3  534.35   30.60
   4   7   3  589.54   35.40
   4   7   3  611.54   31.30
  -5  -7  -3  522.65   36.00
  -5  -7  -3  484.25   35.10
  -5  -7  -3  482.55   38.10
  -5  -7  -3  527.85   37.60
   5   7   3  558.94   32.70
  -6  -7  -3  165.88   24.20
  -6  -7  -3  190.98   26.80
  -6  -7  -3  171.78   27.60
  -6  -7  -3  113.79   22.20
   6   7   3  162.28   24.20
  -7  -7  -3  388.06   38.10
  -7  -7  -3  364.96   34.30
  -7  -7  -3  374.76   33.40
   7   7   3  376.86   35.40
  -8  -7  -3   -0.90   18.40
   8   7   3  -13.50   16.90
  -9  -7  -3   19.60   19.90
   9   7   3  -15.10   19.40
 -11   8   3  296.37   50.79
 -11   8   3  379.46   45.10
 -11   8   3  397.76   45.00
 -10   8   3  741.83   69.09
 -10   8   3  705.93   56.49
 -10   8   3  675.93   53.49
  -9   8   3  738.33   61.39
  -9   8   3  792.42   53.59
  -9   8   3  801.02   56.19
   8  -8  -3 1025.00   48.90
  -8   8   3  960.90   56.49
  -8   8   3 1085.59   59.89
  -8   8   3 1093.09   65.69
   7  -8  -3 1080.89   51.29
  -7   8   3 1032.90   57.79
  -7   8   3  986.60   55.49
  -7   8   3 1101.19   61.69
   6  -8  -3 1417.76   63.89
   6  -8  -3 1374.66   63.99
   6  -8  -3 1413.46   58.69
  -6   8   3 1480.85   63.99
  -6   8   3 1338.37   65.39
  -6   8   3 1399.96   63.49
   5  -8  -3 2157.38   77.69
   5  -8  -3 2287.87   74.89
   5  -8  -3 2167.58   76.39
  -5   8   3 2274.57   78.29
  -5   8   3 2221.38   80.29
  -5   8   3 2199.98   75.89
  -5   8   3 2139.69   78.89
   4  -8  -3 1327.67   59.19
   4  -8  -3 1321.57   58.29
   4  -8  -3 1242.38   55.49
  -4   8   3 1430.46   59.59
  -4   8   3 1279.77   59.29
  -4   8   3 1291.37   57.39
  -4   8   3 1283.57   56.29
   3  -8  -3 1601.74   64.39
   3  -8  -3 1662.53   62.69
   3  -8  -3 1672.73   65.09
  -3   8   3 1657.63   64.09
  -3   8   3 1654.73   54.09
  -3   8   3 1601.44   64.99
  -3   8   3 1730.93   63.39
  -3   8   3 1617.44   61.49
   2  -8  -3  475.15   36.20
   2  -8  -3  534.65   40.10
   2  -8  -3  613.44   39.50
   2  -8  -3  494.25   38.90
  -2   8   3  614.04   40.60
  -2   8   3  530.25   39.70
  -2   8   3  470.05   35.10
   1  -8  -3  293.87   31.40
   1  -8  -3  271.97   29.70
   1  -8  -3  270.07   23.20
   1  -8  -3  314.67   31.00
   1  -8  -3  281.47   31.30
  -1   8   3  321.37   33.70
  -1   8   3  354.96   32.50
  -1   8   3  345.07   33.50
   0  -8  -3  206.08   27.50
   0  -8  -3  251.27   21.50
   0  -8  -3  260.97   29.50
   0  -8  -3  258.77   31.20
   0  -8  -3  250.27   30.00
   0   8   3  282.87   27.00
   0   8   3  261.97   29.80
   0   8   3  253.97   29.80
  -1  -8  -3  157.28   18.10
  -1  -8  -3  173.08   26.00
  -1  -8  -3  150.28   26.90
  -1  -8  -3  139.39   23.90
  -1  -8  -3  149.19   26.10
   1   8   3  193.88   21.10
   1   8   3  188.08   26.10
   1   8   3  164.88   25.40
  -2  -8  -3  -20.30   17.40
  -2  -8  -3   18.20   11.50
  -2  -8  -3   11.80   16.60
  -2  -8  -3   10.50   16.80
  -2  -8  -3  -29.10   15.00
   2   8   3    8.40   17.20
   2   8   3   -0.40   15.40
   2   8   3   15.80   11.50
   2   8   3    8.90    9.70
  -3  -8  -3  422.36   38.50
  -3  -8  -3  544.75   38.60
  -3  -8  -3  411.26   36.90
  -3  -8  -3  485.85   28.60
  -3  -8  -3  496.55   39.60
   3   8   3  499.15   27.30
   3   8   3  430.16   34.00
   3   8   3  422.96   35.70
  -4  -8  -3  188.18   27.10
  -4  -8  -3  260.57   30.20
  -4  -8  -3  212.28   30.70
  -4  -8  -3  235.78   31.10
   4   8   3  237.68   23.40
   4   8   3  214.48   24.60
  -5  -8  -3  696.93   44.40
  -5  -8  -3  659.43   45.50
  -5  -8  -3  673.33   44.40
   5   8   3  679.53   37.00
  -6  -8  -3  459.65   39.30
  -6  -8  -3  444.46   39.90
  -6  -8  -3  502.15   43.90
   6   8   3  399.56   33.80
  -7  -8  -3 1299.67   62.79
  -7  -8  -3 1370.26   60.39
  -7  -8  -3 1299.57   58.69
   7   8   3 1291.57   57.49
  -8  -8  -3  811.52   53.59
  -8  -8  -3  706.23   47.90
  -9  -8  -3  680.63   52.39
 -11   9   3  107.09   34.40
 -11   9   3   93.29   34.20
 -11   9   3  118.79   40.70
 -10   9   3  163.98   41.10
 -10   9   3  171.68   36.80
 -10   9   3  184.98   36.50
  -9   9   3  152.78   33.30
  -9   9   3  139.29   36.50
  -9   9   3  110.69   31.80
   8  -9  -3   80.39   24.60
  -8   9   3  139.39   35.10
  -8   9   3   81.79   28.40
  -8   9   3   59.59   29.10
   7  -9  -3  -18.60   19.60
  -7   9   3   23.90   25.60
  -7   9   3   43.80   25.80
  -7   9   3  -11.00   21.00
   6  -9  -3  -26.50   23.00
   6  -9  -3   21.90   21.70
  -6   9   3   24.70   23.90
  -6   9   3   36.40   23.60
  -6   9   3   -5.10   22.70
   5  -9  -3  142.29   27.40
   5  -9  -3  124.79   28.30
   5  -9  -3  121.69   26.70
  -5   9   3  104.99   27.60
  -5   9   3  142.59   30.20
  -5   9   3  102.99   27.60
   4  -9  -3  541.05   44.40
   4  -9  -3  647.84   47.40
   4  -9  -3  595.04   47.90
  -4   9   3  601.74   45.80
  -4   9   3  773.42   49.30
  -4   9   3  607.04   44.80
  -4   9   3  596.94   42.80
   3  -9  -3  729.13   46.60
   3  -9  -3  727.23   48.70
   3  -9  -3  727.03   49.60
  -3   9   3  712.93   47.90
  -3   9   3  809.52   49.90
  -3   9   3  762.92   46.80
   2  -9  -3  618.04   44.60
   2  -9  -3  619.14   43.80
   2  -9  -3  599.24   47.40
  -2   9   3  577.04   42.50
  -2   9   3  651.53   33.70
  -2   9   3  619.84   44.20
  -2   9   3  671.63   46.90
   1  -9  -3 1259.87   60.79
   1  -9  -3 1385.76   61.69
   1  -9  -3 1361.86   59.19
   1  -9  -3 1381.96   59.69
  -1   9   3 1430.56   61.19
  -1   9   3 1426.86   62.29
  -1   9   3 1308.67   60.19
   0  -9  -3 1234.98   60.39
   0  -9  -3 1221.78   57.39
   0  -9  -3 1251.87   59.19
   0  -9  -3 1384.86   59.29
   0  -9  -3 1258.07   46.00
   0   9   3 1196.28   57.99
   0   9   3 1352.06   60.89
   0   9   3 1288.77   52.59
  -1  -9  -3 1903.11   71.29
  -1  -9  -3 1927.81   58.59
  -1  -9  -3 1918.31   71.59
  -1  -9  -3 2083.39   75.19
  -1  -9  -3 1945.71   73.69
   1   9   3 1843.72   70.89
   1   9   3 1869.31   71.99
   1   9   3 1967.40   61.49
  -2  -9  -3 1197.38   44.20
  -2  -9  -3 1258.17   58.09
  -2  -9  -3 1244.98   59.99
  -2  -9  -3 1203.98   59.49
   2   9   3 1217.48   42.20
   2   9   3 1178.28   43.60
   2   9   3 1203.88   58.49
   2   9   3 1226.78   55.99
  -3  -9  -3  969.00   52.99
  -3  -9  -3 1033.50   55.29
  -3  -9  -3  932.11   53.29
   3   9   3  855.41   37.20
   3   9   3  877.11   47.20
  -4  -9  -3 1163.98   59.79
  -4  -9  -3 1301.37   59.59
  -4  -9  -3 1195.38   60.29
   4   9   3 1158.48   50.49
   4   9   3 1190.48   45.90
  -5  -9  -3  598.44   46.60
  -5  -9  -3  605.34   48.40
  -5  -9  -3  687.93   46.80
   5   9   3  626.84   36.30
  -6  -9  -3  761.62   50.29
  -6  -9  -3  736.33   50.19
  -6  -9  -3  708.33   51.99
  -7  -9  -3  342.17   37.00
  -7  -9  -3  373.96   41.30
  -7  -9  -3  353.86   40.10
  -8  -9  -3  155.88   33.00
  -8  -9  -3  132.19   29.80
 -10  10   3  264.47   43.70
 -10  10   3  312.97   43.80
 -10  10   3  225.18   46.50
  -9  10   3  534.85   51.69
  -9  10   3  527.75   52.49
  -9  10   3  431.26   54.99
   8 -10  -3  503.25   43.80
  -8  10   3  489.35   50.19
  -8  10   3  567.24   59.29
  -8  10   3  510.25   49.60
   7 -10  -3  567.14   46.80
  -7  10   3  670.23   55.89
  -7  10   3  600.24   56.59
  -7  10   3  588.94   52.39
   6 -10  -3 1339.47   70.89
   6 -10  -3 1258.47   63.49
  -6  10   3 1289.77   66.69
  -6  10   3 1384.56   71.29
  -6  10   3 1335.87   68.99
   5 -10  -3  848.82   54.69
   5 -10  -3 1017.40   60.39
  -5  10   3  863.41   56.99
  -5  10   3  933.61   58.69
  -5  10   3  936.71   57.89
   4 -10  -3 1948.11   80.09
   4 -10  -3 1978.10   79.09
   4 -10  -3 2003.40   78.19
  -4  10   3 2039.70   80.69
  -4  10   3 1989.20   81.09
  -4  10   3 1948.61   79.59
   3 -10  -3  988.20   55.39
   3 -10  -3  941.71   57.39
   3 -10  -3  875.91   55.39
  -3  10   3 1013.80   56.29
  -3  10   3  974.30   57.79
  -3  10   3 1001.10   57.49
   2 -10  -3 1019.40   58.29
   2 -10  -3 1036.80   56.79
   2 -10  -3 1076.69   58.89
  -2  10   3  996.10   57.89
  -2  10   3 1051.99   58.49
  -2  10   3 1026.60   58.79
   1 -10  -3  316.27   35.90
   1 -10  -3  250.07   34.40
   1 -10  -3  287.37   38.10
  -1  10   3  332.57   38.60
  -1  10   3  400.76   40.10
  -1  10   3  273.57   36.00
   0 -10  -3  270.47   35.80
   0 -10  -3  199.18   34.10
   0 -10  -3  275.27   34.50
   0  10   3  311.07   37.00
   0  10   3  271.87   36.00
   0  10   3  274.37   30.40
  -1 -10  -3  244.28   35.20
  -1 -10  -3  211.28   34.00
  -1 -10  -3  256.57   34.70
   1  10   3  235.28   26.50
   1  10   3  266.17   35.10
  -2 -10  -3   22.00   22.00
  -2 -10  -3  120.89   28.90
  -2 -10  -3  115.59   29.50
   2  10   3   84.99   17.40
   2  10   3   69.59   25.80
   2  10   3   54.59   14.50
  -3 -10  -3   82.09   27.10
  -3 -10  -3   44.90   24.70
  -3 -10  -3   22.30   24.30
   3  10   3   61.89   23.50
   3  10   3   53.99   14.30
  -4 -10  -3  -18.60   21.70
  -4 -10  -3    3.30   21.10
  -4 -10  -3    7.80   23.60
   4  10   3   13.90   19.50
  -5 -10  -3  -30.90   21.20
  -5 -10  -3    3.20   23.00
  -5 -10  -3    7.90   23.10
  -6 -10  -3  309.87   40.50
  -6 -10  -3  344.87   39.80
  -6 -10  -3  262.67   38.60
  -7 -10  -3  202.28   36.90
  -7 -10  -3  236.88   37.60
  -7 -10  -3  217.48   35.20
  -8 -10  -3  407.06   47.30
 -10  11   3  184.88   40.60
 -10  11   3  239.08   49.70
  -9  11   3  341.07   47.30
  -9  11   3  194.88   41.10
  -9  11   3  253.17   48.20
   8 -11  -3  219.38   35.50
  -8  11   3  184.08   39.80
  -8  11   3  202.58   41.70
  -8  11   3  188.68   39.70
   7 -11  -3  172.98   33.30
  -7  11   3  141.89   37.00
  -7  11   3  162.98   37.40
  -7  11   3  266.77   41.20
   6 -11  -3  295.37   38.90
   6 -11  -3  289.27   43.40
  -6  11   3  300.97   43.40
  -6  11   3  274.27   40.50
  -6  11   3  301.57   44.80
   5 -11  -3   49.70   30.90
   5 -11  -3   60.79   27.70
  -5  11   3  122.89   32.80
  -5  11   3  133.69   33.80
  -5  11   3   92.29   32.30
   4 -11  -3  -24.50   23.90
   4 -11  -3   31.00   26.20
  -4  11   3   15.70   26.60
  -4  11   3  -30.00   24.40
  -4  11   3  -33.10   23.50
   3 -11  -3   57.59   29.40
   3 -11  -3   71.79   29.00
   3 -11  -3   -3.20   22.90
  -3  11   3   57.29   26.90
  -3  11   3   88.49   30.00
  -3  11   3   71.39   30.30
   2 -11  -3   96.39   30.30
   2 -11  -3  156.88   35.50
   2 -11  -3  176.98   33.80
  -2  11   3  183.18   36.80
  -2  11   3  139.69   32.00
  -2  11   3  118.79   32.30
   1 -11  -3  514.05   48.30
   1 -11  -3  618.94   50.69
   1 -11  -3  501.75   47.90
  -1  11   3  532.35   46.00
  -1  11   3  460.35   44.80
  -1  11   3  484.75   48.70
   0 -11  -3  470.25   46.60
   0 -11  -3  373.66   41.40
   0 -11  -3  440.06   45.10
   0  11   3  403.16   38.50
   0  11   3  368.66   42.70
  -1 -11  -3  512.35   47.40
  -1 -11  -3  499.75   48.20
  -1 -11  -3  514.45   49.80
   1  11   3  461.75   34.90
   1  11   3  488.65   46.50
  -2 -11  -3  413.66   44.60
  -2 -11  -3  521.55   48.50
  -2 -11  -3  429.56   45.90
   2  11   3  439.46   44.70
  -3 -11  -3 1254.77   68.79
  -3 -11  -3 1286.27   68.99
  -3 -11  -3 1323.07   69.09
   3  11   3 1290.17   62.69
  -4 -11  -3  809.62   58.49
  -4 -11  -3  745.83   56.79
  -4 -11  -3  873.91   59.59
   4  11   3  646.24   46.60
  -5 -11  -3  575.24   51.69
  -5 -11  -3  453.95   48.20
  -5 -11  -3  578.04   53.19
  -6 -11  -3  537.45   49.90
  -6 -11  -3  612.74   55.29
  -6 -11  -3  549.65   52.99
  -7 -11  -3  799.82   61.79
  -7 -11  -3  802.42   63.19
  -9  12   3   16.80   35.80
  -9  12   3   18.40   31.70
   8 -12  -3   99.19   33.30
  -8  12   3  159.38   42.10
  -8  12   3  120.99   38.10
  -8  12   3   51.99   36.30
   7 -12  -3  282.97   41.00
  -7  12   3  303.77   49.10
  -7  12   3  225.78   44.30
  -7  12   3  279.07   44.60
   6 -12  -3  290.47   41.00
   6 -12  -3  276.77   46.20
  -6  12   3  332.07   46.50
  -6  12   3  366.26   47.30
  -6  12   3  354.76   49.30
   5 -12  -3  596.04   52.89
   5 -12  -3  391.36   50.29
  -5  12   3  498.65   53.89
  -5  12   3  510.95   55.59
  -5  12   3  499.35   53.49
   4 -12  -3  883.41   60.99
   4 -12  -3  778.02   62.29
  -4  12   3  907.11   64.49
  -4  12   3  842.82   64.49
  -4  12   3  789.32   64.49
   3 -12  -3  975.70   67.59
   3 -12  -3 1164.28   67.69
  -3  12   3 1123.09   70.69
  -3  12   3 1108.09   68.69
  -3  12   3  963.50   65.39
   2 -12  -3  736.03   56.89
   2 -12  -3  605.84   54.29
   2 -12  -3  750.82   60.49
  -2  12   3  711.43   57.99
  -2  12   3  768.82   60.69
   1 -12  -3 1085.99   65.69
   1 -12  -3 1226.68   70.19
   1 -12  -3 1125.89   69.09
  -1  12   3 1147.39   61.29
  -1  12   3 1118.39   67.59
   0 -12  -3  452.65   48.30
   0 -12  -3  525.05   51.59
   0 -12  -3  433.36   49.20
   0  12   3  519.85   49.80
  -1 -12  -3  238.88   40.90
  -1 -12  -3  309.87   41.70
  -1 -12  -3  211.38   40.00
   1  12   3  232.28   36.10
  -2 -12  -3  217.18   38.90
  -2 -12  -3  200.48   37.90
  -2 -12  -3  259.27   41.30
   2  12   3  151.78   33.90
  -3 -12  -3  233.48   40.90
  -3 -12  -3  221.68   38.40
  -3 -12  -3  190.38   38.10
   3  12   3  272.77   38.50
  -4 -12  -3  187.38   36.90
  -4 -12  -3  153.78   35.70
  -4 -12  -3  163.78   36.60
   4  12   3  157.78   31.60
  -5 -12  -3  -23.80   24.50
  -5 -12  -3   27.60   30.40
  -5 -12  -3   37.30   29.10
  -6 -12  -3   10.10   28.30
   7 -13  -3  353.56   46.20
  -7  13   3  276.97   47.20
  -7  13   3  420.36   54.29
  -7  13   3  248.08   50.59
   6 -13  -3  312.17   50.69
   6 -13  -3  314.77   43.90
  -6  13   3  305.97   47.60
  -6  13   3  329.37   52.19
  -6  13   3  205.18   44.90
   5 -13  -3   80.99   36.60
   5 -13  -3   22.80   32.00
  -5  13   3   90.29   38.60
  -5  13   3   17.80   32.30
  -5  13   3   56.09   35.40
   4 -13  -3   63.79   32.40
   4 -13  -3   92.99   36.50
  -4  13   3   87.09   35.00
  -4  13   3  152.98   41.10
   3 -13  -3   43.50   31.00
   3 -13  -3   51.59   34.10
  -3  13   3   41.30   32.40
  -3  13   3   27.00   34.60
   2 -13  -3    4.20   26.80
   2 -13  -3    5.20   31.90
  -2  13   3   22.70   30.30
  -2  13   3  -10.50   30.90
   1 -13  -3   -9.50   26.00
   1 -13  -3   35.40   29.60
   1 -13  -3  -10.30   28.00
  -1  13   3    5.70   30.70
   0 -13  -3   73.09   35.10
   0 -13  -3  111.19   34.00
   0 -13  -3   58.89   33.20
   0  13   3   29.50   30.80
  -1 -13  -3  266.17   43.20
  -1 -13  -3  307.97   46.40
  -1 -13  -3  305.47   45.50
   1  13   3  212.78   41.30
  -2 -13  -3  199.58   41.30
  -2 -13  -3  187.98   39.90
  -2 -13  -3  150.78   38.90
   2  13   3  211.38   38.30
  -3 -13  -3  368.56   48.80
  -3 -13  -3  371.36   48.50
  -3 -13  -3  380.56   51.09
   3  13   3  370.36   44.10
  -4 -13  -3  487.55   53.09
  -4 -13  -3  593.64   58.79
  -4 -13  -3  432.76   49.50
  -6  14   3   32.30   37.30
  -6  14   3   48.70   40.70
   5 -14  -3  135.29   38.80
   5 -14  -3  145.39   43.30
  -5  14   3   76.99   41.00
  -5  14   3    5.90   35.00
   4 -14  -3  217.08   43.30
   4 -14  -3  176.88   44.40
  -4  14   3  229.58   51.49
  -4  14   3  128.19   42.40
   3 -14  -3  157.88   42.50
   3 -14  -3  157.18   40.50
  -3  14   3  195.88   43.50
   2 -14  -3  353.16   52.19
   2 -14  -3  383.46   51.69
  -2  14   3  360.56   50.49
   1 -14  -3  351.96   51.99
   1 -14  -3  341.17   47.30
  -1  14   3  364.86   50.99
   0 -14  -3  414.56   53.99
   0 -14  -3  467.85   53.59
   0 -14  -3  416.86   52.19
   0  14   3  503.85   55.29
  -1 -14  -3  393.36   51.79
  -1 -14  -3  483.95   55.29
  -1 -14  -3  454.25   52.99
   1  14   3  394.66   52.09
  -2 -14  -3  146.19   42.20
  -2 -14  -3  176.78   40.20
  -2 -14  -3  205.18   42.20
   2  14   3  216.98   39.80
   2 -15  -3  234.58   49.20
  -2  15   3  199.78   47.00
   1 -15  -3   69.29   41.40
  -1  15   3   22.30   36.20
   2  15  -4  101.39   40.40
   2  15  -4  130.39   39.40
   1  15  -4  118.49   39.70
   1  15  -4  197.78   46.90
  -1 -15   4  172.48   42.90
   0  15  -4   42.60   39.00
   0  15  -4   51.79   36.80
   0 -15   4   86.19   36.90
  -1  15  -4  -13.10   29.20
  -1  15  -4   19.70   40.00
   1 -15   4  -19.70   30.50
  -2  15  -4   41.40   34.70
  -2  15  -4   29.40   44.10
   2 -15   4   38.70   32.50
  -3  15  -4  105.49   39.90
  -3  15  -4   40.20   46.30
   3 -15   4   81.69   36.60
   4  14  -4    5.40   31.20
  -4 -14   4   68.99   34.20
  -4 -14   4   60.19   35.80
  -4 -14   4   38.90   33.80
   3  14  -4  145.19   37.10
   3  14  -4  113.39   40.60
  -3 -14   4  178.38   42.00
  -3 -14   4  191.98   40.60
   2  14  -4   45.80   33.30
   2  14  -4   79.39   36.90
  -2 -14   4  169.08   39.00
   1  14  -4   87.69   36.00
   1  14  -4  103.59   40.60
  -1 -14   4   93.29   35.80
   0  14  -4  298.97   52.89
   0  14  -4  257.47   44.20
   0 -14   4  299.27   45.60
  -1  14  -4  366.76   55.59
  -1  14  -4  288.47   46.00
   1 -14   4  240.08   43.20
  -2  14  -4  647.34   60.49
  -2  14  -4  680.23   72.89
   2 -14   4  520.45   54.49
  -3  14  -4  419.96   51.29
  -3  14  -4  318.47   58.89
  -3  14  -4  342.17   47.80
   3 -14   4  273.27   43.30
  -4  14  -4  378.86   64.49
  -4  14  -4  422.46   52.39
  -4  14  -4  343.57   50.19
   4 -14   4  326.07   45.10
  -5  14  -4  243.58   45.60
  -5  14  -4  280.37   48.30
  -5  14  -4  213.18   57.79
   5 -14   4  393.96   45.40
   6  13  -4  253.47   44.30
  -6 -13   4  282.57   46.30
  -6 -13   4  326.87   47.20
   5  13  -4  134.09   35.30
  -5 -13   4  312.77   41.80
  -5 -13   4  300.97   46.60
  -5 -13   4  249.58   44.50
   4  13  -4  347.17   50.69
  -4 -13   4  459.35   52.39
  -4 -13   4  449.66   53.49
  -4 -13   4  478.45   49.00
   3  13  -4  330.17   49.60
   3  13  -4  338.97   45.20
  -3 -13   4  308.57   44.60
  -3 -13   4  254.27   43.10
  -3 -13   4  370.26   44.50
   2  13  -4  430.86   49.70
   2  13  -4  553.24   59.39
  -2 -13   4  509.35   53.59
  -2 -13   4  463.15   49.40
   1  13  -4  353.26   51.29
   1  13  -4  352.06   47.00
  -1 -13   4  228.48   41.40
  -1 -13   4  359.56   45.10
   0  13  -4  769.92   72.19
   0  13  -4  713.83   61.09
   0 -13   4  739.13   58.79
  -1  13  -4  147.89   44.90
  -1  13  -4  202.28   37.90
  -1  13  -4  167.28   37.70
   1 -13   4  151.98   35.30
  -2  13  -4  101.89   33.00
  -2  13  -4   63.19   31.00
  -2  13  -4   98.69   42.90
   2 -13   4   80.19   31.00
  -3  13  -4   -3.30   27.60
  -3  13  -4  -20.00   26.20
  -3  13  -4   31.90   38.20
   3 -13   4   -8.70   25.10
  -4  13  -4    2.30   38.80
  -4  13  -4   21.70   29.00
  -4  13  -4   26.90   29.90
   4 -13   4   16.60   27.60
  -5  13  -4  -69.59   33.60
  -5  13  -4    8.60   31.40
  -5  13  -4   -1.40   31.50
   5 -13   4  -41.00   25.20
  -6  13  -4   66.19   35.80
  -6  13  -4   41.10   43.10
  -6  13  -4   11.90   30.80
   6 -13   4   19.80   28.00
  -7  13  -4   52.39   34.60
  -7  13  -4   90.89   38.50
  -7  13  -4   89.29   47.70
   7  12  -4  398.16   50.39
  -7 -12   4  443.66   50.89
  -7 -12   4  381.56   49.99
   6  12  -4  159.18   32.80
   6  12  -4  166.38   37.80
  -6 -12   4  176.68   38.10
  -6 -12   4  179.08   40.10
   5  12  -4  306.17   44.40
   5  12  -4  270.97   41.40
  -5 -12   4  278.87   44.80
  -5 -12   4  340.37   46.50
  -5 -12   4  376.86   40.60
   4  12  -4   67.19   32.50
  -4 -12   4   37.20   25.90
  -4 -12   4   32.00   26.50
  -4 -12   4   35.60   29.60
   3  12  -4   69.99   34.10
   3  12  -4   73.59   30.20
  -3 -12   4  128.19   32.00
  -3 -12   4  171.48   35.00
  -3 -12   4   41.80   30.90
   2  12  -4   46.90   28.60
   2  12  -4   37.10   31.30
  -2 -12   4   64.89   30.60
  -2 -12   4   -2.50   26.10
  -2 -12   4   38.60   26.50
   1  12  -4   20.60   28.50
   1  12  -4   83.49   36.30
  -1 -12   4  125.29   32.60
  -1 -12   4  144.79   31.60
   0  12  -4   50.99   35.00
   0  12  -4   68.89   28.60
   0  12  -4  106.89   32.10
   0 -12   4   57.29   28.40
   0 -12   4  138.59   32.20
  -1  12  -4  280.47   39.40
  -1  12  -4  254.27   40.10
  -1  12  -4  309.17   50.39
   1 -12   4  227.38   37.20
  -2  12  -4  115.79   33.30
  -2  12  -4   67.99   30.90
  -2  12  -4  126.39   42.30
   2 -12   4  133.49   32.90
  -3  12  -4  449.06   62.09
  -3  12  -4  468.85   50.59
  -3  12  -4  400.16   48.00
   3 -12   4  527.65   47.60
  -4  12  -4  471.75   50.39
  -4  12  -4  430.96   61.79
  -4  12  -4  417.26   47.80
   4 -12   4  483.45   45.90
  -5  12  -4  601.84   55.69
  -5  12  -4  616.94   71.49
  -5  12  -4  658.33   57.99
   5 -12   4  705.63   52.39
  -6  12  -4  518.55   52.19
  -6  12  -4  468.35   63.79
  -6  12  -4  615.74   57.29
   6 -12   4  463.95   42.00
  -7  12  -4  631.74   72.79
  -7  12  -4  431.76   50.29
  -7  12  -4  528.55   55.29
  -8  12  -4  208.18   51.49
  -8  12  -4  195.68   42.30
  -8  12  -4  266.67   45.30
   8  11  -4   -4.60   26.20
  -8 -11   4  -13.20   29.60
  -8 -11   4   42.70   28.80
   7  11  -4  163.98   35.90
  -7 -11   4  173.98   35.60
  -7 -11   4  105.59   33.10
   6  11  -4  271.87   35.60
   6  11  -4  237.58   40.00
  -6 -11   4  192.98   38.10
  -6 -11   4  385.76   46.60
  -6 -11   4  317.57   37.80
   5  11  -4  299.97   40.70
   5  11  -4  333.07   40.30
   5  11  -4  401.76   48.50
  -5 -11   4  354.96   45.40
  -5 -11   4  386.46   38.90
  -5 -11   4  329.27   42.30
   4  11  -4  351.36   47.60
  -4 -11   4  438.56   40.90
  -4 -11   4  437.96   45.90
  -4 -11   4  357.26   44.00
   3  11  -4  526.05   49.10
   3  11  -4  417.06   50.59
  -3 -11   4  566.04   45.80
  -3 -11   4  399.96   45.80
  -3 -11   4  514.05   47.40
   2  11  -4 1343.97   66.79
   2  11  -4 1161.28   72.39
  -2 -11   4 1239.78   62.19
  -2 -11   4 1158.18   66.99
  -2 -11   4 1368.66   66.79
   1  11  -4 1437.56   70.79
   1  11  -4 1402.56   69.89
   1  11  -4 1561.04   81.89
  -1 -11   4 1547.15   70.19
  -1 -11   4 1478.55   72.79
   0  11  -4 1278.87   66.49
   0  11  -4 1440.26   79.29
   0  11  -4 1292.37   66.69
   0 -11   4 1373.96   66.09
   0 -11   4 1250.27   67.59
  -1  11  -4  687.73   53.39
  -1  11  -4  815.52   67.99
  -1  11  -4  847.32   56.09
   1 -11   4  811.82   54.29
   1 -11   4  716.53   53.49
  -2  11  -4  528.15   48.20
  -2  11  -4  569.64   61.69
  -2  11  -4  618.24   52.19
   2 -11   4  750.32   52.59
  -3  11  -4  246.28   38.50
  -3  11  -4  238.28   47.50
  -3  11  -4  280.37   39.50
   3 -11   4  257.37   35.50
  -4  11  -4  160.68   43.80
  -4  11  -4  137.19   32.20
  -4  11  -4  149.19   33.80
   4 -11   4  148.49   30.40
  -5  11  -4  101.09   39.80
  -5  11  -4   81.39   30.00
  -5  11  -4  124.29   32.50
   5 -11   4   49.00   24.20
  -6  11  -4  111.79   32.40
  -6  11  -4  107.19   40.40
  -6  11  -4   76.49   30.40
   6 -11   4  140.39   28.10
  -7  11  -4   32.00   36.30
  -7  11  -4   19.40   28.00
  -7  11  -4   74.49   29.90
  -8  11  -4   17.40   28.10
  -8  11  -4  -40.50   25.10
  -8  11  -4   18.10   35.20
  -9  11  -4   83.69   42.50
  -9  11  -4   90.89   31.70
   9  10  -4  699.73   62.99
  -9 -10   4  773.02   61.89
  -9 -10   4  663.93   56.49
   8  10  -4  545.55   54.59
  -8 -10   4  503.95   48.70
  -8 -10   4  492.65   49.90
   7  10  -4  697.13   45.00
   7  10  -4  790.22   60.59
  -7 -10   4  662.83   56.69
  -7 -10   4  820.32   56.59
   6  10  -4 1158.68   57.59
   6  10  -4 1198.08   68.59
  -6 -10   4 1208.68   54.39
  -6 -10   4 1183.68   66.89
  -6 -10   4 1170.18   65.09
   5  10  -4  921.71   61.09
   5  10  -4  942.11   55.49
   5  10  -4  895.41   58.89
  -5 -10   4  909.71   57.89
  -5 -10   4  887.81   59.69
  -5 -10   4  941.91   49.30
   4  10  -4  728.63   57.09
  -4 -10   4  887.51   54.49
  -4 -10   4  891.01   56.99
  -4 -10   4  801.92   47.30
   3  10  -4  330.67   43.20
   3  10  -4  368.26   39.50
  -3 -10   4  356.96   38.40
  -3 -10   4  319.37   39.20
  -3 -10   4  377.36   36.30
   2  10  -4  701.93   50.29
   2  10  -4  662.83   56.79
   2  10  -4  732.23   50.49
  -2 -10   4  674.23   47.80
  -2 -10   4  760.72   47.40
  -2 -10   4  667.33   53.29
   1  10  -4   34.00   29.40
   1  10  -4   66.89   24.30
   1  10  -4   71.39   25.30
  -1 -10   4   96.99   26.90
  -1 -10   4   54.09   24.00
   0  10  -4    6.10   20.40
   0  10  -4  -12.00   20.60
   0  10  -4   33.20   29.20
   0 -10   4    7.50   19.60
   0 -10   4    0.80   22.70
  -1  10  -4  140.39   28.90
  -1  10  -4  125.79   27.20
  -1  10  -4  193.18   30.70
  -1  10  -4  161.28   37.50
   1 -10   4   83.09   25.20
   1 -10   4  155.78   30.00
  -2  10  -4  295.57   46.40
  -2  10  -4  325.27   37.70
  -2  10  -4  308.07   37.50
   2 -10   4  306.17   35.90
   2 -10   4  271.77   34.20
  -3  10  -4  360.66   39.80
  -3  10  -4  339.97   39.30
  -3  10  -4  282.67   46.50
   3 -10   4  293.17   34.20
  -4  10  -4  849.81   54.99
  -4  10  -4  766.02   64.99
  -4  10  -4  683.53   52.49
   4 -10   4  762.42   47.70
  -5  10  -4  532.25   47.50
  -5  10  -4  493.45   45.90
  -5  10  -4  441.76   53.99
   5 -10   4  577.34   41.60
  -6  10  -4  419.16   42.30
  -6  10  -4  382.06   42.20
  -6  10  -4  401.56   53.19
   6 -10   4  380.36   33.10
  -7  10  -4  656.53   52.79
  -7  10  -4  536.85   60.49
  -7  10  -4  616.84   52.29
  -8  10  -4  428.66   45.40
  -8  10  -4  448.16   45.80
  -8  10  -4  401.86   56.79
  -9  10  -4  266.67   39.20
  -9  10  -4  303.37   53.59
  10   9  -4  258.07   44.20
   9   9  -4   12.50   26.50
  -9  -9   4   -7.70   22.60
  -9  -9   4   23.00   27.20
   8   9  -4    7.90   24.60
  -8  -9   4  -28.90   25.40
  -8  -9   4   -2.20   21.50
   7   9  -4   13.80   23.10
   7   9  -4   28.10   18.90
  -7  -9   4   63.99   25.10
  -7  -9   4   27.20   26.40
   6   9  -4  132.39   31.80
   6   9  -4  270.87   31.90
  -6  -9   4  225.28   26.70
  -6  -9   4  205.28   35.20
  -6  -9   4  233.08   35.00
   5   9  -4   24.90   23.10
   5   9  -4   45.80   21.40
  -5  -9   4   14.60   21.60
  -5  -9   4   37.50   18.40
  -5  -9   4   48.10   23.90
   4   9  -4  158.78   32.80
  -4  -9   4  176.38   30.40
  -4  -9   4  186.08   29.80
  -4  -9   4  177.58   25.20
   3   9  -4  412.06   39.20
   3   9  -4  356.96   42.60
   3   9  -4  360.26   36.10
  -3  -9   4  376.46   37.30
  -3  -9   4  321.67   36.10
  -3  -9   4  386.96   33.40
  -3  -9   4  412.16   40.80
   2   9  -4  961.20   52.79
   2   9  -4  996.00   54.39
   2   9  -4  955.90   60.49
  -2  -9   4 1015.60   52.29
  -2  -9   4 1078.29   53.39
  -2  -9   4 1008.00   56.49
  -2  -9   4 1086.99   50.39
   1   9  -4 2457.85   83.19
   1   9  -4 2428.46   83.39
   1   9  -4 2418.36   93.89
  -1  -9   4 2350.96   80.89
  -1  -9   4 2394.36   80.29
  -1  -9   4 2386.26   83.39
   0   9  -4 2169.38   78.59
   0   9  -4 2338.77   91.49
   0   9  -4 2291.27   79.29
   0   9  -4 2340.47   79.09
   0  -9   4 2082.79   75.39
   0  -9   4 2283.87   80.09
  -1   9  -4 1807.32   70.49
  -1   9  -4 1876.81   84.39
  -1   9  -4 1916.51   72.49
  -1   9  -4 1913.61   71.19
   1  -9   4 1891.11   71.89
   1  -9   4 1795.52   68.39
  -2   9  -4 1387.06   61.69
  -2   9  -4 1369.66   60.89
  -2   9  -4 1305.47   60.89
  -2   9  -4 1387.46   74.49
   2  -9   4 1378.96   58.49
   2  -9   4 1297.57   60.19
  -3   9  -4 1319.17   61.49
  -3   9  -4 1367.06   61.39
  -3   9  -4 1241.48   71.79
  -3   9  -4 1264.07   59.79
   3  -9   4 1209.58   57.59
   3  -9   4 1332.87   56.39
  -4   9  -4 1433.36   64.79
  -4   9  -4 1327.27   74.59
  -4   9  -4 1430.76   63.69
   4  -9   4 1432.86   57.09
  -5   9  -4  910.21   64.99
  -5   9  -4  925.61   54.19
  -5   9  -4  907.41   54.09
   5  -9   4  923.01   45.30
  -6   9  -4  187.08   32.60
  -6   9  -4  229.88   41.50
  -6   9  -4  257.27   34.00
   6  -9   4  237.78   25.60
  -7   9  -4  396.76   52.09
  -7   9  -4  309.77   38.60
  -7   9  -4  336.17   38.60
  -8   9  -4   45.20   26.80
  -8   9  -4   62.29   35.80
  -8   9  -4   74.89   27.60
  -9   9  -4   89.79   37.10
  -9   9  -4   71.19   26.70
 -10   9  -4  -31.00   29.40
 -10   9  -4   -3.40   23.80
  10   8  -4  588.14   58.99
 -10  -8   4  452.55   45.10
   9   8  -4  899.31   64.39
  -9  -8   4  917.11   57.89
  -9  -8   4  909.31   56.19
   8   8  -4  666.03   55.89
  -8  -8   4  614.24   47.60
  -8  -8   4  685.83   52.99
   7   8  -4  874.41   58.59
   7   8  -4  975.90   44.30
  -7  -8   4  973.20   57.09
  -7  -8   4 1001.80   54.49
   6   8  -4 1089.89   50.19
   6   8  -4 1110.99   61.29
  -6  -8   4 1036.10   57.09
  -6  -8   4 1104.29   56.29
  -6  -8   4 1122.69   44.90
   5   8  -4 1033.10   57.99
   5   8  -4 1050.29   50.99
  -5  -8   4 1073.59   44.70
  -5  -8   4 1096.39   54.79
  -5  -8   4 1090.29   56.29
   4   8  -4 1055.89   56.99
   4   8  -4  934.81   49.80
  -4  -8   4  910.61   42.10
  -4  -8   4  889.71   51.39
  -4  -8   4  888.91   49.70
  -4  -8   4  921.31   50.49
   3   8  -4  699.43   43.00
   3   8  -4  715.63   44.70
   3   8  -4  793.92   51.59
  -3  -8   4  727.63   38.50
  -3  -8   4  729.73   44.10
  -3  -8   4  775.22   45.10
  -3  -8   4  729.13   46.20
   2   8  -4  949.71   56.99
   2   8  -4 1031.80   50.99
   2   8  -4 1080.99   51.89
  -2  -8   4 1077.99   51.49
  -2  -8   4 1061.99   46.30
  -2  -8   4 1084.89   53.69
  -2  -8   4 1146.49   51.89
   1   8  -4 1022.90   50.29
   1   8  -4  823.12   46.60
   1   8  -4  905.01   56.49
  -1  -8   4  833.82   48.20
  -1  -8   4  909.91   47.60
  -1  -8   4  975.10   47.40
   0   8  -4  863.21   45.90
   0   8  -4  829.82   54.39
   0   8  -4  805.02   44.70
   0   8  -4  844.72   46.80
   0  -8   4  844.82   47.30
   0  -8   4  731.43   42.50
  -1   8  -4  152.18   25.40
  -1   8  -4  208.38   27.30
  -1   8  -4  185.58   34.20
  -1   8  -4  185.88   26.90
   1  -8   4  199.08   28.60
   1  -8   4  192.68   26.60
  -2   8  -4  380.66   43.80
  -2   8  -4  390.96   36.00
  -2   8  -4  416.66   35.80
  -2   8  -4  399.96   36.60
   2  -8   4  444.86   36.60
   2  -8   4  385.46   32.30
  -3   8  -4  134.49   24.50
  -3   8  -4  102.29   23.10
  -3   8  -4   47.90   21.40
  -3   8  -4   68.59   26.80
   3  -8   4   66.99   20.10
   3  -8   4   61.69   20.40
  -4   8  -4   12.50   18.90
  -4   8  -4    1.20   16.50
  -4   8  -4  -17.40   16.40
  -4   8  -4    0.20   21.60
   4  -8   4   32.20   17.60
   4  -8   4  -12.10   16.90
  -5   8  -4  131.89   26.70
  -5   8  -4  202.08   28.10
  -5   8  -4  200.18   28.30
  -5   8  -4  122.29   31.80
   5  -8   4  202.98   22.80
   5  -8   4  186.08   22.90
  -6   8  -4  277.17   32.50
  -6   8  -4  160.78   34.30
  -6   8  -4  241.28   30.90
  -7   8  -4  320.57   34.50
  -7   8  -4  248.98   41.60
  -7   8  -4  307.27   34.90
  -8   8  -4  494.85   42.40
  -8   8  -4  454.95   41.10
  -8   8  -4  417.36   51.39
  -9   8  -4  445.86   41.10
  -9   8  -4  445.06   54.69
 -10   8  -4  685.63   70.29
  11   7  -4  310.67   45.90
 -11  -7   4  233.18   34.10
  10   7  -4  404.46   50.59
 -10  -7   4  385.16   40.80
 -10  -7   4  492.85   48.00
   9   7  -4  230.48   38.70
  -9  -7   4  289.07   35.70
  -9  -7   4  265.27   35.20
   8   7  -4  349.27   43.40
  -8  -7   4  346.87   36.80
  -8  -7   4  282.77   35.50
   7   7  -4   71.39   17.20
   7   7  -4  106.09   26.00
  -7  -7   4   67.59   25.00
  -7  -7   4   50.59   20.90
   6   7  -4  -24.00   13.80
   6   7  -4   -9.60   18.40
  -6  -7   4   22.10   18.70
  -6  -7   4   -0.10   13.50
  -6  -7   4    9.00   20.20
  -6  -7   4    2.40   16.90
   5   7  -4   24.10   18.20
   5   7  -4   26.80   17.00
   5   7  -4    5.20   10.10
   5   7  -4   -7.90   16.00
  -5  -7   4   27.80   19.40
  -5  -7   4   25.00   14.00
  -5  -7   4   -2.00   14.80
  -5  -7   4   22.80   17.80
   4   7  -4  147.79   23.50
   4   7  -4  179.88   24.70
   4   7  -4  161.38   19.10
   4   7  -4  181.28   28.90
  -4  -7   4  161.08   24.30
  -4  -7   4  145.39   19.50
  -4  -7   4  118.09   23.50
  -4  -7   4  113.49   22.20
   3   7  -4  361.76   32.80
   3   7  -4  307.67   35.10
   3   7  -4  317.07   22.90
   3   7  -4  325.17   31.40
  -3  -7   4  319.87   30.80
  -3  -7   4  280.07   31.00
  -3  -7   4  277.87   29.70
  -3  -7   4  328.07   25.90
   2   7  -4  290.47   34.50
   2   7  -4  316.77   30.20
   2   7  -4  331.77   31.20
  -2  -7   4  320.37   26.50
  -2  -7   4  305.97   29.50
  -2  -7   4  292.57   30.80
  -2  -7   4  240.98   27.60
   1   7  -4  245.68   33.70
   1   7  -4  264.17   29.40
   1   7  -4  289.57   30.70
   1   7  -4  316.27   29.10
  -1  -7   4  302.37   28.90
  -1  -7   4  325.77   31.20
  -1  -7   4  331.67   30.40
   0   7  -4 1459.65   54.79
   0   7  -4 1427.56   55.29
   0   7  -4 1426.76   55.99
   0   7  -4 1404.56   66.09
   0  -7   4 1400.36   54.19
   0  -7   4 1384.16   53.19
   0  -7   4 1348.17   55.69
  -1   7  -4 1620.24   72.19
  -1   7  -4 1623.04   60.59
  -1   7  -4 1631.24   59.69
  -1   7  -4 1768.32   60.39
   1  -7   4 1730.03   61.19
   1  -7   4 1686.13   57.99
  -2   7  -4 1500.55   57.79
  -2   7  -4 1568.74   59.09
  -2   7  -4 1605.44   70.69
  -2   7  -4 1559.64   57.99
   2  -7   4 1531.75   54.89
   2  -7   4 1588.04   58.29
  -3   7  -4 2811.82   83.79
  -3   7  -4 2791.42   82.79
  -3   7  -4 2819.82   82.49
  -3   7  -4 2651.63   94.79
   3  -7   4 2891.91   81.69
   3  -7   4 2828.22   77.49
  -4   7  -4 1760.92   62.19
  -4   7  -4 1824.62   62.79
  -4   7  -4 1790.92   75.19
  -4   7  -4 1675.33   62.79
   4  -7   4 1731.93   55.09
   4  -7   4 1665.43   54.69
   4  -7   4 1711.53   59.89
  -5   7  -4 2001.40   67.89
  -5   7  -4 1919.31   67.89
  -5   7  -4 1951.10   80.69
  -5   7  -4 2026.60   67.59
  -6   7  -4 1057.49   51.09
  -6   7  -4 1124.99   63.69
  -6   7  -4 1168.18   51.19
  -6   7  -4 1128.69   51.29
  -7   7  -4 1116.59   65.39
  -7   7  -4 1125.89   52.69
  -7   7  -4 1122.69   51.39
  -7   7  -4 1080.09   49.99
  -8   7  -4  635.54   42.10
  -8   7  -4  506.15   55.59
  -8   7  -4  597.34   42.10
  -9   7  -4  420.76   53.49
 -10   7  -4  331.47   49.90
 -11   7  -4   67.19   36.10
  11   6  -4  -17.40   24.00
 -11  -6   4   24.90   20.70
  10   6  -4  150.68   34.70
 -10  -6   4  151.98   27.80
 -10  -6   4  157.68   28.90
   9   6  -4  429.36   48.90
  -9  -6   4  431.86   39.80
  -9  -6   4  445.06   39.30
   8   6  -4  606.74   50.69
  -8  -6   4  647.84   42.70
  -8  -6   4  646.54   45.80
   7   6  -4  930.51   55.59
  -7  -6   4 1058.19   50.19
  -7  -6   4 1010.60   51.79
  -7  -6   4 1033.30   49.70
   6   6  -4 1185.88   49.99
   6   6  -4 1273.87   47.00
   6   6  -4 1234.18   59.29
   6   6  -4 1218.78   43.90
  -6  -6   4 1237.68   52.99
  -6  -6   4 1292.77   55.79
  -6  -6   4 1164.78   51.79
   5   6  -4 1058.89   52.09
   5   6  -4 1054.39   44.20
   5   6  -4 1048.80   45.40
  -5  -6   4 1015.20   46.60
  -5  -6   4 1002.10   35.40
  -5  -6   4  913.91   47.20
  -5  -6   4  989.60   46.40
   4   6  -4 2243.88   69.39
   4   6  -4 2173.68   67.49
   4   6  -4 2193.18   77.39
  -4  -6   4 2195.98   58.49
  -4  -6   4 2263.97   69.69
  -4  -6   4 2122.49   70.69
  -4  -6   4 2252.87   70.79
   3   6  -4 3224.08   97.89
   3   6  -4 3258.07   77.39
   3   6  -4 3285.07   88.49
  -3  -6   4 3060.09   86.69
  -3  -6   4 3094.49   88.09
  -3  -6   4 3238.78   88.99
  -3  -6   4 3220.28   78.19
   2   6  -4 2412.56   72.29
   2   6  -4 2446.16   73.39
   2   6  -4 2327.57   81.79
   2   6  -4 2443.06   64.39
   2   6  -4 2520.75   72.39
  -2  -6   4 2431.36   72.69
  -2  -6   4 2592.64   75.39
  -2  -6   4 2507.95   73.69
   1   6  -4 1719.83   52.49
   1   6  -4 1753.62   57.89
   1   6  -4 1751.62   59.29
   1   6  -4 1639.04   58.69
   1   6  -4 1640.04   67.59
  -1  -6   4 1764.92   57.99
  -1  -6   4 1862.31   60.99
  -1  -6   4 1792.32   59.79
   0   6  -4 1935.51   61.19
   0   6  -4 1723.23   60.89
   0   6  -4 1928.81   63.19
   0   6  -4 1942.81   73.99
   0  -6   4 1918.41   62.29
   0  -6   4 2010.70   61.39
   0  -6   4 2022.50   63.69
  -1   6  -4 1309.57   49.60
  -1   6  -4 1287.57   49.20
  -1   6  -4 1226.48   60.49
  -1   6  -4 1303.47   50.49
   1  -6   4 1333.47   50.29
   1  -6   4 1268.47   48.60
   1  -6   4 1306.07   47.90
  -2   6  -4 1162.68   46.00
  -2   6  -4 1135.69   46.80
  -2   6  -4 1055.79   55.59
  -2   6  -4 1122.29   46.50
   2  -6   4 1145.89   43.30
   2  -6   4 1146.49   46.10
   2  -6   4 1060.49   42.10
  -3   6  -4  610.04   43.10
  -3   6  -4  638.24   35.60
  -3   6  -4  582.24   35.10
  -3   6  -4  589.94   36.20
   3  -6   4  596.04   30.70
   3  -6   4  599.24   34.90
   3  -6   4  572.14   31.20
  -4   6  -4   11.50   16.10
  -4   6  -4   14.70   14.60
  -4   6  -4   -5.30   15.20
  -4   6  -4   39.40   21.20
   4  -6   4   23.80   15.70
   4  -6   4   17.80   10.10
   4  -6   4   28.20   12.80
  -5   6  -4   -3.90   13.50
  -5   6  -4  -12.70   17.80
  -5   6  -4   -3.70   15.00
  -5   6  -4   18.10   14.80
  -6   6  -4  107.69   28.60
  -6   6  -4  136.29   21.60
  -6   6  -4  104.79   21.20
  -6   6  -4  109.79   21.20
  -7   6  -4   53.19   18.50
  -7   6  -4   60.49   24.60
  -7   6  -4   13.20   17.20
  -7   6  -4   41.10   16.50
  -8   6  -4  472.85   35.40
  -8   6  -4  442.46   48.70
  -9   6  -4  234.48   41.80
 -10   6  -4  237.08   44.10
 -11   6  -4  606.54   65.79
  12   5  -4  491.15   58.39
  11   5  -4  493.15   54.59
 -11  -5   4  459.75   39.90
  10   5  -4  751.92   59.19
 -10  -5   4  721.83   45.10
 -10  -5   4  682.83   45.30
   9   5  -4  628.94   53.39
  -9  -5   4  844.42   46.10
  -9  -5   4  752.32   45.80
   8   5  -4  583.24   47.80
  -8  -5   4  639.44   39.60
  -8  -5   4  502.45   36.50
  -8  -5   4  528.65   40.50
   7   5  -4 1003.80   54.69
   7   5  -4 1007.60   42.90
  -7  -5   4 1012.90   47.00
  -7  -5   4 1037.80   46.80
  -7  -5   4  907.51   47.50
   6   5  -4  198.48   19.40
   6   5  -4  216.18   21.40
   6   5  -4  243.68   31.40
   6   5  -4  194.88   22.80
  -6  -5   4  231.08   25.80
  -6  -5   4  166.28   25.20
  -6  -5   4  190.68   24.30
   5   5  -4   76.79   14.60
   5   5  -4   82.39   20.70
   5   5  -4   89.99   17.10
   5   5  -4   77.19   17.10
  -5  -5   4   94.49   20.50
  -5  -5   4  118.69   19.90
  -5  -5   4  100.39   18.20
   4   5  -4  513.55   30.80
   4   5  -4  534.55   28.50
   4   5  -4  520.65   36.90
   4   5  -4  546.25   22.50
   4   5  -4  555.44   32.80
  -4  -5   4  537.45   32.20
  -4  -5   4  477.65   34.10
  -4  -5   4  567.04   24.00
  -4  -5   4  531.65   32.90
   3   5  -4  146.09   20.30
   3   5  -4  139.89   22.80
   3   5  -4  129.69   20.00
   3   5  -4  171.78   15.80
  -3  -5   4  132.59   20.00
  -3  -5   4  145.39   20.60
  -3  -5   4  149.29   22.40
   2   5  -4   29.70   18.10
   2   5  -4   68.09   16.10
   2   5  -4   35.30    9.80
   2   5  -4   35.70   16.10
   2   5  -4   52.39   16.10
  -2  -5   4   19.30   15.40
  -2  -5   4   49.90   16.20
  -2  -5   4   51.49   15.30
   1   5  -4  777.82   37.10
   1   5  -4  864.21   39.00
   1   5  -4  737.63   43.80
   1   5  -4  768.22   37.10
  -1  -5   4  747.43   36.80
  -1  -5   4  720.43   35.80
  -1  -5   4  798.02   38.30
   0   5  -4   21.80   14.50
   0   5  -4   33.00   15.20
   0   5  -4   20.90   11.40
   0   5  -4   17.70   15.20
   0   5  -4   21.40   19.30
   0  -5   4    1.00   11.30
   0  -5   4   21.20   14.90
   0  -5   4   24.60   13.90
   0  -5   4    1.00   12.80
  -1   5  -4 2167.38   62.79
  -1   5  -4 2112.59   61.79
  -1   5  -4 2063.29   62.59
  -1   5  -4 2070.69   74.69
  -1   5  -4 2000.40   61.19
   1  -5   4 2086.19   60.09
   1  -5   4 2156.38   62.59
   1  -5   4 2080.19   61.69
   1  -5   4 2057.99   59.99
  -2   5  -4  117.69   18.90
  -2   5  -4  115.59   18.90
  -2   5  -4  149.88   19.30
  -2   5  -4  118.59   24.40
   2  -5   4  141.99   18.10
   2  -5   4  140.09   19.30
  -3   5  -4 1915.71   60.19
  -3   5  -4 2117.89   73.39
  -3   5  -4 1995.10   59.89
  -3   5  -4 1989.00   60.09
   3  -5   4 2063.09   59.19
   3  -5   4 2085.99   55.79
   3  -5   4 2065.89   55.19
  -4   5  -4 2637.74   72.69
  -4   5  -4 2630.54   71.19
  -4   5  -4 2557.44   85.79
  -4   5  -4 2700.73   71.99
   4  -5   4 2633.64   69.19
  -5   5  -4 2438.36   67.39
  -5   5  -4 2460.25   84.09
  -5   5  -4 2268.77   65.39
  -5   5  -4 2232.18   66.49
  -6   5  -4 1371.76   49.40
  -6   5  -4 1398.06   48.30
  -6   5  -4 1419.36   65.29
  -6   5  -4 1413.66   49.99
  -7   5  -4  944.71   40.30
  -7   5  -4  961.30   56.59
  -8   5  -4 1175.78   65.19
  -8   5  -4 1088.59   44.20
  -9   5  -4  482.15   52.79
 -10   5  -4  399.26   50.79
 -11   5  -4  421.56   54.19
  12   4  -4   93.29   32.40
  11   4  -4    7.70   24.40
 -11  -4   4  -21.80   16.00
  10   4  -4   51.69   26.10
 -10  -4   4    5.50   18.60
 -10  -4   4    9.70   17.40
   9   4  -4  350.86   43.30
  -9  -4   4  319.87   32.20
  -9  -4   4  322.97   32.30
   8   4  -4  139.99   27.80
  -8  -4   4  116.89   22.50
  -8  -4   4  147.09   22.50
  -8  -4   4  147.69   22.70
   7   4  -4  252.87   32.60
   7   4  -4  281.87   24.60
  -7  -4   4  277.37   28.60
  -7  -4   4  189.48   23.80
  -7  -4   4  227.98   25.70
   6   4  -4 1418.06   44.90
   6   4  -4 1467.05   49.70
   6   4  -4 1463.75   60.09
  -6  -4   4 1389.16   51.29
  -6  -4   4 1486.35   52.29
  -6  -4   4 1368.06   52.79
   5   4  -4  742.13   34.60
   5   4  -4  736.33   30.20
   5   4  -4  675.73   40.10
   5   4  -4  681.83   32.10
  -5  -4   4  732.23   35.60
  -5  -4   4  683.03   37.00
  -5  -4   4  711.43   35.60
   4   4  -4 1091.79   38.50
   4   4  -4 1073.69   41.10
   4   4  -4  972.10   45.10
   4   4  -4 1010.20   39.80
  -4  -4   4 1101.59   44.10
  -4  -4   4 1078.99   42.10
  -4  -4   4 1042.10   41.80
   3   4  -4 3528.65   88.39
   3   4  -4 3615.14   89.29
   3   4  -4 3761.12   88.09
   3   4  -4 3565.64   98.89
   3   4  -4 3696.43   77.49
   3   4  -4 3764.52   90.69
  -3  -4   4 3615.54   90.49
  -3  -4   4 3623.44   91.69
  -3  -4   4 3609.94   89.99
   2   4  -4 4579.74  106.09
   2   4  -4 4518.25  106.09
   2   4  -4 4585.24  116.89
   2   4  -4 4585.14  103.99
   2   4  -4 4739.63   96.79
  -2  -4   4 4538.65  105.79
  -2  -4   4 4548.84  106.49
  -2  -4   4 4411.06  106.49
  -2  -4   4 4602.64  116.19
   1   4  -4 1299.37   45.60
   1   4  -4 1397.06   44.40
   1   4  -4 1358.96   39.50
   1   4  -4 1236.78   44.50
   1   4  -4 1286.27   52.29
   1   4  -4 1362.06   46.90
  -1  -4   4 1390.26   44.60
  -1  -4   4 1220.38   44.20
  -1  -4   4 1286.57   44.90
   0   4  -4 2183.28   61.99
   0   4  -4 1969.30   70.69
   0   4  -4 2227.18   61.99
   0   4  -4 2277.57   62.59
   0  -4   4 2277.07   60.99
   0  -4   4 2118.19   59.59
   0  -4   4 2210.18   61.99
   0  -4   4 2313.07   62.09
  -1   4  -4 4578.54  102.39
  -1   4  -4 4398.26  103.49
  -1   4  -4 4604.44  121.29
  -1   4  -4 4591.04  104.59
  -1   4  -4 4496.45  104.49
   1  -4   4 4688.23  104.39
   1  -4   4 4661.93  104.19
   1  -4   4 4403.26  116.79
   1  -4   4 4590.64  101.89
  -2   4  -4 1278.07   43.50
  -2   4  -4 1248.98   52.89
  -2   4  -4 1385.66   45.30
  -2   4  -4 1305.27   44.70
  -2   4  -4 1280.57   41.70
   2  -4   4 1327.67   44.10
   2  -4   4 1277.67   42.70
   2  -4   4 1346.97   41.30
   2  -4   4 1242.08   51.19
   2  -4   4 1285.97   40.70
  -3   4  -4 1363.06   45.50
  -3   4  -4 1397.06   44.80
  -3   4  -4 1422.46   43.10
  -3   4  -4 1389.86   56.09
   3  -4   4 1441.96   39.90
   3  -4   4 1373.66   44.30
   3  -4   4 1387.06   39.50
  -4   4  -4 1126.99   36.70
  -4   4  -4 1029.00   39.00
  -4   4  -4 1017.70   37.20
  -4   4  -4 1045.10   49.00
  -4   4  -4 1041.90   38.70
  -5   4  -4  676.03   29.70
  -5   4  -4  630.64   27.90
  -5   4  -4  634.84   40.90
  -5   4  -4  691.23   31.40
  -6   4  -4   81.19   14.80
  -6   4  -4   65.49   21.80
  -7   4  -4   27.20   19.40
  -8   4  -4   50.09   23.30
  -9   4  -4  257.67   39.60
 -10   4  -4  199.68   37.40
 -11   4  -4  246.48   44.30
  12   3  -4  227.98   43.80
  11   3  -4  330.57   48.30
  10   3  -4 1146.79   66.39
 -10  -3   4  986.40   47.40
 -10  -3   4  966.50   48.50
   9   3  -4  892.81   56.99
  -9  -3   4  842.82   42.80
  -9  -3   4  880.21   43.90
  -9  -3   4  868.51   42.60
   8   3  -4 1029.20   56.49
  -8  -3   4 1023.20   45.70
  -8  -3   4 1077.39   45.50
  -8  -3   4  935.51   43.00
   7   3  -4 1322.67   58.39
   7   3  -4 1249.68   43.90
  -7  -3   4 1310.37   48.70
  -7  -3   4 1256.87   48.40
  -7  -3   4 1383.46   50.59
   6   3  -4 2754.42   67.59
   6   3  -4 2814.02   86.09
   6   3  -4 2832.42   73.09
   6   3  -4 2816.82   67.29
  -6  -3   4 2621.54   74.39
  -6  -3   4 2744.23   76.69
  -6  -3   4 2825.52   75.69
   5   3  -4  980.00   36.10
   5   3  -4  988.00   45.50
   5   3  -4 1006.70   38.80
  -5  -3   4  982.50   39.80
  -5  -3   4 1023.80   42.10
  -5  -3   4 1117.89   41.40
   4   3  -4  530.45   28.60
   4   3  -4  591.04   28.90
   4   3  -4  512.15   32.60
  -4  -3   4  552.24   30.00
  -4  -3   4  537.55   29.80
  -4  -3   4  505.15   30.90
   3   3  -4 1567.94   48.90
   3   3  -4 1614.94   49.90
   3   3  -4 1543.65   54.99
   3   3  -4 1575.14   48.90
  -3  -3   4 1709.93   52.09
  -3  -3   4 1624.14   48.90
  -3  -3   4 1585.04   49.80
  -3  -3   4 1676.83   51.19
   2   3  -4  215.88   20.20
   2   3  -4  225.18   20.80
   2   3  -4  203.78   23.50
   2   3  -4  201.78   20.20
   2   3  -4  211.48   14.30
  -2  -3   4  201.08   20.30
  -2  -3   4  201.98   21.50
  -2  -3   4  195.98   19.70
   1   3  -4   -5.90   11.40
   1   3  -4  -13.00   11.60
   1   3  -4    8.90   14.50
  -1  -3   4   14.60   12.30
  -1  -3   4   25.70   14.30
  -1  -3   4   15.30   12.30
   0   3  -4    9.50   17.40
   0   3  -4   40.80   13.50
   0   3  -4   22.70   13.60
   0   3  -4   19.30   11.10
   0   3  -4    6.40   11.90
   0  -3   4   24.30   12.80
   0  -3   4   14.60   11.80
   0  -3   4   22.40   13.50
   0  -3   4   18.90   10.60
  -1   3  -4   29.20   12.60
  -1   3  -4   19.20   12.50
  -1   3  -4   37.60   18.40
  -1   3  -4   27.10   13.30
  -1   3  -4    3.60   10.00
   1  -3   4    5.70   11.80
   1  -3   4   35.30   12.10
   1  -3   4   34.00   12.90
   1  -3   4    6.90    9.20
   1  -3   4   34.30   12.80
  -2   3  -4  832.12   39.90
  -2   3  -4  707.33   30.00
  -2   3  -4  748.23   28.70
  -2   3  -4  743.43   31.70
  -2   3  -4  748.43   31.60
   2  -3   4  807.82   28.30
   2  -3   4  752.92   30.60
   2  -3   4  799.72   37.20
   2  -3   4  781.52   30.30
   2  -3   4  731.53   27.60
  -3   3  -4  961.70   33.20
  -3   3  -4  946.11   31.80
  -3   3  -4  984.90   35.10
  -3   3  -4 1026.30   44.70
  -3   3  -4 1011.20   35.60
   3  -3   4  996.00   33.10
   3  -3   4  930.31   42.00
  -4   3  -4 1536.35   44.50
  -4   3  -4 1522.75   56.69
  -4   3  -4 1467.45   42.30
  -4   3  -4 1499.55   41.20
  -5   3  -4 1117.99   50.19
  -6   3  -4 1003.50   50.49
  -7   3  -4 1011.60   53.99
  -8   3  -4 1384.66   66.59
  -9   3  -4 1519.75   73.49
 -10   3  -4  786.92   57.99
 -11   3  -4  688.13   49.70
 -11   3  -4  761.52   61.39
  12   2  -4  290.27   45.20
  11   2  -4  197.18   37.40
 -11  -2   4  168.58   25.00
  10   2  -4  295.17   40.30
 -10  -2   4  240.58   28.70
 -10  -2   4  216.88   27.50
   9   2  -4   15.90   20.40
  -9  -2   4    1.40   13.20
  -9  -2   4   21.60   16.70
  -9  -2   4   14.20   13.60
   8   2  -4   89.69   23.40
  -8  -2   4   54.19   16.30
  -8  -2   4   37.30   15.10
  -8  -2   4   48.00   16.50
   7   2  -4   26.00   11.20
   7   2  -4    9.70   16.60
  -7  -2   4   25.20   13.20
  -7  -2   4   15.60   14.10
  -7  -2   4   26.90   13.70
   6   2  -4   40.90   17.00
   6   2  -4   30.70   10.70
   6   2  -4   19.50   12.00
   6   2  -4   35.20    9.70
  -6  -2   4   33.70   13.50
  -6  -2   4   18.00   12.60
  -6  -2   4   35.60   14.20
   5   2  -4  754.52   32.20
   5   2  -4  718.33   28.30
   5   2  -4  638.24   37.00
   5   2  -4  724.23   29.30
  -5  -2   4  646.14   33.30
  -5  -2   4  731.43   33.00
  -5  -2   4  754.22   35.40
  -5  -2   4  722.53   33.30
   4   2  -4  193.38   22.50
   4   2  -4  196.28   19.10
   4   2  -4  197.98   19.80
   4   2  -4  229.38   19.10
   4   2  -4  203.28   18.10
  -4  -2   4  229.78   21.30
  -4  -2   4  189.18   20.30
  -4  -2   4  194.38   18.40
  -4  -2   4  178.98   20.00
   3   2  -4 2622.84   66.89
   3   2  -4 2627.04   66.89
   3   2  -4 2633.84   66.09
  -3  -2   4 2679.13   68.19
  -3  -2   4 2551.54   67.89
  -3  -2   4 2586.14   67.29
  -3  -2   4 2747.72   66.89
   2   2  -4 1127.09   37.00
   2   2  -4 1174.68   39.60
   2   2  -4 1162.38   39.00
   2   2  -4 1198.58   43.20
   2   2  -4 1151.38   39.00
  -2  -2   4 1124.29   39.20
  -2  -2   4 1165.98   39.40
  -2  -2   4 1261.07   41.10
   1   2  -4 4602.54  100.09
   1   2  -4 4535.55   99.49
   1   2  -4 4514.65   99.89
   1   2  -4 4653.33  109.19
  -1  -2   4 4544.95  108.19
  -1  -2   4 4417.36   98.89
  -1  -2   4 4471.25  100.09
  -1  -2   4 4609.24   99.99
   0   2  -4 1953.10   51.29
   0   2  -4 1928.01   52.59
   0   2  -4 2040.00   53.39
   0   2  -4 1993.80   60.59
   0  -2   4 1981.50   51.39
   0  -2   4 2055.09   61.79
   0  -2   4 1977.80   52.49
   0  -2   4 2005.10   52.99
   0  -2   4 1970.40   51.89
  -1   2  -4 5733.03  121.49
  -1   2  -4 6012.20  137.89
  -1   2  -4 5756.02  119.99
  -1   2  -4 5837.22  120.99
  -1   2  -4 5857.21  121.89
   1  -2   4 5798.32  120.79
   1  -2   4 5786.62  134.79
   1  -2   4 5913.41  120.99
   1  -2   4 5883.11  119.39
   1  -2   4 5954.50  119.99
  -2   2  -4  947.21   39.40
  -2   2  -4  966.70   32.90
  -2   2  -4  917.21   30.90
  -2   2  -4  933.81   31.90
  -2   2  -4  915.01   29.70
   2  -2   4  906.41   30.60
   2  -2   4  915.81   27.80
  -3   2  -4 1192.68   33.20
  -3   2  -4 1211.28   34.20
  -3   2  -4 1143.49   35.80
  -3   2  -4 1180.98   45.00
   3  -2   4 1142.59   43.50
  -4   2  -4  551.94   32.40
   4  -2   4  597.84   32.70
  -5   2  -4 2137.79   70.09
  -6   2  -4  676.33   40.00
  -7   2  -4  441.96   36.60
  -8   2  -4  286.47   36.10
  -9   2  -4  107.79   27.10
 -10   2  -4  -13.70   14.30
 -10   2  -4   12.10   20.90
 -11   2  -4   28.40   19.80
 -11   2  -4    5.80   19.60
 -12   2  -4   65.29   29.90
 -12   2  -4   78.59   26.10
  13   1  -4   34.60   33.30
  12   1  -4  122.19   33.10
  11   1  -4  302.47   43.60
 -11  -1   4  307.07   31.40
  10   1  -4  300.87   41.00
 -10  -1   4  250.17   27.80
 -10  -1   4  250.77   27.10
 -10  -1   4  225.78   25.90
   9   1  -4  775.72   52.09
  -9  -1   4  828.22   40.50
  -9  -1   4  758.62   37.60
   8   1  -4  849.22   50.39
  -8  -1   4  789.02   39.40
  -8  -1   4  887.11   39.40
  -8  -1   4  788.02   37.30
   7   1  -4 1278.47   42.10
   7   1  -4 1266.57   55.69
  -7  -1   4 1286.07   45.90
  -7  -1   4 1220.28   46.50
  -7  -1   4 1237.58   45.30
   6   1  -4 1136.39   39.30
   6   1  -4 1098.19   35.10
   6   1  -4 1136.99   34.80
   6   1  -4 1111.09   48.30
  -6  -1   4 1113.79   42.30
  -6  -1   4 1069.89   40.70
  -6  -1   4 1089.79   40.50
   5   1  -4  919.61   35.20
   5   1  -4  943.41   42.40
   5   1  -4  909.61   31.70
   5   1  -4  954.20   33.20
  -5  -1   4  889.21   35.60
  -5  -1   4  938.31   35.10
  -5  -1   4  813.42   35.20
  -5  -1   4  911.01   37.50
   4   1  -4  516.95   26.70
   4   1  -4  503.05   25.80
   4   1  -4  523.35   30.20
   4   1  -4  488.15   23.60
   4   1  -4  507.05   25.50
  -4  -1   4  493.15   28.50
  -4  -1   4  501.65   27.30
  -4  -1   4  474.25   26.70
  -4  -1   4  543.85   25.90
   3   1  -4  926.11   33.90
   3   1  -4  978.20   33.10
   3   1  -4  970.70   35.50
   3   1  -4  949.60   34.60
   3   1  -4  927.61   36.60
  -3  -1   4  978.20   35.30
  -3  -1   4  943.21   35.10
  -3  -1   4  951.60   36.30
  -3  -1   4  991.00   34.40
   2   1  -4 3884.51   86.49
   2   1  -4 3704.53   91.79
   2   1  -4 3899.01   87.19
   2   1  -4 3950.50   87.49
   2   1  -4 3952.40   86.19
  -2  -1   4 3759.62   86.49
  -2  -1   4 3804.82   86.49
  -2  -1   4 3842.82   87.69
   1   1  -4 1473.15   43.00
   1   1  -4 1446.16   45.60
   1   1  -4 1497.85   43.80
   1   1  -4 1501.95   43.50
  -1  -1   4 1570.14   44.50
  -1  -1   4 1558.24   43.80
  -1  -1   4 1498.75   43.50
  -1  -1   4 1513.25   42.10
  -1  -1   4 1569.34   46.20
   0   1  -4 2388.56   57.59
   0   1  -4 2345.37   62.29
   0   1  -4 2298.77   56.69
   0   1  -4 2226.28   56.79
   0   1  -4 2288.67   55.99
   0  -1   4 2268.37   56.09
   0  -1   4 2342.67   55.89
   0  -1   4 2403.66   57.29
   0  -1   4 2305.37   57.39
   0  -1   4 2365.56   64.79
  -1   1  -4  168.18   15.70
  -1   1  -4  139.49   13.50
  -1   1  -4  140.69   15.10
  -1   1  -4  177.48   20.00
   1  -1   4  161.88   15.60
   1  -1   4  139.79   14.00
   1  -1   4  173.28   18.30
   1  -1   4  154.48   14.00
   1  -1   4  150.08   13.50
  -2   1  -4   10.20    8.20
  -2   1  -4    6.00    9.80
  -2   1  -4   16.70   11.30
  -2   1  -4   13.80   10.10
  -2   1  -4   15.70    7.80
   2  -1   4   27.90   10.80
   2  -1   4   23.50    9.20
  -3   1  -4  408.46   24.80
  -3   1  -4  404.46   25.20
  -4   1  -4  586.34   31.00
  -5   1  -4  124.69   19.60
  -6   1  -4  833.42   42.30
  -7   1  -4  648.84   40.40
  -8   1  -4 1206.28   58.09
  -8   1  -4 1187.78   54.89
  -9   1  -4  883.71   52.89
  -9   1  -4  818.32   47.50
 -10   1  -4  958.60   52.69
 -10   1  -4 1003.50   59.79
 -11   1  -4  643.94   46.90
 -11   1  -4  700.23   55.29
 -12   1  -4  702.83   51.39
  13   0  -4  344.37   52.99
  12   0  -4  761.42   62.79
  11   0  -4  736.73   57.19
  10   0  -4  741.63   54.49
 -10   0   4  754.62   40.60
 -10   0   4  744.53   41.00
 -10   0   4  760.42   38.90
   9   0  -4   64.29   24.00
  -9   0   4   45.30   16.20
  -9   0   4   49.50   17.00
  -9   0   4   90.79   18.00
   8   0  -4   90.09   23.50
  -8   0   4  151.68   21.00
  -8   0   4  152.78   19.60
  -8   0   4  130.39   20.70
   7   0  -4  119.09   22.80
   7   0  -4  154.58   17.60
  -7   0   4  131.39   19.70
  -7   0   4  115.69   18.10
  -7   0   4  131.29   18.30
   6   0  -4  104.19   15.90
   6   0  -4  110.99   13.20
   6   0  -4   93.19   20.40
   6   0  -4  115.59   14.40
  -6   0   4  107.89   18.70
  -6   0   4   89.59   16.20
  -6   0   4  103.99   16.50
   5   0  -4  361.06   23.30
   5   0  -4  331.27   21.70
   5   0  -4  331.67   20.20
   5   0  -4  369.26   28.40
  -5   0   4  344.07   25.60
  -5   0   4  342.07   24.20
  -5   0   4  393.86   22.90
  -5   0   4  348.77   24.10
   4   0  -4   74.19   12.50
   4   0  -4   97.39   15.00
   4   0  -4   73.09   14.00
   4   0  -4   91.69   16.60
   4   0  -4   83.29   14.50
  -4   0   4   76.39   14.50
  -4   0   4   88.79   16.30
  -4   0   4   87.89   15.00
  -4   0   4   89.29   15.50
  -4   0   4   84.89   13.70
   3   0  -4  316.67   22.50
   3   0  -4  334.97   23.50
   3   0  -4  337.77   22.50
   3   0  -4  331.57   21.00
   3   0  -4  347.77   23.50
  -3   0   4  333.87   23.00
  -3   0   4  333.17   21.40
  -3   0   4  351.16   23.60
  -3   0   4  332.17   24.70
   2   0  -4  210.98   18.80
   2   0  -4  236.58   18.60
   2   0  -4  227.58   18.10
   2   0  -4  252.27   19.50
   2   0  -4  250.67   19.50
   2   0  -4  223.78   14.30
  -2   0   4  215.28   13.50
  -2   0   4  222.48   17.90
  -2   0   4  207.58   19.20
  -2   0   4  209.98   18.00
  -2   0   4  206.68   19.00
   1   0  -4  187.78   16.90
   1   0  -4  155.08   17.10
   1   0  -4  135.59   12.80
   1   0  -4  141.39   14.50
   1   0  -4  159.68   15.60
  -1   0   4  153.08   15.90
  -1   0   4  181.58   17.40
  -1   0   4  184.18   15.50
  -1   0   4  179.38   15.60
  -1   0   4  182.48   14.60
  -1   0   4  179.78   16.40
   0   0  -4   46.10   11.70
   0   0  -4   37.60   12.00
   0   0  -4   52.09   11.00
   0   0  -4   40.70   11.20
   0   0  -4   50.29   12.20
   0   0  -4   59.79   11.90
   0   0   4   53.49   12.30
   0   0   4   67.29   13.40
   0   0   4   58.99   11.20
   0   0   4   51.19   12.30
   0   0   4   57.49   12.10
  -1   0  -4 3789.72   82.59
  -1   0  -4 3832.32   83.59
  -1   0  -4 4050.99   90.29
  -1   0  -4 3890.51   82.69
  -1   0  -4 3923.71   83.99
  -1   0  -4 3856.51   87.89
   1   0   4 3995.70   87.99
   1   0   4 3892.01   83.09
   1   0   4 3803.72   80.99
  -2   0  -4 4083.49   91.99
  -2   0  -4 3864.81   83.59
  -2   0  -4 4003.00   84.09
  -2   0  -4 3803.42   91.99
  -2   0  -4 3930.61   82.39
  -2   0  -4 4045.40   82.29
   2   0   4 4055.69   90.59
   2   0   4 4014.60   82.19
  -3   0  -4 2043.30   55.49
  -3   0  -4 1920.61   55.39
  -3   0  -4 1938.11   58.39
  -4   0  -4 2333.97   65.29
  -4   0  -4 2249.87   66.99
  -4   0  -4 2285.07   64.89
  -5   0  -4 1296.07   50.49
  -5   0  -4 1369.76   49.40
  -6   0  -4 1229.18   49.80
  -6   0  -4 1218.18   50.09
  -7   0  -4  707.93   40.80
  -7   0  -4  693.23   39.80
  -8   0  -4  852.31   46.60
  -8   0  -4  971.90   50.49
  -9   0  -4  587.54   40.40
  -9   0  -4  612.14   44.30
 -10   0  -4  186.28   30.80
 -10   0  -4  140.59   29.40
 -11   0  -4    3.30   19.50
 -11   0  -4   16.40   18.10
  13  -1  -4  109.59   36.80
  12  -1  -4   74.99   30.30
  11  -1  -4   -0.40   23.50
 -11   1   4   22.20   18.30
  10  -1  -4    8.20   21.00
 -10   1   4   -5.10   13.00
 -10   1   4    5.00   14.70
 -10   1   4   11.30   15.70
   9  -1  -4  354.96   39.10
  -9   1   4  369.36   28.60
  -9   1   4  367.46   31.70
  -9   1   4  376.86   31.80
   8  -1  -4  366.66   37.10
  -8   1   4  366.96   30.30
  -8   1   4  366.46   28.60
  -8   1   4  371.56   27.20
   7  -1  -4  868.11   35.40
   7  -1  -4  904.81   46.00
  -7   1   4  878.71   39.10
  -7   1   4  888.31   38.20
  -7   1   4  839.92   37.50
   6  -1  -4 1834.12   52.99
   6  -1  -4 1915.11   50.59
   6  -1  -4 1802.62   62.19
   6  -1  -4 1813.42   48.80
  -6   1   4 1721.53   54.39
  -6   1   4 1759.22   55.99
  -6   1   4 1833.22   54.89
   5  -1  -4  429.56   25.20
   5  -1  -4  394.16   28.70
   5  -1  -4  357.66   23.00
   5  -1  -4  396.86   21.60
  -5   1   4  395.46   23.50
  -5   1   4  432.36   27.40
  -5   1   4  410.06   25.50
  -5   1   4  387.36   25.70
   4  -1  -4  246.98   18.60
   4  -1  -4  250.17   21.10
   4  -1  -4  234.88   19.70
   4  -1  -4  218.88   19.90
   4  -1  -4  209.58   20.90
  -4   1   4  237.08   21.40
  -4   1   4  248.28   21.40
  -4   1   4  193.98   19.80
  -4   1   4  213.88   19.80
  -4   1   4  242.28   19.90
   3  -1  -4 2353.36   52.19
   3  -1  -4 2216.98   59.69
   3  -1  -4 2324.67   59.89
   3  -1  -4 2257.37   59.69
   3  -1  -4 2261.67   58.19
   3  -1  -4 2337.27   59.59
  -3   1   4 2278.87   51.19
  -3   1   4 2288.47   59.19
  -3   1   4 2172.48   59.09
  -3   1   4 2259.67   60.89
  -3   1   4 2344.37   58.79
  -3   1   4 2363.46   60.79
   2  -1  -4  514.35   24.40
   2  -1  -4  514.65   26.40
   2  -1  -4  528.45   26.50
   2  -1  -4  502.55   21.70
   2  -1  -4  540.55   23.50
   2  -1  -4  525.65   26.20
  -2   1   4  512.65   26.80
  -2   1   4  515.65   27.30
  -2   1   4  521.75   21.50
  -2   1   4  514.95   26.10
   1  -1  -4 1803.02   47.00
   1  -1  -4 1788.72   48.80
   1  -1  -4 1789.52   49.50
   1  -1  -4 1822.22   49.80
  -1   1   4 1867.11   49.50
  -1   1   4 1870.61   50.39
  -1   1   4 1827.32   46.60
  -1   1   4 1869.71   48.20
  -1   1   4 1895.71   46.80
  -1   1   4 1811.82   49.70
   0  -1  -4  186.88   16.00
   0  -1  -4  200.18   17.40
   0  -1  -4  224.38   17.60
   0  -1  -4  217.98   17.80
   0  -1  -4  195.68   17.30
   0  -1  -4  201.98   12.90
   0   1   4  202.68   15.50
   0   1   4  228.08   17.50
   0   1   4  181.38   16.40
   0   1   4  211.48   17.10
   0   1   4  183.88   15.40
   0   1   4  179.88   16.20
  -1  -1  -4 4258.87   90.89
  -1  -1  -4 4112.99   94.99
  -1  -1  -4 4264.07   91.19
  -1  -1  -4 4267.87   91.39
  -1  -1  -4 4271.87   90.19
  -1  -1  -4 4117.19   89.59
   1   1   4 4437.66   89.89
   1   1   4 4296.97   90.59
   1   1   4 4176.88   90.29
   1   1   4 4331.27   88.89
   1   1   4 4218.08   87.59
  -2  -1  -4   35.00   10.40
  -2  -1  -4   38.50    9.10
  -2  -1  -4   34.70   10.30
  -2  -1  -4   32.50   12.60
  -2  -1  -4   26.80    9.30
  -2  -1  -4   28.80   10.50
  -2  -1  -4   26.90    9.10
  -3  -1  -4  375.66   26.10
  -3  -1  -4  366.56   21.40
  -3  -1  -4  424.56   23.00
  -4  -1  -4   58.59   13.80
  -4  -1  -4   68.59   13.80
  -4  -1  -4   45.00   15.10
  -5  -1  -4  110.79   18.00
  -5  -1  -4   63.59   16.30
  -6  -1  -4   67.99   16.30
  -6  -1  -4   49.10   16.90
   6   1   4   69.29   19.10
  -7  -1  -4  316.17   31.30
  -7  -1  -4  234.78   27.70
   7   1   4  202.58   28.10
  -8  -1  -4  167.88   25.70
  -8  -1  -4   92.79   21.70
   8   1   4  120.99   26.20
  -9  -1  -4  270.47   32.70
  -9  -1  -4  253.67   33.90
 -10  -1  -4  369.16   39.20
 -10  -1  -4  390.26   43.20
 -11  -1  -4  567.94   55.09
 -11  -1  -4  599.94   52.09
  13  -2  -4  228.68   42.80
  12  -2  -4  416.86   51.49
 -12   2   4  544.35   42.10
  11  -2  -4 1002.90   65.39
 -11   2   4  965.00   50.39
 -11   2   4 1032.20   51.99
  10  -2  -4  965.30   59.99
 -10   2   4  876.41   46.10
 -10   2   4 1027.60   48.20
   9  -2  -4 1433.36   67.59
  -9   2   4 1396.96   54.99
  -9   2   4 1498.95   54.99
  -9   2   4 1444.46   53.19
   8  -2  -4  929.81   51.09
  -8   2   4  897.21   41.10
  -8   2   4  943.91   42.90
  -8   2   4  881.71   40.10
   7  -2  -4 1825.22   66.19
  -7   2   4 1714.63   55.99
  -7   2   4 1700.73   56.99
  -7   2   4 1747.03   55.69
   6  -2  -4 1008.10   45.10
   6  -2  -4  893.31   33.30
   6  -2  -4 1045.70   39.10
   6  -2  -4 1022.40   36.00
  -6   2   4 1032.00   40.20
  -6   2   4  957.80   40.70
  -6   2   4 1011.00   40.10
  -6   2   4 1030.50   32.50
   5  -2  -4   65.89   12.30
   5  -2  -4   70.29   15.00
   5  -2  -4   68.09   16.40
   5  -2  -4   77.89   14.40
  -5   2   4   73.09   11.10
  -5   2   4   67.79   15.60
  -5   2   4  102.99   16.70
  -5   2   4   81.99   15.40
   4  -2  -4  549.25   24.20
   4  -2  -4  560.84   28.50
   4  -2  -4  548.05   28.70
   4  -2  -4  569.84   28.70
   4  -2  -4  575.04   28.70
  -4   2   4  587.24   30.50
  -4   2   4  569.24   29.30
  -4   2   4  534.05   27.30
  -4   2   4  543.25   27.30
  -4   2   4  583.84   29.90
  -4   2   4  585.74   23.40
   3  -2  -4  276.57   22.10
   3  -2  -4  257.87   22.00
   3  -2  -4  204.78   17.60
   3  -2  -4  253.27   18.60
   3  -2  -4  261.17   21.50
  -3   2   4  247.88   22.20
  -3   2   4  240.88   19.90
  -3   2   4  246.08   18.30
  -3   2   4  250.07   21.90
  -3   2   4  239.58   17.60
  -3   2   4  224.98   20.20
   2  -2  -4  102.99   14.30
   2  -2  -4  123.69   16.60
   2  -2  -4  114.29   16.20
   2  -2  -4  106.19   11.60
   2  -2  -4  105.79   15.70
  -2   2   4  116.09   16.80
  -2   2   4   96.39   15.20
  -2   2   4  123.19   13.70
  -2   2   4  106.39   11.90
  -2   2   4  144.99   17.40
   1  -2  -4  458.85   25.80
   1  -2  -4  397.76   25.40
   1  -2  -4  466.75   24.30
   1  -2  -4  429.26   16.20
   1  -2  -4  444.06   25.40
  -1   2   4  468.15   25.20
  -1   2   4  472.75   22.90
  -1   2   4  411.86   25.50
  -1   2   4  442.06   22.90
  -1   2   4  414.56   24.80
   0  -2  -4   98.59   13.80
   0  -2  -4   99.79   14.70
   0  -2  -4  109.59   15.30
   0  -2  -4   84.99   14.30
   0  -2  -4  100.39   15.00
   0   2   4  137.59   16.10
   0   2   4  100.79   12.80
   0   2   4  104.99   15.20
   0   2   4  117.99   15.20
   0   2   4   98.39   14.20
  -1  -2  -4 1312.97   43.30
  -1  -2  -4 1260.47   38.40
  -1  -2  -4 1307.57   38.50
  -1  -2  -4 1306.47   39.90
  -1  -2  -4 1332.67   40.00
   1   2   4 1271.57   38.80
   1   2   4 1322.87   36.30
   1   2   4 1331.07   38.30
   1   2   4 1349.16   38.50
  -2  -2  -4  551.84   21.30
  -2  -2  -4  547.85   30.00
  -2  -2  -4  541.15   23.10
  -2  -2  -4  543.65   24.60
  -2  -2  -4  552.04   25.10
  -2  -2  -4  530.05   22.90
   2   2   4  573.44   24.20
   2   2   4  532.95   26.80
  -3  -2  -4  231.18   15.80
  -3  -2  -4  213.68   22.70
  -3  -2  -4  261.57   18.70
  -3  -2  -4  268.67   17.00
  -3  -2  -4  206.88   15.60
  -4  -2  -4  973.10   41.50
  -4  -2  -4  954.60   34.50
  -4  -2  -4  919.71   35.40
   4   2   4  924.21   37.50
  -5  -2  -4  743.43   33.70
  -5  -2  -4  779.02   38.80
   5   2   4  731.93   36.40
  -6  -2  -4  998.30   43.10
  -6  -2  -4 1012.30   46.00
   6   2   4 1003.60   46.10
  -7  -2  -4  584.94   36.60
  -7  -2  -4  585.84   37.70
   7   2   4  621.84   41.00
  -8  -2  -4  691.83   42.20
  -8  -2  -4  720.63   43.30
   8   2   4  753.02   47.40
  -9  -2  -4  394.16   38.80
  -9  -2  -4  424.76   41.60
   9   2   4  357.46   41.70
 -10  -2  -4  499.05   40.10
 -10  -2  -4  543.15   44.60
 -11  -2  -4  284.87   37.60
 -11  -2  -4  254.17   38.00
  13  -3  -4  249.08   46.40
 -13   3   4  385.06   58.29
  12  -3  -4  237.58   42.80
 -12   3   4  302.77   34.70
  11  -3  -4  189.88   38.50
 -11   3   4  269.57   32.70
 -11   3   4  251.87   31.60
  10  -3  -4  533.05   50.99
 -10   3   4  433.26   37.40
 -10   3   4  482.75   39.40
   9  -3  -4   28.80   21.20
  -9   3   4   10.30   14.70
  -9   3   4    4.80   18.10
  -9   3   4   19.00   15.40
   8  -3  -4   24.50   19.80
   8  -3  -4   29.60   15.10
  -8   3   4   29.80   14.60
  -8   3   4   15.20   16.60
  -8   3   4   14.90   14.10
  -8   3   4   35.10   12.50
   7  -3  -4   13.90   17.20
   7  -3  -4   12.20   11.90
   7  -3  -4    4.80    8.20
  -7   3   4   22.10   13.10
  -7   3   4    7.30   12.30
  -7   3   4    8.80   14.20
  -7   3   4    0.50    9.30
   6  -3  -4  330.87   24.50
   6  -3  -4  237.08   19.30
   6  -3  -4  286.77   28.60
  -6   3   4  308.27   20.80
  -6   3   4  275.97   25.20
  -6   3   4  278.17   26.10
  -6   3   4  310.47   26.60
   5  -3  -4  651.03   30.10
   5  -3  -4  608.94   33.30
   5  -3  -4  733.53   30.70
   5  -3  -4  738.73   32.20
  -5   3   4  666.63   33.00
  -5   3   4  609.04   33.70
  -5   3   4  672.53   28.20
  -5   3   4  687.43   34.10
   4  -3  -4  210.58   21.00
   4  -3  -4  234.08   21.80
   4  -3  -4  251.07   21.50
   4  -3  -4  234.28   21.10
   4  -3  -4  232.18   21.90
   4  -3  -4  251.17   20.90
  -4   3   4  219.98   20.00
  -4   3   4  247.78   23.20
  -4   3   4  225.58   22.70
  -4   3   4  196.78   20.70
  -4   3   4  231.78   18.60
   3  -3  -4 1899.81   52.49
   3  -3  -4 1830.32   50.69
   3  -3  -4 1825.22   53.59
   3  -3  -4 1859.01   55.09
   3  -3  -4 1824.62   54.09
   3  -3  -4 1963.40   56.29
  -3   3   4 1863.01   50.39
  -3   3   4 1883.91   51.09
  -3   3   4 1943.11   57.59
  -3   3   4 1886.51   56.19
  -3   3   4 1901.31   55.29
  -3   3   4 1935.11   54.29
   2  -3  -4 2694.53   61.79
   2  -3  -4 2677.73   69.99
   2  -3  -4 2724.23   69.49
   2  -3  -4 2694.43   68.09
   2  -3  -4 2874.51   71.89
   2  -3  -4 2728.13   69.69
  -2   3   4 2747.63   71.09
  -2   3   4 2709.13   61.69
  -2   3   4 2774.92   70.29
  -2   3   4 2712.03   71.19
  -2   3   4 2743.63   67.09
   1  -3  -4 1515.85   46.90
   1  -3  -4 1498.65   46.70
   1  -3  -4 1478.05   46.50
   1  -3  -4 1453.95   45.90
  -1   3   4 1499.25   45.20
  -1   3   4 1489.25   47.30
  -1   3   4 1506.95   46.00
  -1   3   4 1461.35   46.70
   0  -3  -4 2138.69   58.79
   0  -3  -4 2179.98   58.19
   0  -3  -4 2030.10   56.69
   0  -3  -4 2012.70   55.59
   0  -3  -4 2127.39   56.39
   0   3   4 2107.89   57.59
   0   3   4 2049.40   53.59
   0   3   4 2105.89   57.09
   0   3   4 2091.19   55.99
   0   3   4 2040.30   56.39
  -1  -3  -4 1423.36   43.50
  -1  -3  -4 1400.56   47.60
  -1  -3  -4 1542.05   45.70
  -1  -3  -4 1473.95   45.20
  -1  -3  -4 1510.35   44.40
   1   3   4 1422.66   42.90
   1   3   4 1531.45   41.20
   1   3   4 1525.85   45.50
   1   3   4 1484.25   43.90
  -2  -3  -4 2440.06   55.99
  -2  -3  -4 2535.45   69.39
  -2  -3  -4 2494.05   63.39
  -2  -3  -4 2459.45   61.49
  -2  -3  -4 2434.96   61.09
   2   3   4 2519.05   61.99
   2   3   4 2545.35   56.99
   2   3   4 2530.15   59.59
  -3  -3  -4  424.76   20.90
  -3  -3  -4  367.36   22.40
  -3  -3  -4  346.47   17.10
  -3  -3  -4  343.37   20.40
  -3  -3  -4  398.86   28.70
  -3  -3  -4  330.97   20.20
   3   3   4  322.87   20.70
  -4  -3  -4 1462.15   40.70
  -4  -3  -4 1436.86   52.59
  -4  -3  -4 1444.96   41.20
  -4  -3  -4 1439.86   42.90
  -4  -3  -4 1525.95   45.90
   4   3   4 1388.76   46.00
  -5  -3  -4  334.97   30.60
  -5  -3  -4  353.36   23.50
   5   3   4  362.26   27.40
  -6  -3  -4   66.49   15.80
  -6  -3  -4   75.79   18.70
   6   3   4   79.09   18.60
  -7  -3  -4   22.10   14.40
  -7  -3  -4   53.09   18.20
   7   3   4   66.19   20.00
  -8  -3  -4   21.10   16.60
  -8  -3  -4   23.70   16.50
   8   3   4   25.30   17.80
  -9  -3  -4    4.00   14.70
  -9  -3  -4    2.00   15.60
   9   3   4   12.40   19.20
 -10  -3  -4   71.19   24.60
 -10  -3  -4   91.89   25.30
  10   3   4  109.89   30.00
 -11  -3  -4   31.10   22.00
  12  -4  -4  379.86   50.79
 -12   4   4  449.95   58.89
 -12   4   4  399.66   39.90
  11  -4  -4  789.22   62.19
 -11   4   4  937.31   51.79
 -11   4   4  824.42   63.79
 -11   4   4  824.72   49.70
  10  -4  -4  663.63   56.89
 -10   4   4  610.54   43.60
 -10   4   4  666.73   44.40
   9  -4  -4 1277.77   64.29
  -9   4   4 1175.78   53.29
  -9   4   4 1257.67   55.09
   8  -4  -4 1023.40   45.10
   8  -4  -4 1004.90   54.79
  -8   4   4 1009.30   45.80
  -8   4   4 1143.29   49.40
  -8   4   4 1036.30   48.50
   7  -4  -4 1202.68   46.90
   7  -4  -4 1146.19   43.10
   7  -4  -4 1149.98   53.39
   7  -4  -4 1236.28   42.10
  -7   4   4 1204.68   49.60
  -7   4   4 1227.78   48.30
  -7   4   4 1201.58   50.39
   6  -4  -4 2941.01   76.89
   6  -4  -4 2747.43   73.59
   6  -4  -4 2654.53   71.39
   6  -4  -4 2667.13   80.49
   6  -4  -4 2609.74   71.79
  -6   4   4 2581.84   77.29
  -6   4   4 2827.52   78.39
  -6   4   4 2678.33   70.99
  -6   4   4 2682.33   76.29
   5  -4  -4 1447.86   48.10
   5  -4  -4 1404.26   48.90
   5  -4  -4 1461.15   51.39
   5  -4  -4 1536.65   49.20
   5  -4  -4 1394.96   49.90
  -5   4   4 1408.56   46.00
  -5   4   4 1467.65   51.09
  -5   4   4 1453.25   52.59
  -5   4   4 1357.36   50.79
   4  -4  -4  478.25   27.90
   4  -4  -4  538.35   31.60
   4  -4  -4  527.05   29.30
   4  -4  -4  511.75   29.80
   4  -4  -4  472.35   28.80
  -4   4   4  523.45   32.40
  -4   4   4  527.25   26.90
  -4   4   4  529.45   27.60
  -4   4   4  538.55   31.10
  -4   4   4  534.25   31.90
   3  -4  -4 3914.11   94.69
   3  -4  -4 3861.51   92.09
   3  -4  -4 3961.20   89.09
   3  -4  -4 3845.62   94.29
   3  -4  -4 3786.92   93.19
  -3   4   4 3840.92   95.29
  -3   4   4 3887.51   95.99
  -3   4   4 3751.12   89.89
  -3   4   4 3886.01   94.49
  -3   4   4 3808.22   87.29
   2  -4  -4  164.18   18.20
   2  -4  -4  118.09   17.80
   2  -4  -4  144.49   19.40
   2  -4  -4  138.89   18.90
  -2   4   4  168.88   21.20
  -2   4   4  138.29   12.20
  -2   4   4  169.18   18.50
  -2   4   4  160.58   16.00
  -2   4   4  165.48   20.20
  -2   4   4  179.48   19.20
  -2   4   4  187.48   20.30
   1  -4  -4  685.43   33.20
   1  -4  -4  597.34   31.50
   1  -4  -4  713.03   33.20
  -1   4   4  661.73   31.80
  -1   4   4  658.93   24.30
  -1   4   4  652.83   33.20
  -1   4   4  719.63   31.10
  -1   4   4  719.43   34.80
  -1   4   4  642.64   30.50
   0  -4  -4  177.88   19.20
   0  -4  -4  173.48   19.20
   0  -4  -4  141.89   18.70
   0  -4  -4  162.08   19.60
   0   4   4  177.28   19.10
   0   4   4  180.38   20.20
   0   4   4  190.28   18.10
   0   4   4  155.78   19.70
  -1  -4  -4  157.98   20.10
  -1  -4  -4  159.38   18.20
  -1  -4  -4  147.59   17.60
  -1  -4  -4  199.08   21.40
  -1  -4  -4  169.28   18.80
   1   4   4  163.48   19.20
   1   4   4  183.88   19.80
   1   4   4  125.59   14.40
  -2  -4  -4  138.29   19.80
  -2  -4  -4  142.49   17.60
  -2  -4  -4  129.89   16.40
  -2  -4  -4  141.39   20.30
  -2  -4  -4  135.29   16.80
   2   4   4  149.49   14.20
   2   4   4  148.89   18.50
   2   4   4  161.38   18.10
  -3  -4  -4   30.80   11.80
  -3  -4  -4   24.80   12.40
  -3  -4  -4   11.60    9.80
  -3  -4  -4   29.50   11.10
  -3  -4  -4   13.00    9.10
  -3  -4  -4    1.10   13.20
   3   4   4   26.00   11.40
   3   4   4   15.80    9.40
  -4  -4  -4  242.18   20.30
  -4  -4  -4  279.67   22.10
  -4  -4  -4  229.18   21.40
  -4  -4  -4  262.47   21.30
  -4  -4  -4  248.88   16.00
  -4  -4  -4  240.38   20.00
  -4  -4  -4  221.78   26.40
   4   4   4  231.28   21.00
  -5  -4  -4  340.67   32.00
  -5  -4  -4  366.56   23.30
  -5  -4  -4  363.16   22.20
   5   4   4  350.56   26.50
  -6  -4  -4  571.54   37.80
   6   4   4  598.64   36.00
  -7  -4  -4  537.15   38.30
   7   4   4  488.65   36.80
  -8  -4  -4  510.85   39.40
  -8  -4  -4  519.45   37.00
   8   4   4  556.44   42.30
  -9  -4  -4  532.45   41.30
  -9  -4  -4  513.15   40.80
   9   4   4  563.14   46.10
 -10  -4  -4  272.67   36.30
  10   4   4  341.37   42.80
  11   4   4  348.47   46.20
  12  -5  -4  428.76   55.19
 -12   5   4  537.15   47.50
 -12   5   4  502.05   62.29
  11  -5  -4  501.75   53.39
 -11   5   4  522.25   59.79
 -11   5   4  558.94   47.30
 -11   5   4  652.43   48.60
  10  -5  -4  678.33   55.69
 -10   5   4  617.84   46.80
 -10   5   4  743.53   66.59
 -10   5   4  648.34   46.20
   9  -5  -4  519.75   47.00
  -9   5   4  517.75   40.00
  -9   5   4  530.35   52.39
  -9   5   4  547.65   43.70
   8  -5  -4   50.89   23.00
   8  -5  -4  102.79   18.10
  -8   5   4  102.19   22.60
  -8   5   4   66.69   24.20
  -8   5   4  114.39   23.30
  -8   5   4   72.09   19.30
   7  -5  -4   30.40   15.30
   7  -5  -4   59.69   14.90
   7  -5  -4   63.79   21.20
   7  -5  -4   70.79   19.70
  -7   5   4   98.09   24.00
  -7   5   4   71.89   20.70
  -7   5   4   42.10   18.70
  -7   5   4   60.79   17.90
   6  -5  -4   13.50   14.80
   6  -5  -4  -11.20   12.70
   6  -5  -4   15.90   16.00
   6  -5  -4  -20.70   13.70
  -6   5   4   -3.60   16.00
  -6   5   4   26.70   15.10
  -6   5   4   -0.70   14.90
  -6   5   4   13.10   15.80
   5  -5  -4  204.38   23.40
   5  -5  -4  210.48   24.90
   5  -5  -4  161.38   22.20
   5  -5  -4  204.78   24.00
  -5   5   4  159.18   21.60
  -5   5   4  177.98   24.40
  -5   5   4  187.38   24.20
  -5   5   4  233.68   25.50
   4  -5  -4  211.18   23.30
   4  -5  -4  240.88   24.80
   4  -5  -4  223.58   23.90
  -4   5   4  189.58   19.20
  -4   5   4  210.58   24.10
  -4   5   4  230.68   24.30
  -4   5   4  234.18   24.50
  -4   5   4  281.17   27.60
   3  -5  -4   51.39   16.80
   3  -5  -4   45.10   15.70
   3  -5  -4   15.50   14.40
   3  -5  -4   34.30   14.70
  -3   5   4   31.90   10.70
  -3   5   4   20.40   13.20
  -3   5   4   26.00   15.60
  -3   5   4   36.40   14.90
  -3   5   4   37.20   15.90
   2  -5  -4 1061.89   43.60
   2  -5  -4 1068.59   43.70
   2  -5  -4 1094.09   45.10
   2  -5  -4 1038.20   42.20
  -2   5   4 1093.79   38.40
  -2   5   4 1098.19   45.60
  -2   5   4 1111.29   43.00
  -2   5   4 1098.19   44.80
  -2   5   4 1108.39   32.20
   1  -5  -4 1539.45   53.39
   1  -5  -4 1610.84   53.49
   1  -5  -4 1614.64   53.89
   1  -5  -4 1598.64   54.89
  -1   5   4 1616.34   52.79
  -1   5   4 1666.53   45.10
  -1   5   4 1653.63   54.99
  -1   5   4 1588.64   53.79
   0  -5  -4  430.16   30.40
   0  -5  -4  395.16   30.50
   0  -5  -4  445.46   29.60
   0  -5  -4  382.26   28.20
   0   5   4  432.16   25.80
   0   5   4  454.15   30.80
   0   5   4  451.05   29.90
   0   5   4  398.96   27.00
  -1  -5  -4 1599.14   53.89
  -1  -5  -4 1634.24   52.49
  -1  -5  -4 1595.54   55.49
  -1  -5  -4 1651.93   53.29
   1   5   4 1607.84   52.59
   1   5   4 1573.34   52.89
   1   5   4 1670.53   49.10
  -2  -5  -4  461.65   32.20
  -2  -5  -4  472.35   31.40
  -2  -5  -4  489.95   29.80
  -2  -5  -4  443.86   28.40
   2   5   4  483.15   28.40
   2   5   4  487.25   29.80
  -3  -5  -4 1300.67   51.69
  -3  -5  -4 1268.47   47.20
  -3  -5  -4 1327.37   46.50
  -3  -5  -4 1350.96   45.90
   3   5   4 1275.77   45.00
   3   5   4 1299.67   38.90
  -4  -5  -4 1305.77   46.70
  -4  -5  -4 1238.48   51.79
  -4  -5  -4 1184.38   44.00
  -4  -5  -4 1192.58   43.10
   4   5   4 1206.38   41.20
  -5  -5  -4 1502.95   47.20
  -5  -5  -4 1623.04   50.39
  -5  -5  -4 1508.25   50.29
  -5  -5  -4 1594.04   60.59
  -5  -5  -4 1489.75   51.49
   5   5   4 1482.55   51.89
  -6  -5  -4 1180.78   43.80
  -6  -5  -4 1188.18   54.09
   6   5   4 1077.09   47.20
  -7  -5  -4  429.46   29.40
  -7  -5  -4  477.05   41.40
   7   5   4  458.85   36.40
  -8  -5  -4  706.93   45.20
   8   5   4  623.54   44.20
  -9  -5  -4   30.90   20.20
   9   5   4   79.39   24.10
 -10  -5  -4   -9.90   18.30
  10   5   4   -2.50   21.50
 -12   6   4   48.30   35.40
 -12   6   4   73.49   29.60
 -11   6   4  261.57   48.00
 -11   6   4  248.98   36.70
 -11   6   4  287.17   37.50
 -10   6   4   65.49   25.80
 -10   6   4   88.99   25.80
 -10   6   4   85.39   32.80
  -9   6   4  672.93   47.60
  -9   6   4  534.05   43.60
  -9   6   4  651.03   59.49
   8  -6  -4  492.05   34.50
  -8   6   4  477.65   41.20
  -8   6   4  489.95   41.70
  -8   6   4  523.65   49.90
   7  -6  -4  729.03   40.20
   7  -6  -4  738.03   43.30
  -7   6   4  685.63   48.40
  -7   6   4  669.33   45.00
  -7   6   4  710.83   43.80
  -7   6   4  782.12   42.90
   6  -6  -4  975.50   46.90
   6  -6  -4  990.80   45.40
   6  -6  -4  901.71   45.30
  -6   6   4  961.70   51.09
  -6   6   4 1000.80   49.80
  -6   6   4  964.70   47.00
  -6   6   4  942.71   47.90
   5  -6  -4 2391.06   74.69
   5  -6  -4 2428.16   73.29
   5  -6  -4 2534.55   76.29
  -5   6   4 2390.26   77.29
  -5   6   4 2449.05   79.79
  -5   6   4 2423.96   74.99
  -5   6   4 2417.56   76.59
   4  -6  -4 1887.71   62.49
   4  -6  -4 1733.93   61.79
   4  -6  -4 1832.32   60.99
  -4   6   4 1822.02   54.99
  -4   6   4 1775.12   61.19
  -4   6   4 1833.72   62.69
  -4   6   4 1804.52   62.99
  -4   6   4 1700.43   63.29
   3  -6  -4 1266.27   49.99
   3  -6  -4 1175.18   49.00
   3  -6  -4 1215.38   49.90
   3  -6  -4 1107.89   47.60
  -3   6   4 1249.18   46.70
  -3   6   4 1211.78   51.09
  -3   6   4 1282.17   49.90
  -3   6   4 1271.77   50.89
   2  -6  -4 2670.83   78.99
   2  -6  -4 2695.63   78.19
   2  -6  -4 2732.73   79.19
   2  -6  -4 2782.22   79.69
  -2   6   4 2643.44   78.99
  -2   6   4 2870.91   65.29
  -2   6   4 2779.92   73.69
  -2   6   4 2876.31   81.79
  -2   6   4 2737.13   78.29
   1  -6  -4 1436.56   52.69
   1  -6  -4 1406.96   53.69
   1  -6  -4 1513.15   53.89
   1  -6  -4 1445.96   54.49
  -1   6   4 1425.86   52.09
  -1   6   4 1402.56   53.19
  -1   6   4 1514.75   46.20
  -1   6   4 1450.25   54.69
   0  -6  -4 1466.45   53.79
   0  -6  -4 1374.36   51.19
   0  -6  -4 1457.95   52.39
   0  -6  -4 1317.87   52.39
   0   6   4 1463.85   53.99
   0   6   4 1404.66   51.99
  -1  -6  -4  190.48   23.80
  -1  -6  -4  150.98   23.30
  -1  -6  -4  127.79   20.10
  -1  -6  -4  126.39   20.10
   1   6   4  123.49   20.40
   1   6   4  158.48   22.60
  -2  -6  -4  424.86   33.30
  -2  -6  -4  431.46   33.30
  -2  -6  -4  470.15   31.10
  -2  -6  -4  427.26   30.40
   2   6   4  502.15   26.80
   2   6   4  469.15   30.70
   2   6   4  442.66   31.10
  -3  -6  -4   83.89   19.00
  -3  -6  -4   49.60   15.80
  -3  -6  -4   91.69   21.30
  -3  -6  -4   89.99   18.70
   3   6   4  102.39   18.90
   3   6   4   68.69   12.40
   3   6   4   95.19   17.20
   3   6   4   57.09   12.00
  -4  -6  -4  157.98   22.20
  -4  -6  -4  141.99   25.00
  -4  -6  -4  134.99   20.50
  -4  -6  -4  129.09   21.40
   4   6   4  151.98   17.90
  -5  -6  -4  134.99   21.60
  -5  -6  -4  114.49   21.00
  -5  -6  -4  104.69   15.80
  -5  -6  -4  110.99   19.50
  -5  -6  -4  104.89   23.00
   5   6   4  130.09   19.00
  -6  -6  -4    1.50   17.20
  -6  -6  -4    8.00   14.90
  -6  -6  -4   35.20   16.50
  -6  -6  -4   49.10   18.70
   6   6   4    4.90   15.00
  -7  -6  -4   78.79   19.60
  -7  -6  -4   56.69   21.80
   7   6   4   59.89   20.00
  -8  -6  -4  359.56   38.50
   8   6   4  344.87   37.50
  -9  -6  -4  354.76   41.00
   9   6   4  394.36   42.40
 -10  -6  -4  433.26   44.80
 -12   7   4  659.63   56.99
 -12   7   4  869.51   74.29
 -11   7   4  920.01   72.19
 -11   7   4  772.52   57.59
 -11   7   4  916.11   60.39
 -10   7   4  640.34   52.99
 -10   7   4  587.24   50.49
 -10   7   4  551.94   58.39
   9  -7  -4 1284.67   50.99
  -9   7   4 1352.76   66.69
  -9   7   4 1318.57   63.49
  -9   7   4 1305.77   73.19
   8  -7  -4  510.65   38.40
  -8   7   4  595.04   45.70
  -8   7   4  632.34   47.90
  -8   7   4  579.64   54.19
   7  -7  -4  331.87   32.50
  -7   7   4  331.47   37.30
  -7   7   4  285.47   37.70
  -7   7   4  336.47   37.20
   6  -7  -4  652.53   43.70
   6  -7  -4  666.23   43.60
   6  -7  -4  587.34   40.10
  -6   7   4  671.13   42.10
  -6   7   4  591.84   44.10
  -6   7   4  717.03   45.90
  -6   7   4  657.93   43.80
   5  -7  -4  710.93   43.60
   5  -7  -4  704.43   42.40
   5  -7  -4  710.53   43.80
  -5   7   4  758.32   44.90
  -5   7   4  703.13   43.10
  -5   7   4  630.34   44.30
  -5   7   4  612.24   39.50
   4  -7  -4   51.09   19.80
   4  -7  -4   70.39   20.50
   4  -7  -4   72.29   21.20
  -4   7   4   91.29   16.80
  -4   7   4   81.49   20.10
  -4   7   4   54.99   17.90
  -4   7   4  115.69   23.60
  -4   7   4   83.49   22.90
   3  -7  -4   47.80   18.60
   3  -7  -4   20.60   17.20
   3  -7  -4   -2.90   16.40
  -3   7   4    8.90    9.80
  -3   7   4   21.60   17.50
  -3   7   4   23.10   15.10
  -3   7   4   31.00   15.40
  -3   7   4   37.80   19.80
   2  -7  -4  518.55   36.10
   2  -7  -4  518.35   38.60
   2  -7  -4  516.75   35.40
   2  -7  -4  457.55   36.50
  -2   7   4  513.95   37.00
  -2   7   4  527.25   24.30
  -2   7   4  547.05   39.00
  -2   7   4  588.04   35.90
  -2   7   4  493.05   30.60
   1  -7  -4  263.97   28.60
   1  -7  -4  215.08   25.90
   1  -7  -4  203.48   27.90
   1  -7  -4  191.38   24.30
  -1   7   4  287.07   24.70
  -1   7   4  194.38   26.40
  -1   7   4  224.28   28.20
   0  -7  -4 1050.99   48.40
   0  -7  -4 1055.79   50.49
   0  -7  -4 1179.58   49.90
   0  -7  -4 1156.38   51.29
   0   7   4 1200.18   50.89
   0   7   4 1133.89   39.60
   0   7   4 1205.68   50.69
  -1  -7  -4  470.95   36.10
  -1  -7  -4  565.44   35.60
  -1  -7  -4  504.25   35.70
  -1  -7  -4  512.45   37.00
   1   7   4  545.85   36.50
   1   7   4  452.55   35.80
  -2  -7  -4  769.12   41.60
  -2  -7  -4  760.02   40.60
  -2  -7  -4  751.02   43.00
  -2  -7  -4  774.72   44.00
   2   7   4  763.52   40.40
   2   7   4  778.42   41.00
  -3  -7  -4  515.95   36.20
  -3  -7  -4  533.05   35.60
  -3  -7  -4  498.95   38.40
  -3  -7  -4  523.25   39.10
   3   7   4  517.45   33.30
   3   7   4  466.15   35.20
   3   7   4  525.95   24.80
   3   7   4  513.35   27.90
  -4  -7  -4 1445.46   56.99
  -4  -7  -4 1564.14   60.49
  -4  -7  -4 1544.45   57.99
  -4  -7  -4 1670.43   65.09
   4   7   4 1561.14   49.20
  -5  -7  -4  576.24   43.00
  -5  -7  -4  557.24   37.50
  -5  -7  -4  489.85   37.70
  -5  -7  -4  573.64   38.00
   5   7   4  560.54   32.40
  -6  -7  -4  817.32   50.49
  -6  -7  -4  810.32   44.00
  -6  -7  -4  734.33   43.50
   6   7   4  799.22   41.30
  -7  -7  -4  795.12   45.10
  -7  -7  -4  775.42   44.60
  -7  -7  -4  742.43   50.09
   7   7   4  664.73   42.90
  -8  -7  -4  719.93   51.49
  -9  -7  -4  554.94   49.60
 -11   8   4    2.60   26.60
 -11   8   4  -10.10   29.20
 -11   8   4   -4.70   26.40
 -10   8   4   28.30   28.30
 -10   8   4   93.29   30.40
 -10   8   4   -8.30   26.20
   9  -8  -4   85.49   21.50
  -9   8   4   59.69   28.20
  -9   8   4   41.70   28.40
  -9   8   4   49.80   25.10
   8  -8  -4  443.96   38.30
  -8   8   4  456.05   45.80
  -8   8   4  395.56   47.40
  -8   8   4  469.95   45.50
   7  -8  -4  528.05   41.30
  -7   8   4  506.75   45.20
  -7   8   4  500.05   48.60
  -7   8   4  482.55   45.20
   6  -8  -4  538.35   43.00
   6  -8  -4  500.85   44.60
  -6   8   4  422.46   42.50
  -6   8   4  492.85   44.60
  -6   8   4  448.16   42.60
   5  -8  -4  874.21   51.29
   5  -8  -4  911.21   50.89
   5  -8  -4  874.51   48.80
  -5   8   4  919.81   52.29
  -5   8   4  923.31   50.79
  -5   8   4  872.21   52.89
  -5   8   4  915.61   50.19
   4  -8  -4 2369.56   78.89
   4  -8  -4 2200.88   78.19
   4  -8  -4 2359.06   77.69
  -4   8   4 2219.08   76.19
  -4   8   4 2152.78   77.69
  -4   8   4 2345.17   77.59
  -4   8   4 2058.59   77.69
   3  -8  -4 2098.99   73.19
   3  -8  -4 2101.49   74.49
   3  -8  -4 2125.89   75.49
  -3   8   4 2104.49   74.79
  -3   8   4 2053.39   76.09
  -3   8   4 2070.19   70.09
  -3   8   4 2130.09   72.59
  -3   8   4 2187.78   60.99
   2  -8  -4 1386.96   59.29
   2  -8  -4 1409.76   58.29
   2  -8  -4 1348.77   57.49
   2  -8  -4 1360.96   59.09
  -2   8   4 1373.86   60.89
  -2   8   4 1418.66   53.89
  -2   8   4 1376.96   59.19
   1  -8  -4 1760.12   65.69
   1  -8  -4 1746.13   66.39
   1  -8  -4 1677.73   66.29
   1  -8  -4 1765.62   65.39
  -1   8   4 1806.52   47.70
  -1   8   4 1661.73   65.39
  -1   8   4 1858.01   62.39
  -1   8   4 1842.12   68.29
   0  -8  -4 1260.57   57.49
   0  -8  -4 1272.47   55.29
   0  -8  -4 1211.68   54.99
   0  -8  -4 1229.28   56.99
   0  -8  -4 1254.97   40.40
   0   8   4 1300.57   57.19
   0   8   4 1334.87   46.00
   0   8   4 1355.56   57.49
  -1  -8  -4 2169.48   76.19
  -1  -8  -4 2009.50   71.29
  -1  -8  -4 2125.09   72.19
  -1  -8  -4 2087.29   74.29
   1   8   4 2034.60   71.79
   1   8   4 2161.88   73.49
  -2  -8  -4  458.35   36.70
  -2  -8  -4  567.14   39.30
  -2  -8  -4  471.15   41.30
  -2  -8  -4  410.06   37.60
   2   8   4  465.05   37.60
   2   8   4  444.06   37.00
  -3  -8  -4  834.12   46.10
  -3  -8  -4  831.32   49.40
  -3  -8  -4  759.22   45.70
  -3  -8  -4  834.22   49.50
   3   8   4  800.02   42.50
   3   8   4  850.41   32.00
  -4  -8  -4  304.77   36.30
  -4  -8  -4  356.76   36.40
  -4  -8  -4  341.67   34.90
   4   8   4  283.67   23.50
  -5  -8  -4    4.30   18.60
  -5  -8  -4   -7.50   18.40
  -5  -8  -4   -7.70   19.20
   5   8   4    9.00   13.40
  -6  -8  -4   26.10   21.50
  -6  -8  -4   18.10   21.30
  -6  -8  -4   -9.30   19.00
  -7  -8  -4    4.70   20.40
  -7  -8  -4   34.50   22.90
  -8  -8  -4   24.30   23.00
  -9  -8  -4   75.99   27.60
 -11   9   4  894.21   66.39
 -11   9   4  842.92   65.59
 -11   9   4  862.01   73.49
 -10   9   4  678.03   58.29
 -10   9   4  666.53   65.89
 -10   9   4  677.13   58.69
   9  -9  -4 1076.49   54.19
  -9   9   4 1246.58   74.79
  -9   9   4 1140.09   66.59
  -9   9   4 1015.40   67.09
   8  -9  -4 1312.17   60.59
  -8   9   4 1131.39   67.39
  -8   9   4 1285.67   72.49
  -8   9   4 1273.97   67.89
   7  -9  -4 1001.00   55.79
   7  -9  -4  976.90   61.09
  -7   9   4 1065.89   62.19
  -7   9   4 1080.09   64.99
  -7   9   4 1123.09   64.79
   6  -9  -4  555.84   45.50
   6  -9  -4  617.74   51.49
  -6   9   4  507.25   47.60
  -6   9   4  603.74   48.70
  -6   9   4  557.64   49.99
   5  -9  -4  471.35   44.10
   5  -9  -4  517.35   43.10
   5  -9  -4  589.24   46.70
  -5   9   4  579.14   48.10
  -5   9   4  527.85   45.00
  -5   9   4  640.04   51.99
   4  -9  -4  929.51   53.89
   4  -9  -4  898.41   54.19
   4  -9  -4  818.02   50.89
  -4   9   4  865.61   49.30
  -4   9   4  783.12   51.59
  -4   9   4  794.42   53.79
  -4   9   4  854.11   50.19
   3  -9  -4  415.66   41.60
   3  -9  -4  411.36   39.10
   3  -9  -4  416.26   42.10
  -3   9   4  416.46   39.50
  -3   9   4  460.05   38.10
  -3   9   4  434.06   42.50
  -3   9   4  417.26   29.00
   2  -9  -4   29.90   21.50
   2  -9  -4   14.40   21.70
   2  -9  -4   18.00   20.70
  -2   9   4   26.00   20.80
  -2   9   4  -16.40   19.00
  -2   9   4   23.10   19.40
   1  -9  -4   13.50   17.20
   1  -9  -4  -20.30   17.20
   1  -9  -4   10.30   20.50
   1  -9  -4  -15.60   18.70
  -1   9   4    9.00   19.90
  -1   9   4   -9.40   18.40
  -1   9   4   17.00   20.20
   0  -9  -4   21.20   20.10
   0  -9  -4    9.90   11.80
   0  -9  -4  -12.80   16.80
   0  -9  -4  -16.40   18.40
   0  -9  -4   -5.40   21.10
   0   9   4    8.60   15.90
   0   9   4  -16.80   20.00
   0   9   4   32.80   20.60
  -1  -9  -4  217.58   32.00
  -1  -9  -4  167.98   30.70
  -1  -9  -4  201.68   32.00
   1   9   4  227.88   20.70
   1   9   4  218.18   31.50
   1   9   4  205.18   30.60
  -2  -9  -4  285.07   33.30
  -2  -9  -4  249.48   34.30
  -2  -9  -4  241.08   33.60
   2   9   4  186.28   29.80
  -3  -9  -4  239.98   33.80
  -3  -9  -4  168.38   29.80
  -3  -9  -4  179.78   31.70
   3   9   4  181.08   18.10
   3   9   4  103.99   23.90
  -4  -9  -4  119.99   27.90
  -4  -9  -4  139.49   30.60
  -4  -9  -4  207.28   32.20
   4   9   4  110.29   22.10
  -5  -9  -4  441.16   43.10
  -5  -9  -4  503.45   43.90
  -5  -9  -4  450.65   45.10
  -6  -9  -4  564.44   46.60
  -6  -9  -4  531.55   45.00
  -6  -9  -4  564.54   50.19
  -7  -9  -4  552.04   47.30
  -7  -9  -4  475.85   48.50
  -8  -9  -4  700.33   56.29
  -8  -9  -4  582.24   48.50
 -10  10   4   19.30   31.20
 -10  10   4  -19.70   27.20
 -10  10   4   18.80   29.00
   9 -10  -4   33.60   24.70
  -9  10   4   30.60   32.00
  -9  10   4   22.50   31.20
  -9  10   4   56.29   29.90
   8 -10  -4   43.00   26.60
  -8  10   4   -7.90   26.50
  -8  10   4   53.29   30.70
  -8  10   4   -6.80   26.50
   7 -10  -4   71.09   32.10
   7 -10  -4   95.39   29.30
  -7  10   4   88.59   32.20
  -7  10   4   66.19   31.10
  -7  10   4   52.19   28.90
   6 -10  -4  244.28   39.20
   6 -10  -4  251.77   35.80
  -6  10   4  283.67   41.30
  -6  10   4  266.47   39.80
  -6  10   4  216.68   36.20
   5 -10  -4  830.52   57.29
   5 -10  -4  945.71   56.49
  -5  10   4  777.62   54.49
  -5  10   4  734.73   54.69
  -5  10   4  867.01   59.19
   4 -10  -4  999.40   57.69
   4 -10  -4  815.42   57.09
   4 -10  -4  929.11   58.49
  -4  10   4  806.62   55.99
  -4  10   4  962.80   59.69
  -4  10   4 1008.20   56.59
   3 -10  -4  626.04   50.89
   3 -10  -4  623.94   49.10
   3 -10  -4  596.74   50.69
  -3  10   4  602.64   48.80
  -3  10   4  572.34   46.00
  -3  10   4  695.33   51.79
   2 -10  -4 1937.71   79.59
   2 -10  -4 2061.19   78.89
   2 -10  -4 1968.70   81.19
  -2  10   4 1944.51   80.29
  -2  10   4 1993.60   80.39
  -2  10   4 2067.19   78.19
   1 -10  -4  843.92   56.19
   1 -10  -4  801.52   53.69
   1 -10  -4  888.11   53.99
  -1  10   4  816.12   53.49
  -1  10   4  822.72   48.40
  -1  10   4  859.81   55.09
   0 -10  -4 1307.77   66.29
[truncated: 542,746 more chars]
