# Supplementary material for: [(1,2,5,6-η)-Cyclo­octa-1,5-diene](4-isopropyl-1-methyl-1,2,4-triazol-5-yl­idene)(tri­phenyl­phos­phane)iridium(I) tetra­fluorido­borate di­chloro­methane 0.8-solvate
Source: IUCrdata. 2023 Jan 31;8(Pt 1):x230064. doi: 10.1107/S2414314623000640 (PMC9912321; doi:10.1107/S2414314623000640)
Supplement: Supplementary file 2 [file x-08-x230064-Isup2.hkl]

data_I                                                                          
_shelx_title ' mo_ts03_0m_a.res in P-1'                                         
_shelx_refln_list_code          4                                               
_shelx_F_calc_maximum      238.53                                               
_exptl_crystal_F_000       835.20                                               
_reflns_d_resolution_high  0.7981                                               
                                                                                
loop_                                                                           
 _space_group_symop_operation_xyz                                               
 'x, y, z'                                                                      
 '-x, -y, -z'                                                                   
                                                                                
_cell_length_a    10.5509                                                       
_cell_length_b    12.4443                                                       
_cell_length_c    13.8045                                                       
_cell_angle_alpha  95.258                                                       
_cell_angle_beta  101.022                                                       
_cell_angle_gamma  94.954                                                       
                                                                                
_shelx_F_squared_multiplier     1.000                                           
                                                                                
loop_                                                                           
 _refln_index_h                                                                 
 _refln_index_k                                                                 
 _refln_index_l                                                                 
 _refln_F_squared_calc                                                          
 _refln_F_squared_meas                                                          
 _refln_F_squared_sigma                                                         
 _refln_observed_status                                                         
   1   0   0      45148.48      42734.84       827.07 o                         
   2   0   0      31284.09      34569.91       709.79 o                         
   3   0   0       8116.96       7669.25       168.91 o                         
   4   0   0      10723.64       9917.92       215.59 o                         
   5   0   0       3205.68       2763.84       179.62 o                         
   6   0   0       3488.46       3392.77       211.10 o                         
   7   0   0       3581.74       3344.01       231.47 o                         
   8   0   0        135.53        158.76        90.74 o                         
   9   0   0        104.88        132.32        68.22 o                         
  10   0   0        289.00        343.44        86.32 o                         
  11   0   0        292.51        238.88       156.78 o                         
  12   0   0       1482.03       1592.45       190.52 o                         
 -12   1   0       3039.93       3182.44       256.16 o                         
 -11   1   0       4413.25       4787.92       223.52 o                         
 -10   1   0       8001.99       8070.89       256.60 o                         
  -9   1   0       4495.94       4232.12       304.31 o                         
  -8   1   0       9176.69       9344.39       397.45 o                         
  -7   1   0      13499.19      12671.67       441.28 o                         
  -6   1   0       6667.74       6026.31       273.45 o                         
  -5   1   0      11330.00      11005.87       356.10 o                         
  -4   1   0      12886.04      12690.19       367.21 o                         
  -3   1   0      23640.61      24327.52       556.71 o                         
  -2   1   0        901.00       1327.60       106.79 o                         
  -1   1   0       4871.22       6727.04        49.38 o                         
   0   1   0       8859.90       6864.82        60.46 o                         
   1   1   0       1394.18        901.22        16.41 o                         
   2   1   0       4174.93       4920.29        74.48 o                         
   3   1   0       2129.43       2192.13        70.52 o                         
   4   1   0      13094.01      13170.92       201.13 o                         
   5   1   0      14773.48      14802.89       277.86 o                         
   6   1   0       6171.85       6558.18       175.45 o                         
   7   1   0       9612.99       9212.79       227.63 o                         
   8   1   0       6016.03       5831.75       190.21 o                         
   9   1   0       8396.67       8496.17       245.83 o                         
  10   1   0       6738.92       6519.65       268.48 o                         
  11   1   0       5478.36       5250.48       377.08 o                         
  12   1   0       4756.45       4513.59       417.82 o                         
 -12   2   0       3272.99       3215.89       252.60 o                         
 -11   2   0       3029.15       3358.79       247.29 o                         
 -10   2   0       1813.73       2035.11       244.10 o                         
  -9   2   0        179.40        168.70        90.27 o                         
  -8   2   0        543.89        629.97       106.47 o                         
  -7   2   0        101.36        217.28       109.26 o                         
  -6   2   0       6246.48       5843.67       273.45 o                         
  -5   2   0        684.04        720.90       120.37 o                         
  -4   2   0       1143.08       1082.04        61.68 o                         
  -3   2   0       4859.17       5065.05       102.43 o                         
  -2   2   0       3894.12       3546.02        42.39 o                         
  -1   2   0      11349.23      13785.84        93.97 o                         
   0   2   0      24936.29      22555.20       141.16 o                         
   1   2   0      49992.48      55477.89       306.93 o                         
   2   2   0       5493.22       4891.00        48.48 o                         
   3   2   0      23016.87      22566.61       182.79 o                         
   4   2   0      14605.29      14316.84       263.24 o                         
   5   2   0       9989.15       9739.16       211.95 o                         
   6   2   0       5651.33       5186.69       205.52 o                         
   7   2   0       3889.97       3725.30       144.87 o                         
   8   2   0       5172.64       5006.03       177.99 o                         
   9   2   0        844.59        740.20        99.56 o                         
  10   2   0        785.61        875.86       111.24 o                         
  11   2   0         23.38         40.12       135.80 o                         
  12   2   0          1.59         69.75       156.17 o                         
 -12   3   0        549.91        559.18       199.38 o                         
 -11   3   0        946.32        921.05       154.92 o                         
 -10   3   0        823.36       1027.93       149.82 o                         
  -9   3   0       2455.31       2380.28       221.91 o                         
  -8   3   0       5174.25       5159.38       246.26 o                         
  -7   3   0       8160.66       7892.14       157.77 o                         
  -6   3   0      14223.32      13923.84       278.57 o                         
  -5   3   0       7035.71       6582.04        95.27 o                         
  -4   3   0      11887.14      11699.24       127.69 o                         
  -3   3   0       8154.46       7986.17        73.90 o                         
  -2   3   0      16647.61      17792.21       119.58 o                         
  -1   3   0       2780.23       3468.32        48.83 o                         
   0   3   0      33838.57      37126.35       229.20 o                         
   1   3   0        139.09         61.16        17.77 o                         
   2   3   0       6424.52       6742.45        57.37 o                         
   3   3   0         29.11         18.48        18.65 o                         
   4   3   0         36.27         31.08        18.53 o                         
   5   3   0        614.60        717.54        54.64 o                         
   6   3   0       1446.07       1651.95       138.88 o                         
   7   3   0       3721.94       3753.71       147.51 o                         
   8   3   0       1903.87       2052.74       134.30 o                         
   9   3   0       3954.90       4176.26       289.46 o                         
  10   3   0       7044.64       6670.54       246.90 o                         
  11   3   0       4282.96       5063.51       430.79 o                         
  12   3   0       5248.23       5128.32       393.13 o                         
 -12   4   0       3898.77       3643.93       400.54 o                         
 -11   4   0       3507.60       3408.14       367.21 o                         
 -10   4   0       3705.65       3830.35       328.32 o                         
  -9   4   0       2659.85       2841.09       219.41 o                         
  -8   4   0       3008.98       3010.33       191.97 o                         
  -7   4   0       1411.46       1607.73        78.57 o                         
  -6   4   0        754.74        742.33        60.18 o                         
  -5   4   0        884.45       1032.82        50.92 o                         
  -4   4   0        478.25        559.68        28.47 o                         
  -3   4   0       2153.67       2395.12        44.72 o                         
  -2   4   0        700.46        764.04        28.93 o                         
  -1   4   0       3041.13       2681.97        49.54 o                         
   0   4   0      11274.28      12404.42       101.32 o                         
   1   4   0       2208.28       1967.29        39.72 o                         
   2   4   0       9919.64      10225.81        96.25 o                         
   3   4   0      10486.73      10495.87        88.85 o                         
   4   4   0      16930.39      16451.87       147.82 o                         
   5   4   0      10528.29       9930.56       142.17 o                         
   6   4   0       8122.86       7824.17       134.58 o                         
   7   4   0      13444.58      12584.30       188.50 o                         
   8   4   0       2220.99       2321.72       159.92 o                         
   9   4   0       3299.73       3046.09       162.61 o                         
  10   4   0       1958.70       1955.30       254.93 o                         
  11   4   0        895.94       1118.35       224.68 o                         
  12   4   0        740.00       1226.99       246.90 o                         
 -12   5   0         21.87        -48.15       162.96 o                         
 -11   5   0          1.22         -8.02       154.93 o                         
 -10   5   0        429.98        424.61       186.41 o                         
  -9   5   0        731.22        762.08       106.96 o                         
  -8   5   0       2161.03       2265.81        97.31 o                         
  -7   5   0       2346.13       2356.50        92.36 o                         
  -6   5   0       5283.53       5025.77       117.42 o                         
  -5   5   0       6638.28       6357.21        91.28 o                         
  -4   5   0      10727.56      10489.02       163.94 o                         
  -3   5   0      25040.99      24615.13       178.39 o                         
  -2   5   0      13913.86      14246.58       118.97 o                         
  -1   5   0      14611.88      15527.56       132.45 o                         
   0   5   0      11222.95      10650.24       107.84 o                         
   1   5   0       5929.40       6160.12        78.88 o                         
   2   5   0       7269.16       7128.58        76.71 o                         
   3   5   0       7524.75       7458.60        77.26 o                         
   4   5   0       1082.38       1195.79        38.92 o                         
   5   5   0        135.85        163.94        32.83 o                         
   6   5   0         25.67         35.21        33.93 o                         
   7   5   0        304.26        261.46        47.76 o                         
   8   5   0       1187.00       1200.82        88.19 o                         
   9   5   0       2171.71       2429.07       161.61 o                         
  10   5   0       2372.07       2612.62       290.73 o                         
  11   5   0       2948.82       2871.80       322.15 o                         
 -12   6   0       3004.22       3534.68       406.10 o                         
 -11   6   0       3467.35       3692.70       392.52 o                         
 -10   6   0       5786.04       6312.22       267.51 o                         
  -9   6   0       4362.87       4200.45       159.33 o                         
  -8   6   0       5541.19       5483.20       142.32 o                         
  -7   6   0       4867.93       4690.19       244.38 o                         
  -6   6   0       4283.53       4077.70        86.45 o                         
  -5   6   0       3288.12       3067.57        87.83 o                         
  -4   6   0       2984.41       2749.63        69.78 o                         
  -3   6   0       3390.25       3871.82        75.29 o                         
  -2   6   0       1871.13       2019.38        64.50 o                         
  -1   6   0       3280.40       3566.08        75.31 o                         
   0   6   0        224.64        191.94        31.03 o                         
   1   6   0       8046.99       8614.58       105.78 o                         
   2   6   0        121.12        139.81        28.36 o                         
   3   6   0       7753.04       7269.78        86.00 o                         
   4   6   0       7848.19       7733.11       129.81 o                         
   5   6   0      11434.66      11315.01       149.71 o                         
   6   6   0       9677.80       9650.22       154.76 o                         
   7   6   0      11840.96      11529.08       175.78 o                         
   8   6   0       4617.66       4556.07       159.99 o                         
   9   6   0       2380.12       2488.42       160.08 o                         
  10   6   0       4955.59       5015.36       360.42 o                         
  11   6   0       1340.08       1300.44       241.35 o                         
 -12   7   0       1103.02        500.54       233.94 o                         
 -11   7   0        827.01        730.45       159.56 o                         
 -10   7   0        995.69       1138.46       115.32 o                         
  -9   7   0         11.79         20.32        69.78 o                         
  -8   7   0         64.82         72.14        70.12 o                         
  -7   7   0         17.20        146.79        67.32 o                         
  -6   7   0        885.19        909.02        55.24 o                         
  -5   7   0       1343.55       1431.54        67.89 o                         
  -4   7   0       7794.20       7330.93       125.17 o                         
  -3   7   0       5779.61       5842.65       107.72 o                         
  -2   7   0      10817.59      10618.49       130.71 o                         
  -1   7   0       7658.40       7924.98       104.71 o                         
   0   7   0      14909.67      15179.50       152.17 o                         
   1   7   0       8123.10       7451.88       106.81 o                         
   2   7   0       5793.95       5647.96        93.13 o                         
   3   7   0       4821.02       4717.34        75.08 o                         
   4   7   0       1749.45       1784.95        58.55 o                         
   5   7   0        599.55        686.50        46.89 o                         
   6   7   0       1120.47       1192.65        72.45 o                         
   7   7   0       3347.43       3366.36       109.45 o                         
   8   7   0         19.72         46.32        55.13 o                         
   9   7   0         98.57        153.70       133.95 o                         
  10   7   0        193.04         11.11       137.03 o                         
 -11   8   0        907.53        831.89       147.12 o                         
 -10   8   0       1891.76       2085.97       149.65 o                         
  -9   8   0       4427.64       4699.47       193.48 o                         
  -8   8   0       3111.68       3104.24       162.63 o                         
  -7   8   0       3136.64       3191.39       125.28 o                         
  -6   8   0       6411.30       6261.72       141.40 o                         
  -5   8   0       5003.60       4753.05       129.55 o                         
  -4   8   0       5286.77       5393.06       117.37 o                         
  -3   8   0       3258.08       3002.75        87.52 o                         
  -2   8   0       2142.96       2121.60        75.41 o                         
  -1   8   0       1705.18       1779.06        66.19 o                         
   0   8   0       1565.14       1414.96        65.36 o                         
   1   8   0         84.73        113.93        39.65 o                         
   2   8   0        335.13        462.06        45.15 o                         
   3   8   0         45.25         45.80        36.81 o                         
   4   8   0       2130.34       2101.88        74.36 o                         
   5   8   0       1022.23       1135.08        72.81 o                         
   6   8   0       1649.26       1674.60        98.47 o                         
   7   8   0       2619.34       2947.95       126.26 o                         
   8   8   0       3250.39       3310.07       134.60 o                         
   9   8   0       3063.67       2989.71       237.31 o                         
  10   8   0       2224.98       2224.98       284.56 o                         
 -11   9   0       2729.53       2722.07       287.00 o                         
 -10   9   0       2755.82       2840.17       177.16 o                         
  -9   9   0       1859.01       1756.80       143.82 o                         
  -8   9   0        683.34        737.09       110.71 o                         
  -7   9   0        669.18        609.34        82.22 o                         
  -6   9   0       1152.36       1103.94        93.46 o                         
  -5   9   0        674.96        881.49        68.99 o                         
  -4   9   0       1118.99       1033.25        65.21 o                         
  -3   9   0        361.39        283.02        49.73 o                         
  -2   9   0        550.28        597.79        66.29 o                         
  -1   9   0       2213.29       2405.69        80.10 o                         
   0   9   0       1047.97        914.91        60.53 o                         
   1   9   0      10039.13      10229.26       152.35 o                         
   2   9   0       4356.03       4057.75       101.26 o                         
   3   9   0       7331.92       7248.74       128.26 o                         
   4   9   0       6672.55       6542.23       210.28 o                         
   5   9   0       3933.73       4020.54       139.52 o                         
   6   9   0       2187.53       2391.04       119.54 o                         
   7   9   0       3546.64       3779.13       145.35 o                         
   8   9   0       1648.44       1620.08       110.05 o                         
   9   9   0        619.49        707.87       133.56 o                         
 -10  10   0        447.85        319.00       118.20 o                         
  -9  10   0       1628.93       1629.97       231.44 o                         
  -8  10   0       2452.84       2336.30       193.73 o                         
  -7  10   0       1999.51       1926.02       119.71 o                         
  -6  10   0       5899.87       5922.02       201.07 o                         
  -5  10   0       4540.65       4887.72       164.54 o                         
  -4  10   0       3803.10       3688.56       121.62 o                         
  -3  10   0       5447.12       5750.35       128.39 o                         
  -2  10   0       4813.90       4831.61       119.49 o                         
  -1  10   0       3517.71       3564.82       117.43 o                         
   0  10   0       5083.16       5311.58       121.28 o                         
   1  10   0       4852.77       4504.86       114.95 o                         
   2  10   0       2609.96       2596.60       101.24 o                         
   3  10   0        432.95        451.79        78.33 o                         
   4  10   0        452.88        426.31        66.93 o                         
   5  10   0          6.87         31.73        82.14 o                         
   6  10   0        318.16        214.87        72.07 o                         
   7  10   0        113.89        215.02        73.31 o                         
   8  10   0       1035.29        912.89       118.57 o                         
 -10  11   0       4905.75       4556.49       365.08 o                         
  -9  11   0       4628.94       4393.77       226.81 o                         
  -8  11   0       4165.26       4091.01       216.23 o                         
  -7  11   0       2511.80       2565.99       144.44 o                         
  -6  11   0       3731.23       3752.61       166.09 o                         
  -5  11   0        802.59        807.87        99.45 o                         
  -4  11   0        105.62        100.52        70.42 o                         
  -3  11   0        268.02        247.94        67.12 o                         
  -2  11   0         23.84         -8.14        57.83 o                         
  -1  11   0         12.32         30.38        57.80 o                         
   0  11   0        115.92        153.58        59.85 o                         
   1  11   0       1464.51       1388.25       116.02 o                         
   2  11   0       3007.82       3123.41       127.20 o                         
   3  11   0       3857.12       4230.87       186.57 o                         
   4  11   0       2027.95       2164.64       108.98 o                         
   5  11   0       1908.23       2059.31       177.99 o                         
   6  11   0       2553.58       2775.87       142.12 o                         
   7  11   0       2919.85       2641.75       166.08 o                         
  -9  12   0         33.44        -15.35       114.23 o                         
  -8  12   0        245.03        111.07       116.49 o                         
  -7  12   0       1377.91       1223.17       122.14 o                         
  -6  12   0       1512.63       1552.29       128.86 o                         
  -5  12   0       4543.18       4194.19       181.23 o                         
  -4  12   0       2989.66       3124.91       160.60 o                         
  -3  12   0       4638.70       4895.50       169.03 o                         
  -2  12   0       7909.31       8195.89       180.96 o                         
  -1  12   0       6522.35       6845.61       166.29 o                         
   0  12   0       3810.73       3834.62       148.35 o                         
   1  12   0       4101.75       4353.27       179.65 o                         
   2  12   0       3633.94       3740.41       144.91 o                         
   3  12   0       4498.80       4889.44       157.22 o                         
   4  12   0       1849.79       1936.41       111.89 o                         
   5  12   0       1031.53        975.71       125.51 o                         
   6  12   0        353.84        315.92       109.25 o                         
  -8  13   0       4233.96       3989.40       310.04 o                         
  -7  13   0       4022.81       4134.40       193.97 o                         
  -6  13   0       3961.69       3982.16       186.46 o                         
  -5  13   0       4376.77       4556.51       198.06 o                         
  -4  13   0       2481.76       2682.79       159.71 o                         
  -3  13   0       2027.10       1968.39       128.86 o                         
  -2  13   0       2651.25       2631.76       199.29 o                         
  -1  13   0        954.07        966.59       115.73 o                         
   0  13   0        233.19        226.58        83.20 o                         
   1  13   0        421.66        389.50        87.02 o                         
   2  13   0        268.28        377.26        85.16 o                         
   3  13   0        424.06        423.31       133.56 o                         
   4  13   0        934.79       1020.78       115.21 o                         
   5  13   0       1042.87        908.56       133.28 o                         
  -6  14   0        396.27        448.76       131.50 o                         
  -5  14   0        912.37        925.32       126.57 o                         
  -4  14   0       1735.36       1672.96       150.15 o                         
  -3  14   0       2143.56       2252.85       157.03 o                         
  -2  14   0       4064.73       4296.78       198.09 o                         
  -1  14   0       4321.91       4325.08       194.29 o                         
   0  14   0       4017.03       4266.20       192.03 o                         
   1  14   0       6345.62       6385.60       228.33 o                         
   2  14   0       3531.31       3731.01       234.02 o                         
   3  14   0       4313.26       4145.57       188.82 o                         
   4  14   0       3770.80       3568.92       176.45 o                         
  -4  15   0       2994.30       2609.98       203.48 o                         
  -3  15   0       2813.51       2897.04       182.10 o                         
  -2  15   0       2871.15       2973.62       178.47 o                         
  -1  15   0       1972.03       2117.70       189.22 o                         
   0  15   0        993.61        898.74       145.26 o                         
   1  15   0        674.40        665.30       223.02 o                         
   2  15   0         26.25       -124.69       189.50 o                         
  -2 -15   1       2524.03       2351.72       227.34 o                         
  -1 -15   1       1409.11       1108.39       151.07 o                         
   0 -15   1        934.02       1040.55       128.62 o                         
   1 -15   1        560.16        402.54       118.50 o                         
   2 -15   1        485.13        386.77       137.48 o                         
   3 -15   1         62.46        155.83       126.29 o                         
   4 -15   1         97.92         -3.37       128.80 o                         
  -4 -14   1        196.96        163.46       101.94 o                         
  -3 -14   1        575.63        662.35       110.17 o                         
  -2 -14   1        958.46       1060.53       109.00 o                         
  -1 -14   1       1413.71       1561.94       119.96 o                         
   0 -14   1       2845.14       2936.21       166.56 o                         
   1 -14   1       5496.91       5503.23       213.76 o                         
   2 -14   1       5984.60       6234.40       322.16 o                         
   3 -14   1       5646.25       6161.31       260.66 o                         
   4 -14   1       6033.71       6403.28       232.82 o                         
   5 -14   1       5673.08       5552.74       223.83 o                         
   6 -14   1       3920.06       3939.20       195.71 o                         
  -6 -13   1       3453.11       3860.59       348.69 o                         
  -5 -13   1       3759.13       3691.12       202.77 o                         
  -4 -13   1       8063.73       7904.94       204.49 o                         
  -3 -13   1       5734.91       6116.08       182.69 o                         
  -2 -13   1       7165.21       7232.37       228.92 o                         
  -1 -13   1       3052.99       3278.77       147.77 o                         
   0 -13   1       3897.28       4261.87       178.01 o                         
   1 -13   1       4274.43       4526.46       187.88 o                         
   2 -13   1       2252.69       2057.03       130.16 o                         
   3 -13   1        860.92        939.46       120.29 o                         
   4 -13   1        327.55        360.37       101.98 o                         
   5 -13   1         41.27          1.34        96.55 o                         
   6 -13   1         42.59          4.72        92.35 o                         
   7 -13   1        393.94        382.65       106.36 o                         
   8 -13   1        988.76       1099.70       201.90 o                         
  -7 -12   1       1886.45       2022.13       458.56 o                         
  -6 -12   1        476.18        453.85        91.40 o                         
  -5 -12   1        438.07        533.28        93.15 o                         
  -4 -12   1         30.16        -11.93        58.16 o                         
  -3 -12   1         43.76        -28.11        67.74 o                         
  -2 -12   1        357.56        418.88        81.51 o                         
  -1 -12   1       1152.33       1279.12       102.91 o                         
   0 -12   1        762.95        715.65        89.23 o                         
   1 -12   1       2005.63       2267.41       112.44 o                         
   2 -12   1       4087.55       4278.82       159.14 o                         
   3 -12   1       6371.20       6671.42       210.44 o                         
   4 -12   1       7893.09       8116.28       227.20 o                         
   5 -12   1       9040.82       8704.00       235.34 o                         
   6 -12   1       5838.66       6239.86       208.35 o                         
   7 -12   1       6719.39       7206.85       288.32 o                         
   8 -12   1       3776.65       3891.38       241.63 o                         
   9 -12   1       2996.19       2824.01       203.88 o                         
  -8 -11   1        106.10         78.38       106.19 o                         
  -7 -11   1        954.51        910.08       101.05 o                         
  -6 -11   1       1980.14       2241.80       129.40 o                         
  -5 -11   1       5441.04       5629.12       179.55 o                         
  -4 -11   1       3639.65       3544.36       120.57 o                         
  -3 -11   1       6560.97       7106.61       172.76 o                         
  -2 -11   1       7520.39       7825.02       179.24 o                         
  -1 -11   1       6507.40       6697.90       154.89 o                         
   0 -11   1       4331.09       4770.43       136.92 o                         
   1 -11   1       5483.62       5164.72       141.70 o                         
   2 -11   1       5589.20       6022.71       162.07 o                         
   3 -11   1       1849.83       1920.18       108.66 o                         
   4 -11   1       3887.66       3887.86       167.29 o                         
   5 -11   1       1296.52       1358.06       140.93 o                         
   6 -11   1        530.26        501.10        93.23 o                         
   7 -11   1          6.76        -75.94        75.94 o                         
   8 -11   1        254.58        268.86       112.81 o                         
   9 -11   1        164.85        309.94       118.14 o                         
  -9 -10   1       2148.82       1836.98       182.34 o                         
  -8 -10   1       2999.39       3074.58       173.01 o                         
  -7 -10   1       2345.21       2846.29       187.35 o                         
  -6 -10   1       5589.93       5568.08       146.47 o                         
  -5 -10   1       1049.05       1028.27       108.69 o                         
  -4 -10   1       1355.86       1513.52        83.29 o                         
  -3 -10   1        680.80        656.42        73.93 o                         
  -2 -10   1       2074.92       2232.86        96.85 o                         
  -1 -10   1        140.94         86.49        59.25 o                         
   0 -10   1        225.96        301.36        54.27 o                         
   1 -10   1          3.25         75.09        54.20 o                         
   2 -10   1        222.85        240.14        54.65 o                         
   3 -10   1        737.97        865.78        67.30 o                         
   4 -10   1        752.80        758.17        80.47 o                         
   5 -10   1       4349.16       4758.47       164.53 o                         
   6 -10   1       4687.25       4593.83       163.22 o                         
   7 -10   1       8044.77       8400.59       207.15 o                         
   8 -10   1       7223.99       7041.95       244.41 o                         
   9 -10   1       2919.71       2982.69       297.13 o                         
  10 -10   1       3354.11       3187.99       212.21 o                         
  -9  -9   1        301.43        239.61       153.05 o                         
  -8  -9   1          7.66        -58.23        75.05 o                         
  -7  -9   1        544.39        632.76        80.43 o                         
  -6  -9   1          5.96         46.82        51.17 o                         
  -5  -9   1        813.31        951.44        85.67 o                         
  -4  -9   1       2461.93       2509.12        93.41 o                         
  -3  -9   1       1985.79       1981.28        80.07 o                         
  -2  -9   1       3623.20       3635.45        97.81 o                         
  -1  -9   1       4084.40       3935.01       100.52 o                         
   0  -9   1       6123.96       6012.29       119.68 o                         
   1  -9   1       9503.80       9814.13       150.66 o                         
   2  -9   1      11099.23      10600.99       158.28 o                         
   3  -9   1      12354.50      12272.03       171.78 o                         
   4  -9   1       6020.59       5999.54       133.18 o                         
   5  -9   1       7474.94       7313.86       196.88 o                         
   6  -9   1        582.72        681.10        82.13 o                         
   7  -9   1       3049.92       2887.75       165.87 o                         
   8  -9   1       1354.29       1662.46       137.97 o                         
   9  -9   1        174.95         62.69        91.68 o                         
  10  -9   1          2.35        -53.13       116.56 o                         
  11  -9   1         21.64        -43.17       206.47 o                         
 -10  -8   1       1109.86        931.74       211.38 o                         
  -9  -8   1       2439.83       2405.83       279.00 o                         
  -8  -8   1       2690.90       2685.29       125.93 o                         
  -7  -8   1       5328.39       5537.79       154.87 o                         
  -6  -8   1       5267.00       5623.27       151.29 o                         
  -5  -8   1      11169.32      11061.62       183.43 o                         
  -4  -8   1       3440.15       3259.66        93.76 o                         
  -3  -8   1       4655.32       4863.53       101.54 o                         
  -2  -8   1       6715.93       6411.35       113.71 o                         
  -1  -8   1       2933.08       3032.92        86.34 o                         
   0  -8   1       3625.05       3596.06        84.82 o                         
   1  -8   1       1173.97       1299.46        59.50 o                         
   2  -8   1       1206.08       1360.01        65.11 o                         
   3  -8   1        171.93        139.22        45.63 o                         
   4  -8   1         61.59         22.51        43.09 o                         
   5  -8   1       1537.29       1413.49        72.33 o                         
   6  -8   1       5908.84       5950.43       121.44 o                         
   7  -8   1       4971.95       4641.48       178.54 o                         
   8  -8   1       5162.84       5218.54       285.90 o                         
   9  -8   1       4870.22       4730.75       256.35 o                         
  10  -8   1       3605.91       3838.20       242.89 o                         
  11  -8   1       4491.34       4167.48       255.16 o                         
 -11  -7   1        879.49        924.59       212.34 o                         
 -10  -7   1       3558.35       3592.08       337.58 o                         
  -9  -7   1       2604.51       2571.26       280.24 o                         
  -8  -7   1       3611.27       3598.60       129.97 o                         
  -7  -7   1        647.85        677.70        85.17 o                         
  -6  -7   1        532.71        512.28        58.95 o                         
  -5  -7   1       1462.54       1514.93        55.92 o                         
  -4  -7   1        149.72        109.78        31.01 o                         
  -3  -7   1       1526.39       1761.69        64.95 o                         
  -2  -7   1         27.78         21.42        33.49 o                         
  -1  -7   1       4675.96       4552.98        81.95 o                         
   0  -7   1       3953.23       3842.43        80.65 o                         
   1  -7   1       6442.89       6352.89       100.20 o                         
   2  -7   1      11306.75      11604.83       138.39 o                         
   3  -7   1       9292.83       9212.01       140.32 o                         
   4  -7   1       5416.79       4985.63       105.16 o                         
   5  -7   1       6547.01       6624.14       108.42 o                         
   6  -7   1       6255.00       5831.16       113.94 o                         
   7  -7   1       3153.44       3388.61       125.26 o                         
   8  -7   1       5294.22       5392.05       180.99 o                         
   9  -7   1       2433.15       2746.19       249.12 o                         
  10  -7   1        580.53        499.78       284.53 o                         
  11  -7   1        633.89        522.76       205.55 o                         
 -11  -6   1         34.03        -14.81       146.29 o                         
 -10  -6   1         27.23        191.97       147.53 o                         
  -9  -6   1        132.13        -35.05        76.39 o                         
  -8  -6   1       2622.39       2605.43        94.26 o                         
  -7  -6   1        985.18       1034.76        82.86 o                         
  -6  -6   1       5910.71       6078.15       122.28 o                         
  -5  -6   1       9108.17       8722.00       106.32 o                         
  -4  -6   1      14352.36      14231.51       156.78 o                         
  -3  -6   1       8234.12       7836.65        90.25 o                         
  -2  -6   1       5343.98       5438.73        75.47 o                         
  -1  -6   1       3554.05       3070.70        57.69 o                         
   0  -6   1        530.25        554.75        43.67 o                         
   1  -6   1       5006.28       4994.80        79.38 o                         
   2  -6   1       2645.90       2647.17        61.90 o                         
   3  -6   1       3690.89       3473.17        75.95 o                         
   4  -6   1        111.99         83.50        31.34 o                         
   5  -6   1        664.21        632.72        43.31 o                         
   6  -6   1        804.52        776.85        57.59 o                         
   7  -6   1        781.30        904.44        71.50 o                         
   8  -6   1        325.67        354.71        72.09 o                         
   9  -6   1        781.49        798.99        74.13 o                         
  10  -6   1       2830.62       2717.55       332.02 o                         
  11  -6   1       3264.81       3950.71       404.86 o                         
  12  -6   1       3037.01       2409.54       344.99 o                         
 -11  -5   1       1651.48       1510.93       253.08 o                         
 -10  -5   1       3509.47       3641.47       332.02 o                         
  -9  -5   1       4559.17       4700.43       148.54 o                         
  -8  -5   1       9251.58       9190.17       197.55 o                         
  -7  -5   1       7301.29       7124.92       135.66 o                         
  -6  -5   1       2786.54       2718.58        71.93 o                         
  -5  -5   1       4855.37       4757.31        80.77 o                         
  -4  -5   1       3810.35       3982.42        59.65 o                         
  -3  -5   1       2549.29       2804.69        56.78 o                         
  -2  -5   1        220.33        125.31        26.55 o                         
  -1  -5   1         19.60         47.75        20.81 o                         
   0  -5   1        867.72       1013.37        36.41 o                         
   1  -5   1       1784.19       1786.22        44.50 o                         
   2  -5   1       4057.67       4251.04        70.37 o                         
   3  -5   1      12194.67      12261.18       126.17 o                         
   4  -5   1       6564.66       6986.63        89.03 o                         
   5  -5   1      10884.20      10119.07       147.03 o                         
   6  -5   1       3059.25       3113.97       105.37 o                         
   7  -5   1       7496.31       6927.49       204.55 o                         
   8  -5   1       4321.59       4551.84       182.22 o                         
   9  -5   1       5015.23       4656.39       211.07 o                         
  10  -5   1       3096.23       3317.47       349.92 o                         
  11  -5   1       3155.26       3132.90       356.71 o                         
  12  -5   1       1190.10       1054.16       260.48 o                         
 -12  -4   1       1013.53       1039.34       240.73 o                         
 -11  -4   1        810.20        673.37       191.97 o                         
 -10  -4   1       1406.58        978.23       205.55 o                         
  -9  -4   1        157.78        129.09        53.56 o                         
  -8  -4   1       1159.70       1232.10        84.21 o                         
  -7  -4   1        195.82        245.68        50.58 o                         
  -6  -4   1        122.63        133.47        29.73 o                         
  -5  -4   1       6782.96       6351.79        95.59 o                         
  -4  -4   1        146.10        249.59        21.07 o                         
  -3  -4   1      16737.02      17246.87       145.01 o                         
  -2  -4   1       6977.12       6295.25        63.77 o                         
  -1  -4   1      14976.76      16255.60       117.69 o                         
   0  -4   1      12448.43      11632.59       103.51 o                         
   1  -4   1       4272.61       4225.25        59.99 o                         
   2  -4   1      13384.74      13362.01       112.86 o                         
   3  -4   1       4500.57       4461.43        62.90 o                         
   4  -4   1      10439.24       9790.35       111.94 o                         
   5  -4   1       3272.03       3512.22        82.66 o                         
   6  -4   1        225.24        128.78        39.79 o                         
   7  -4   1        377.15        469.69        55.31 o                         
   8  -4   1        283.72        356.97        74.37 o                         
   9  -4   1          4.47         96.29       127.77 o                         
  10  -4   1        791.94        966.51       216.04 o                         
  11  -4   1        419.23        219.74       162.96 o                         
  12  -4   1       1880.08       2097.88       319.06 o                         
 -12  -3   1       1560.28       1559.01       274.06 o                         
 -11  -3   1       1805.00       1952.21       276.53 o                         
 -10  -3   1       5584.02       5784.41       366.59 o                         
  -9  -3   1       4855.68       4644.53       175.95 o                         
  -8  -3   1      10490.03      10370.38       196.18 o                         
  -7  -3   1       8166.86       7952.42       159.33 o                         
  -6  -3   1       9716.04       9391.22       169.00 o                         
  -5  -3   1       5614.78       5237.38        80.15 o                         
  -4  -3   1       5021.74       4888.38        61.02 o                         
  -3  -3   1      16829.20      16308.41       111.53 o                         
  -2  -3   1      10702.31      12035.16        92.79 o                         
  -1  -3   1       3060.30       2681.56        40.08 o                         
   0  -3   1      13421.01      14294.15       111.41 o                         
   1  -3   1       2855.21       2690.71        42.71 o                         
   2  -3   1       2291.95       2476.61        44.64 o                         
   3  -3   1         15.82         53.71        20.21 o                         
   4  -3   1        728.80        749.41        39.83 o                         
   5  -3   1        192.79        218.21        77.75 o                         
   6  -3   1       6662.71       5897.92       291.35 o                         
   7  -3   1       3444.30       3277.34       245.67 o                         
   8  -3   1       8216.26       8709.91       405.48 o                         
   9  -3   1       6225.42       5870.15       360.42 o                         
  10  -3   1       3930.24       4260.52       336.96 o                         
  11  -3   1       2255.22       3214.38       365.97 o                         
  12  -3   1       3932.82       3297.71       370.91 o                         
 -12  -2   1       3815.70       3616.77       363.50 o                         
 -11  -2   1       3352.65       2491.02       297.52 o                         
 -10  -2   1       6428.16       6659.98       218.08 o                         
  -9  -2   1        843.18        928.18        99.79 o                         
  -8  -2   1       1806.76       1835.70       178.39 o                         
  -7  -2   1       3110.61       3233.23       129.89 o                         
  -6  -2   1        612.49        762.85        73.65 o                         
  -5  -2   1        292.77        372.53        35.12 o                         
  -4  -2   1        694.30        699.16        33.88 o                         
  -3  -2   1       1898.37       2291.50        61.82 o                         
  -2  -2   1      13807.29      15417.96       104.02 o                         
  -1  -2   1      23035.84      22118.75       134.13 o                         
   0  -2   1       7266.28       7991.61        70.99 o                         
   1  -2   1      13676.08      14112.85       106.07 o                         
   2  -2   1      17695.62      18273.74       137.79 o                         
   3  -2   1      22573.01      22724.41       360.85 o                         
   4  -2   1       6459.31       6347.83       180.70 o                         
   5  -2   1      24576.73      23881.70       443.11 o                         
   6  -2   1       3388.60       3150.67       219.13 o                         
   7  -2   1       5527.36       5575.48       279.62 o                         
   8  -2   1       4659.94       4331.07       203.81 o                         
   9  -2   1       2642.22       2697.82       194.87 o                         
  10  -2   1        217.28        208.15       102.79 o                         
  11  -2   1         65.64        -52.14        67.87 o                         
  12  -2   1          5.55         -5.68        64.20 o                         
 -12  -1   1        101.51        366.59       187.03 o                         
 -11  -1   1        605.31        601.77       184.56 o                         
 -10  -1   1        339.02        483.27        95.37 o                         
  -9  -1   1       8493.10       8413.60       485.44 o                         
  -8  -1   1       7910.53       7789.41       211.24 o                         
  -7  -1   1       8905.18       8873.61       215.14 o                         
  -6  -1   1       4547.72       4463.90       137.46 o                         
  -5  -1   1      27940.91      26044.81       416.11 o                         
  -4  -1   1      11060.52      10567.98       168.03 o                         
  -3  -1   1      32724.67      33860.67       307.86 o                         
  -2  -1   1      10286.39       9959.89        87.47 o                         
  -1  -1   1      30882.24      34558.16       224.44 o                         
   0  -1   1      16147.11      15643.75       121.83 o                         
   1  -1   1       8703.31       9458.72        80.10 o                         
   2  -1   1       7044.06       7437.86       223.45 o                         
   3  -1   1       1142.54       1452.40        71.15 o                         
   4  -1   1        606.24        705.81        74.63 o                         
   5  -1   1        430.77        596.21       109.87 o                         
   6  -1   1        123.66        224.68        99.38 o                         
   7  -1   1        425.18        520.91       132.09 o                         
   8  -1   1        284.95        350.84        90.43 o                         
   9  -1   1       2224.34       2296.16       177.96 o                         
  10  -1   1       2367.67       2641.33       152.82 o                         
  11  -1   1        990.88        912.79       115.65 o                         
  12  -1   1       3592.82       3921.33       273.39 o                         
 -13   0   1       2976.39       3242.39       451.80 o                         
 -12   0   1       7274.60       7102.07       445.60 o                         
 -11   0   1       6676.64       7157.63       425.23 o                         
 -10   0   1       5432.22       5643.06       203.47 o                         
  -9   0   1       4715.90       5025.74       181.66 o                         
  -8   0   1       7384.07       7586.12       211.40 o                         
  -7   0   1       3668.79       3655.05       237.65 o                         
  -6   0   1       4612.08       4135.83       227.77 o                         
  -5   0   1       1610.91       1802.83       156.17 o                         
  -4   0   1        414.08        462.88        91.35 o                         
  -3   0   1        634.59        908.29        36.96 o                         
  -2   0   1         20.26         42.52        14.19 o                         
  -1   0   1       3354.08       3980.99        33.94 o                         
   1   0   1      13277.65      13626.38       170.34 o                         
   2   0   1      56897.05      60857.56       874.87 o                         
   3   0   1       6085.26       5997.32       147.04 o                         
   4   0   1      16837.03      16758.18       435.72 o                         
   5   0   1       6055.78       6007.18       256.16 o                         
   6   0   1      15449.57      14156.68       443.75 o                         
   7   0   1       6030.25       5980.77       188.67 o                         
   8   0   1       6411.90       6256.57       205.83 o                         
   9   0   1       6185.23       6075.53       215.45 o                         
  10   0   1       1690.49       1665.43       122.62 o                         
  11   0   1        848.64       1036.50       112.34 o                         
  12   0   1       2399.06       2702.41       231.50 o                         
 -13   1   1        626.93        538.88       217.28 o                         
 -12   1   1       1074.60       1181.89       175.30 o                         
 -11   1   1        174.27        -43.21       135.18 o                         
 -10   1   1         52.76         14.85        66.08 o                         
  -9   1   1       1728.82       1902.83       232.71 o                         
  -8   1   1       4328.26       4525.32       285.79 o                         
  -7   1   1       6585.83       6338.65       301.84 o                         
  -6   1   1       8819.49       7658.84       308.57 o                         
  -5   1   1       9951.67       9909.74       333.26 o                         
  -4   1   1      21114.31      20548.36       225.15 o                         
  -3   1   1      23621.80      23543.97       200.05 o                         
  -2   1   1      15190.47      16743.73       107.10 o                         
  -1   1   1      34905.31      36125.95       200.09 o                         
   0   1   1      28183.17      28724.45       184.26 o                         
   1   1   1      29806.10      31155.60       212.15 o                         
   2   1   1      27044.02      26054.96       271.32 o                         
   3   1   1       8161.12       8117.12       137.52 o                         
   4   1   1       3252.51       3189.00        92.19 o                         
   5   1   1       7397.99       6908.86       177.53 o                         
   6   1   1          5.52         99.93        51.92 o                         
   7   1   1        155.13        172.92        60.86 o                         
   8   1   1        175.51        220.25        70.00 o                         
   9   1   1         99.92        111.31        69.83 o                         
  10   1   1       1782.04       1904.84       155.10 o                         
  11   1   1       1021.04        835.96       105.21 o                         
  12   1   1       1010.66       1029.20       159.72 o                         
 -13   2   1       1438.26       1716.49       218.81 o                         
 -12   2   1       3689.99       3748.55       275.23 o                         
 -11   2   1       7576.63       7408.69       309.80 o                         
 -10   2   1       5686.03       6018.29       373.38 o                         
  -9   2   1       8738.30       7923.59       389.43 o                         
  -8   2   1      10209.06      10280.66       418.44 o                         
  -7   2   1      12379.71      12037.37       232.36 o                         
  -6   2   1       5580.79       5712.62       119.10 o                         
  -5   2   1      12140.46      11397.79       124.42 o                         
  -4   2   1       2994.97       3115.48        50.99 o                         
  -3   2   1      17456.15      18221.47       129.19 o                         
  -2   2   1      12676.32      14032.38        98.19 o                         
  -1   2   1          2.31        -15.72        15.72 o                         
   0   2   1         10.82         12.16        15.00 o                         
   1   2   1        863.88       1083.27        24.50 o                         
   2   2   1         54.38         53.09        17.88 o                         
   3   2   1      15064.79      15669.43       232.52 o                         
   4   2   1       4357.96       4536.78       109.41 o                         
   5   2   1      16843.68      16233.46       307.03 o                         
   6   2   1      12894.94      12728.27       273.77 o                         
   7   2   1       6913.82       6665.71       199.75 o                         
   8   2   1       3680.75       3790.84       164.75 o                         
   9   2   1       5702.06       5656.02       208.64 o                         
  10   2   1       7524.57       7228.55       245.70 o                         
  11   2   1       2621.06       2886.62       322.15 o                         
  12   2   1       3285.98       3405.20       250.87 o                         
 -13   3   1       1062.43       1173.91       275.92 o                         
 -12   3   1       1606.74       1701.32       204.05 o                         
 -11   3   1       1016.74       1100.82       186.38 o                         
 -10   3   1       1145.26       1380.38       223.11 o                         
  -9   3   1         39.97         91.64        58.86 o                         
  -8   3   1        481.15        476.63        68.61 o                         
  -7   3   1        864.91        906.49        49.19 o                         
  -6   3   1       3035.25       3331.27        69.41 o                         
  -5   3   1      11874.66      11928.86       118.51 o                         
  -4   3   1      10745.85      11177.34        88.71 o                         
  -3   3   1       7294.64       7048.97        65.38 o                         
  -2   3   1      29678.15      29829.17       182.87 o                         
  -1   3   1      24343.31      25058.64       172.41 o                         
   0   3   1      36675.05      37795.00       244.29 o                         
   1   3   1      13373.22      12944.92        91.88 o                         
   2   3   1      25138.78      25644.14       165.19 o                         
   3   3   1       8594.78       7936.06       108.47 o                         
   4   3   1       8683.06       7641.71       195.37 o                         
   5   3   1       8864.12       8519.42       204.58 o                         
   6   3   1       6038.75       5811.05       176.27 o                         
   7   3   1       1002.94        763.09        88.98 o                         
   8   3   1         14.85         11.40        58.81 o                         
   9   3   1        114.13        135.91        73.53 o                         
  10   3   1        223.29        267.94       204.59 o                         
  11   3   1         79.34        233.94       160.49 o                         
  12   3   1        201.75         90.74       164.19 o                         
 -12   4   1       2647.59       2777.36       351.78 o                         
 -11   4   1       4180.58       4642.54       428.32 o                         
 -10   4   1       1361.04       1613.30       124.48 o                         
  -9   4   1       3458.77       3255.48       103.40 o                         
  -8   4   1       3265.08       3162.83        95.82 o                         
  -7   4   1      10892.57      10666.39       161.32 o                         
  -6   4   1      13727.43      12705.93       155.90 o                         
  -5   4   1      17587.82      17551.01       147.92 o                         
  -4   4   1      11293.84      10618.80        99.43 o                         
  -3   4   1      15723.62      15872.65       122.50 o                         
  -2   4   1       7462.84       7837.46        70.26 o                         
  -1   4   1      13458.25      13636.49       120.05 o                         
   0   4   1      12907.67      13162.58       110.23 o                         
   1   4   1       1926.15       2100.26        41.91 o                         
   2   4   1        914.06        945.00        28.80 o                         
   3   4   1        111.48        116.35        19.13 o                         
   4   4   1       4181.46       4205.91        60.36 o                         
   5   4   1       1792.29       1699.17        60.28 o                         
   6   4   1      10195.11      10106.34       158.12 o                         
   7   4   1       2335.68       2392.37       134.21 o                         
   8   4   1       7190.56       6969.91       234.53 o                         
   9   4   1       6088.25       5821.23       513.84 o                         
  10   4   1       5464.91       5571.88       352.73 o                         
  11   4   1       4872.74       4956.72       372.15 o                         
 -12   5   1       2909.72       3179.20       383.87 o                         
 -11   5   1       3193.76       3525.42       380.17 o                         
 -10   5   1       1147.58       1113.96       131.48 o                         
  -9   5   1       1384.58       1524.69        89.17 o                         
  -8   5   1        152.98        153.14        50.97 o                         
  -7   5   1        834.06        858.21        66.68 o                         
  -6   5   1        254.34        333.67        39.37 o                         
  -5   5   1        227.99        149.19        35.18 o                         
  -4   5   1       1878.22       1577.13        70.95 o                         
  -3   5   1         56.91         60.04        21.55 o                         
  -2   5   1      14964.63      15205.27       124.70 o                         
  -1   5   1      15478.23      15321.51       124.47 o                         
   0   5   1      11172.90      11296.29       100.81 o                         
   1   5   1      21342.34      21865.15       160.02 o                         
   2   5   1      14156.89      13202.45       101.05 o                         
   3   5   1      19611.64      19567.36       145.86 o                         
   4   5   1      13369.65      13181.89       133.47 o                         
   5   5   1      14382.45      14159.46       165.75 o                         
   6   5   1      13830.20      13712.45       181.22 o                         
   7   5   1       3594.64       3574.90       134.89 o                         
   8   5   1       1678.12       1907.13       150.43 o                         
   9   5   1       1074.85       1295.96       191.35 o                         
  10   5   1        519.11        691.89       185.18 o                         
  11   5   1        345.55        525.23       184.56 o                         
 -12   6   1        274.60        208.63       183.33 o                         
 -11   6   1       1513.19       1695.81       166.97 o                         
 -10   6   1       1036.45       1069.83       128.51 o                         
  -9   6   1       3294.69       3352.76       159.18 o                         
  -8   6   1       5269.34       5350.63       143.91 o                         
  -7   6   1       7932.43       7871.76       145.27 o                         
  -6   6   1       9682.53       9746.82       155.46 o                         
  -5   6   1      14528.23      13472.66       167.68 o                         
  -4   6   1      10936.94      11262.16       129.65 o                         
  -3   6   1       3837.60       3585.44        69.07 o                         
  -2   6   1      14819.48      14750.34       142.54 o                         
  -1   6   1      16186.36      17135.15       156.67 o                         
   0   6   1       4464.34       4406.71        73.36 o                         
   1   6   1       2483.04       2164.02        52.88 o                         
   2   6   1       2000.64       2019.72        53.32 o                         
   3   6   1        403.40        400.15        34.87 o                         
   4   6   1         20.80         39.13        29.65 o                         
   5   6   1        564.60        592.12        49.93 o                         
   6   6   1        503.46        590.51        53.27 o                         
   7   6   1        730.05        765.73        60.56 o                         
   8   6   1       1290.76       1344.93       100.34 o                         
   9   6   1       2928.21       3141.03       293.17 o                         
  10   6   1       4141.92       4497.54       335.73 o                         
  11   6   1       3252.85       4050.03       375.23 o                         
 -12   7   1       3470.74       3020.24       230.52 o                         
 -11   7   1       4307.11       4407.08       252.80 o                         
 -10   7   1       2464.66       2667.98       156.50 o                         
  -9   7   1       4597.72       4300.27       228.20 o                         
  -8   7   1       2087.52       2055.08       131.90 o                         
  -7   7   1        652.39        738.97        64.70 o                         
  -6   7   1       1979.04       1865.25       100.48 o                         
  -5   7   1       2643.74       2888.04        98.99 o                         
  -4   7   1        206.80        283.70        41.55 o                         
  -3   7   1        147.46        195.76        39.09 o                         
  -2   7   1       1504.57       1452.81        56.91 o                         
  -1   7   1        248.41        346.31        35.74 o                         
   0   7   1       5727.99       5529.76        86.78 o                         
   1   7   1       3956.40       3944.01        90.90 o                         
   2   7   1       6876.37       6636.61        99.43 o                         
   3   7   1      11218.32      10457.20       117.48 o                         
   4   7   1       9297.98       9121.50       117.15 o                         
   5   7   1       5354.18       5232.53       128.92 o                         
   6   7   1       7603.91       7564.42       160.34 o                         
   7   7   1       3137.07       3239.37       119.87 o                         
   8   7   1       3973.22       4218.33       136.30 o                         
   9   7   1       4210.52       4334.26       166.33 o                         
  10   7   1       2930.31       2734.83       298.14 o                         
 -11   8   1         81.32        111.50       121.16 o                         
 -10   8   1          1.45         37.62        85.73 o                         
  -9   8   1         47.37         55.22        83.72 o                         
  -8   8   1       1677.51       1771.02       132.19 o                         
  -7   8   1       5427.22       5494.67       193.58 o                         
  -6   8   1       1251.79       1213.41        79.90 o                         
  -5   8   1       2542.68       2958.78       107.63 o                         
  -4   8   1       6991.56       6669.73       120.02 o                         
  -3   8   1       2648.46       2693.65       125.14 o                         
  -2   8   1       5850.29       6284.34       114.51 o                         
  -1   8   1       9678.57       9706.24       175.88 o                         
   0   8   1      15257.25      15755.82       172.50 o                         
   1   8   1       6135.56       6202.13       103.26 o                         
   2   8   1       4198.47       4008.10        91.96 o                         
   3   8   1       2515.88       2501.58        72.76 o                         
   4   8   1        100.44        127.24        37.03 o                         
   5   8   1        386.04        502.06        59.40 o                         
   6   8   1        104.99         81.70        56.16 o                         
   7   8   1        229.74        288.93       103.15 o                         
   8   8   1         49.60        101.24        62.74 o                         
   9   8   1        225.76        375.31       111.47 o                         
  10   8   1       1232.06       1126.38       217.89 o                         
 -11   9   1       2523.25       2612.52       408.87 o                         
 -10   9   1       2668.61       2357.99       168.06 o                         
  -9   9   1       4225.22       3756.67       189.22 o                         
  -8   9   1       5815.00       6169.71       173.16 o                         
  -7   9   1       5148.18       5122.62       161.68 o                         
  -6   9   1        766.00        870.28        88.09 o                         
  -5   9   1       3422.02       3279.55       120.22 o                         
  -4   9   1       4119.62       4449.38       109.56 o                         
  -3   9   1       1106.24       1165.75        67.94 o                         
  -2   9   1       1006.93        843.94        60.83 o                         
  -1   9   1        508.75        628.62        56.81 o                         
   0   9   1        175.15        183.10        53.55 o                         
   1   9   1       1025.22       1053.08        63.75 o                         
   2   9   1        532.90        577.48        53.76 o                         
   3   9   1       1527.83       1664.47        69.19 o                         
   4   9   1       5374.13       5322.96       140.82 o                         
   5   9   1       9661.91       9668.79       199.54 o                         
   6   9   1       6322.66       6776.91       174.29 o                         
   7   9   1       2060.19       2118.28       117.92 o                         
   8   9   1       2517.99       2537.64       149.95 o                         
   9   9   1       2038.61       1891.33       175.34 o                         
 -10  10   1       1251.51       1262.58       144.75 o                         
  -9  10   1       1467.09       1418.51       145.61 o                         
  -8  10   1        316.08        426.33        86.37 o                         
  -7  10   1        202.95         46.89        75.77 o                         
  -6  10   1       1119.79       1292.07       106.22 o                         
  -5  10   1         37.71         45.84        70.48 o                         
  -4  10   1        728.11        757.45        72.02 o                         
  -3  10   1        328.89        345.66        58.17 o                         
  -2  10   1       3416.53       3580.42       128.25 o                         
  -1  10   1       1693.71       1909.99        92.10 o                         
   0  10   1       5022.38       5220.14       152.22 o                         
   1  10   1       8462.15       8861.76       162.36 o                         
   2  10   1       5783.83       6013.21       147.93 o                         
   3  10   1       5553.33       5763.79       127.86 o                         
   4  10   1       2968.60       3198.19       134.35 o                         
   5  10   1       1814.31       1899.32       139.39 o                         
   6  10   1       1671.91       1959.67       116.75 o                         
   7  10   1        541.06        619.57        88.81 o                         
   8  10   1        360.06        253.99       118.56 o                         
 -10  11   1       1290.43       1050.48       146.72 o                         
  -9  11   1       1477.84       1409.53       211.83 o                         
  -8  11   1       2189.61       2261.41       137.84 o                         
  -7  11   1       5059.59       4914.41       184.10 o                         
  -6  11   1       6030.67       6033.29       193.99 o                         
  -5  11   1       4880.88       5003.71       180.17 o                         
  -4  11   1       4816.57       4800.10       157.15 o                         
  -3  11   1       1935.58       2001.57       102.77 o                         
  -2  11   1       3227.78       3467.40       126.12 o                         
  -1  11   1       1869.09       1759.46        96.52 o                         
   0  11   1       2179.61       2113.66       100.77 o                         
   1  11   1       2290.45       2200.47       112.67 o                         
   2  11   1        212.07        297.58        67.31 o                         
   3  11   1          0.84          9.83        47.54 o                         
   4  11   1        190.89        206.90        64.51 o                         
   5  11   1       1171.28       1233.34       165.25 o                         
   6  11   1       1027.58       1029.74       122.13 o                         
   7  11   1       1525.96       1640.37       268.68 o                         
  -9  12   1       3927.29       3674.78       298.37 o                         
  -8  12   1       1536.99       1471.57       158.32 o                         
  -7  12   1        968.08        884.48       112.36 o                         
  -6  12   1        558.10        500.38       103.70 o                         
  -5  12   1        453.21        463.63       119.56 o                         
  -4  12   1        229.60        339.80        84.83 o                         
  -3  12   1        151.56        191.90        77.99 o                         
  -2  12   1        291.00        405.28        76.39 o                         
  -1  12   1       2643.33       2663.38       130.84 o                         
   0  12   1       2770.93       2910.51       163.22 o                         
   1  12   1       3051.41       2950.11       130.92 o                         
   2  12   1       4059.92       4148.17       146.77 o                         
   3  12   1       3556.09       3697.35       162.37 o                         
   4  12   1       2516.74       2621.71       142.03 o                         
   5  12   1       2458.05       2285.99       165.53 o                         
   6  12   1       2742.16       2856.59       180.20 o                         
  -8  13   1       1077.29        856.37       151.27 o                         
  -7  13   1       1540.77       1394.43       133.19 o                         
  -6  13   1       2709.06       2338.24       225.38 o                         
  -5  13   1       3206.92       3058.32       169.05 o                         
  -4  13   1       4283.50       4415.15       174.50 o                         
  -3  13   1       2806.67       2701.17       142.54 o                         
  -2  13   1       3962.28       4010.10       182.30 o                         
  -1  13   1       3133.03       3373.43       148.48 o                         
   0  13   1       3307.80       3344.81       147.55 o                         
   1  13   1       1793.06       1739.12       114.89 o                         
   2  13   1       1726.07       1854.32       133.74 o                         
   3  13   1        944.71        919.79       112.30 o                         
   4  13   1        493.14        515.56       101.94 o                         
   5  13   1        307.17        184.45       113.07 o                         
  -6  14   1       1597.86       1413.28       144.34 o                         
  -5  14   1       1751.18       1913.24       153.40 o                         
  -4  14   1        645.42        727.17       124.38 o                         
  -3  14   1        300.97        186.48       104.50 o                         
  -2  14   1        148.29        230.79       106.50 o                         
  -1  14   1         17.48        110.10        98.08 o                         
   0  14   1        188.89        160.87       108.85 o                         
   1  14   1        349.50        182.61       100.19 o                         
   2  14   1        777.41        689.23       114.47 o                         
   3  14   1       1520.74       1479.87       177.90 o                         
  -4  15   1       2698.90       2458.44       205.10 o                         
  -3  15   1       3040.13       2948.60       181.11 o                         
  -2  15   1       3285.57       3333.35       216.68 o                         
  -1  15   1       3412.50       3683.49       220.35 o                         
   0  15   1       3191.06       3166.43       210.23 o                         
   1  15   1       2431.84       2685.11       503.93 o                         
  -2 -15   2       2780.35       2591.57       189.08 o                         
  -1 -15   2       4353.06       4580.66       390.67 o                         
   0 -15   2       3057.01       2893.30       222.63 o                         
   1 -15   2       3371.17       3499.70       218.62 o                         
   2 -15   2       3015.32       3045.89       212.62 o                         
   3 -15   2       2766.00       2647.06       202.87 o                         
   4 -15   2       2604.90       2845.52       248.24 o                         
  -4 -14   2       3146.65       3295.50       265.38 o                         
  -3 -14   2       2688.43       2563.83       168.75 o                         
  -2 -14   2       2028.54       1833.07       128.20 o                         
  -1 -14   2       1150.23       1000.58       116.70 o                         
   0 -14   2        401.60        356.78       105.42 o                         
   1 -14   2         67.60        -27.61        94.11 o                         
   2 -14   2         56.89        -22.70       112.20 o                         
   3 -14   2        659.40        414.55       129.40 o                         
   4 -14   2        896.53        808.78       126.25 o                         
   5 -14   2       2013.28       1791.85       151.54 o                         
   6 -14   2       2671.83       2704.43       178.34 o                         
  -6 -13   2          1.59        -66.02       106.21 o                         
  -5 -13   2         95.89          8.58        98.35 o                         
  -4 -13   2       1482.89       1186.52        93.65 o                         
  -3 -13   2       1735.09       1806.75       118.00 o                         
  -2 -13   2       4493.94       4876.42       261.56 o                         
  -1 -13   2       2749.69       2611.58       135.10 o                         
   0 -13   2       6168.86       6637.58       300.85 o                         
   1 -13   2       3786.82       4132.63       184.93 o                         
   2 -13   2       8737.87       8614.28       244.18 o                         
   3 -13   2       8469.86       9085.51       253.07 o                         
   4 -13   2       7410.18       7184.69       231.26 o                         
   5 -13   2       4816.64       4863.66       233.88 o                         
   6 -13   2       2478.12       2229.70       152.45 o                         
   7 -13   2       1852.92       1627.65       172.17 o                         
  -7 -12   2       5328.85       5582.81       234.12 o                         
  -6 -12   2       3022.91       3174.94       156.19 o                         
  -5 -12   2       5208.33       5507.68       190.67 o                         
  -4 -12   2       2930.45       3024.82       136.15 o                         
  -3 -12   2       5058.09       5363.82       166.22 o                         
  -2 -12   2       1849.76       1907.53       115.00 o                         
  -1 -12   2       2136.09       2428.79       124.71 o                         
   0 -12   2       1153.59       1196.81        91.31 o                         
   1 -12   2       1466.54       1598.49       100.24 o                         
   2 -12   2       1744.72       2047.91       156.25 o                         
   3 -12   2        348.40         96.20        87.19 o                         
   4 -12   2         40.95        170.70        89.87 o                         
   5 -12   2        169.43        151.25        91.23 o                         
   6 -12   2       1438.68       1855.91       200.97 o                         
   7 -12   2       1412.41       1389.23       126.67 o                         
   8 -12   2       1781.04       2029.85       177.10 o                         
  -8 -11   2       1300.62       1298.93       198.79 o                         
  -7 -11   2       1074.06        892.33       120.52 o                         
  -6 -11   2        287.65        133.75        67.14 o                         
  -5 -11   2         50.20         36.71        69.36 o                         
  -4 -11   2        635.54        558.31        78.73 o                         
  -3 -11   2       1010.41        978.20        90.10 o                         
  -2 -11   2        589.83        541.09        84.89 o                         
  -1 -11   2       2689.00       3021.96       117.32 o                         
   0 -11   2       2738.58       2862.81       115.98 o                         
   1 -11   2       3196.65       3460.57       124.36 o                         
   2 -11   2       3576.28       3977.76       145.19 o                         
   3 -11   2       9175.74       9227.49       306.09 o                         
   4 -11   2       5896.56       6276.76       224.63 o                         
   5 -11   2       4315.51       4157.27       190.20 o                         
   6 -11   2       9259.45       9412.36       239.37 o                         
   7 -11   2       7161.69       7296.71       205.29 o                         
   8 -11   2       4424.51       4483.37       272.03 o                         
   9 -11   2       1310.87       1162.17       147.29 o                         
  -9 -10   2        529.00        340.81       298.41 o                         
  -8 -10   2       1027.73       1238.45       128.59 o                         
  -7 -10   2       2860.31       3355.57       162.54 o                         
  -6 -10   2       3967.35       4137.17       154.85 o                         
  -5 -10   2       4867.13       4971.75       210.59 o                         
  -4 -10   2      13361.48      13345.08       222.73 o                         
  -3 -10   2       4762.00       5172.13       152.69 o                         
  -2 -10   2       8372.76       8250.53       159.79 o                         
  -1 -10   2       7883.32       8250.57       147.41 o                         
   0 -10   2      12547.41      12748.38       199.11 o                         
   1 -10   2       3299.70       3560.10       118.41 o                         
   2 -10   2       3917.93       3750.92       119.86 o                         
   3 -10   2       5072.27       5077.47       147.58 o                         
   4 -10   2       1447.03       1235.00       100.64 o                         
   5 -10   2        224.46        233.22        76.05 o                         
   6 -10   2        216.79        209.46        74.61 o                         
   7 -10   2         83.96        -54.12        67.41 o                         
   8 -10   2       1399.99       1576.12       144.83 o                         
   9 -10   2       1828.02       1632.16       150.09 o                         
  10 -10   2       1290.68       1686.71       198.13 o                         
 -10  -9   2       3552.13       3705.66       362.27 o                         
  -9  -9   2       2659.38       2146.49       148.63 o                         
  -8  -9   2       2902.32       3209.19       172.86 o                         
  -7  -9   2       3033.53       3253.18       228.59 o                         
  -6  -9   2       1519.46       1615.89        89.35 o                         
  -5  -9   2       6581.22       6718.03       217.28 o                         
  -4  -9   2       2263.04       2532.04       129.33 o                         
  -3  -9   2        442.59        382.47        51.26 o                         
  -2  -9   2        331.01        395.87        51.90 o                         
  -1  -9   2         76.34         94.26        44.86 o                         
   0  -9   2       1426.17       1455.49       102.15 o                         
   1  -9   2       1604.39       1749.91        77.93 o                         
   2  -9   2       4721.48       4674.70       155.54 o                         
   3  -9   2       5383.98       5588.49       127.59 o                         
   4  -9   2      11769.47      11601.79       181.55 o                         
   5  -9   2       7198.86       7500.12       182.19 o                         
   6  -9   2       5425.35       5446.89       160.77 o                         
   7  -9   2       9539.43       9660.33       258.51 o                         
   8  -9   2       8522.49       8815.74       255.37 o                         
   9  -9   2       4866.99       4990.84       208.78 o                         
  10  -9   2       2502.93       2872.52       222.73 o                         
 -10  -8   2         66.53         70.85       101.91 o                         
  -9  -8   2          2.83        -76.08        76.08 o                         
  -8  -8   2        150.81        189.94        80.02 o                         
  -7  -8   2       1013.73       1013.43        86.06 o                         
  -6  -8   2       3375.28       3535.27       108.81 o                         
  -5  -8   2       3708.23       3653.32       101.15 o                         
  -4  -8   2       7172.54       7390.60       123.83 o                         
  -3  -8   2      13002.34      12498.11       163.27 o                         
  -2  -8   2       4158.11       4099.95       106.51 o                         
  -1  -8   2      11047.46      10960.20       151.43 o                         
   0  -8   2      16350.03      16642.57       181.40 o                         
   1  -8   2      13364.07      12859.74       156.29 o                         
   2  -8   2       8177.30       8358.85       189.07 o                         
   3  -8   2       8084.78       7552.03       136.87 o                         
   4  -8   2      11879.41      11843.77       172.99 o                         
   5  -8   2       1678.76       1692.96        98.12 o                         
   6  -8   2        988.21       1024.41        72.58 o                         
   7  -8   2        756.23        922.89       102.89 o                         
   8  -8   2        227.99        307.10        88.96 o                         
   9  -8   2        359.98        479.55        96.80 o                         
  10  -8   2        693.67        730.88       139.67 o                         
  11  -8   2        823.86        615.45       139.43 o                         
 -11  -7   2       1180.79       1084.40       238.26 o                         
 -10  -7   2       2039.94       2079.18       169.52 o                         
  -9  -7   2       3734.42       3838.40       169.47 o                         
  -8  -7   2       4986.09       5065.88       166.11 o                         
  -7  -7   2       5352.57       5484.60       144.35 o                         
  -6  -7   2       5500.82       5554.76       126.33 o                         
  -5  -7   2       3134.44       3092.01        73.47 o                         
  -4  -7   2       6018.71       5652.61       108.08 o                         
  -3  -7   2       2705.18       2784.96        77.35 o                         
  -2  -7   2       2131.74       2106.88        75.01 o                         
  -1  -7   2        751.28        853.33        53.27 o                         
   0  -7   2       2652.65       2696.53        72.92 o                         
   1  -7   2        868.59        909.11        60.67 o                         
   2  -7   2        930.18       1036.11        60.04 o                         
   3  -7   2       2386.30       2283.65        79.14 o                         
   4  -7   2        144.62        125.24        36.35 o                         
   5  -7   2       3596.70       3611.91        83.40 o                         
   6  -7   2       6896.14       6723.67       159.52 o                         
   7  -7   2       7757.70       8082.30       176.85 o                         
   8  -7   2       9508.43       9111.47       228.34 o                         
   9  -7   2       7825.71       8095.80       275.54 o                         
  10  -7   2       8147.58       7922.32       290.80 o                         
  11  -7   2       3949.16       3736.52       411.03 o                         
 -11  -6   2       1009.88        961.57       220.36 o                         
 -10  -6   2       1565.45       1655.36       178.05 o                         
  -9  -6   2        964.21       1017.17        97.06 o                         
  -8  -6   2        899.67       1008.57        80.53 o                         
  -7  -6   2         48.92         86.14        42.37 o                         
  -6  -6   2       1081.30       1155.82        63.55 o                         
  -5  -6   2        197.47        230.81        36.58 o                         
  -4  -6   2       5029.19       4966.14        80.70 o                         
  -3  -6   2       1688.03       1824.57        54.80 o                         
  -2  -6   2       9256.74       8818.96        99.40 o                         
  -1  -6   2       4405.67       4468.14        71.84 o                         
   0  -6   2      15787.30      15790.15       143.02 o                         
   1  -6   2       4833.12       4834.24        78.89 o                         
   2  -6   2      12588.22      12223.79       134.39 o                         
   3  -6   2      10775.30      10708.81       136.45 o                         
   4  -6   2       5787.79       5461.62       101.89 o                         
   5  -6   2       5726.06       5337.77        88.79 o                         
   6  -6   2       3002.84       2957.22       115.72 o                         
   7  -6   2       3668.83       3754.84       118.95 o                         
   8  -6   2       1846.14       2104.89       120.11 o                         
   9  -6   2       1243.83       1176.19       128.87 o                         
  10  -6   2        932.02        992.43       234.56 o                         
  11  -6   2          1.02         46.91       174.68 o                         
  12  -6   2        110.06         -3.09       183.94 o                         
 -12  -5   2        275.65        217.28       178.39 o                         
 -11  -5   2        601.66        653.62       191.97 o                         
 -10  -5   2       1358.29       1270.82       224.07 o                         
  -9  -5   2       2094.16       2191.64       196.26 o                         
  -8  -5   2       1934.51       2242.96       101.56 o                         
  -7  -5   2       3394.02       3524.56        93.63 o                         
  -6  -5   2       5947.62       5799.57       100.70 o                         
  -5  -5   2       4814.29       4308.03        71.56 o                         
  -4  -5   2      12833.15      12989.07       141.89 o                         
  -3  -5   2       8627.75       7998.45       112.50 o                         
  -2  -5   2       2657.40       2650.65        62.09 o                         
  -1  -5   2       5139.30       4909.19        70.56 o                         
   0  -5   2       2279.42       2244.22        58.52 o                         
   1  -5   2         72.76         92.18        24.25 o                         
   2  -5   2        370.29        342.12        29.41 o                         
   3  -5   2        655.74        683.57        36.66 o                         
   4  -5   2        316.49        370.98        31.03 o                         
   5  -5   2         57.20         53.10        36.00 o                         
   6  -5   2       2768.70       3033.88        96.93 o                         
   7  -5   2       6020.90       5498.05       150.09 o                         
   8  -5   2       2969.63       2943.17       158.78 o                         
   9  -5   2       3969.64       4084.40       184.49 o                         
  10  -5   2       3362.05       3158.21       333.88 o                         
  11  -5   2       6422.48       5941.75       424.61 o                         
  12  -5   2       3513.84       3574.18       408.56 o                         
 -12  -4   2       2345.99       2373.74       323.38 o                         
 -11  -4   2       3014.67       3338.45       344.37 o                         
 -10  -4   2       2249.01       2460.77       282.09 o                         
  -9  -4   2       3640.60       3737.22       174.16 o                         
  -8  -4   2       5937.05       5982.14       160.94 o                         
  -7  -4   2       4831.82       4818.72       118.41 o                         
  -6  -4   2        629.54        620.00        56.01 o                         
  -5  -4   2         23.26         31.60        21.10 o                         
  -4  -4   2       1068.93       1068.46        42.44 o                         
  -3  -4   2         59.80        101.64        21.11 o                         
  -2  -4   2       1683.87       1741.55        38.49 o                         
  -1  -4   2       1250.87       1149.38        34.93 o                         
   0  -4   2       1534.92       1441.61        44.77 o                         
   1  -4   2      11875.88      11690.30       105.29 o                         
   2  -4   2       1877.09       1826.41        45.53 o                         
   3  -4   2      15629.53      15255.29       128.80 o                         
   4  -4   2      11383.70      11110.92       130.57 o                         
   5  -4   2       5865.55       5967.88       100.92 o                         
   6  -4   2      15366.84      15010.83       237.81 o                         
   7  -4   2       9160.79       9201.70       345.02 o                         
   8  -4   2       4056.85       3961.21       296.28 o                         
   9  -4   2       1512.24       1765.18       250.61 o                         
  10  -4   2       1764.64       1841.72       272.21 o                         
  11  -4   2        789.55        673.37       213.57 o                         
  12  -4   2         31.35         -2.47       156.17 o                         
 -12  -3   2        509.90        751.76       219.13 o                         
 -11  -3   2        589.92        717.19       199.38 o                         
 -10  -3   2        337.96        470.91       160.49 o                         
  -9  -3   2        732.19        796.03        99.71 o                         
  -8  -3   2         37.11         91.20        74.07 o                         
  -7  -3   2        214.72        249.23        43.73 o                         
  -6  -3   2       9889.06      10200.45       172.56 o                         
  -5  -3   2       7674.32       7748.04       115.96 o                         
  -4  -3   2      18907.69      18510.94       177.56 o                         
  -3  -3   2      14435.97      15273.71       107.95 o                         
  -2  -3   2       7473.23       6930.20        66.37 o                         
  -1  -3   2       4965.14       5022.94        60.35 o                         
   0  -3   2      13077.73      13200.95       140.11 o                         
   1  -3   2        835.04        801.04        37.97 o                         
   2  -3   2       7388.63       7385.89        74.66 o                         
   3  -3   2       2929.84       2907.05        56.39 o                         
   4  -3   2       2447.23       2508.36        67.85 o                         
   5  -3   2        112.19        -31.48        79.01 o                         
   6  -3   2        544.54        811.02       149.38 o                         
   7  -3   2        143.44          1.85        88.27 o                         
   8  -3   2       2140.20       2057.14       239.50 o                         
   9  -3   2       2040.62       2175.60       264.80 o                         
  10  -3   2       1823.26       1708.39       253.69 o                         
  11  -3   2       2238.17       2674.34       320.91 o                         
  12  -3   2       2124.27       1964.55       185.12 o                         
 -12  -2   2       1709.66       1859.62       295.67 o                         
 -11  -2   2       2069.02       2244.11       273.45 o                         
 -10  -2   2       8214.76       8236.54       431.40 o                         
  -9  -2   2      11053.47      10772.83       272.17 o                         
  -8  -2   2       9483.41       8822.61       229.37 o                         
  -7  -2   2       6978.74       7039.03       148.10 o                         
  -6  -2   2      14484.73      14362.32       170.54 o                         
  -5  -2   2       2810.84       2593.62        58.20 o                         
  -4  -2   2      10393.12      10948.00        97.28 o                         
  -3  -2   2      11720.94      11493.92        94.53 o                         
  -2  -2   2         79.81        169.63        22.05 o                         
  -1  -2   2        366.22        330.84        22.87 o                         
   0  -2   2      15202.65      15688.39       128.01 o                         
   1  -2   2       1625.28       1708.50        35.17 o                         
   2  -2   2        388.73        446.64        27.20 o                         
   3  -2   2       3363.72       3508.85       126.83 o                         
   4  -2   2       6013.59       6386.75       261.38 o                         
   5  -2   2       7809.41       6807.08       288.88 o                         
   6  -2   2       3905.99       4098.18       241.35 o                         
   7  -2   2      12067.26      11769.36       442.51 o                         
   8  -2   2       3772.96       4281.50       288.88 o                         
   9  -2   2       3670.92       3613.69       288.88 o                         
  10  -2   2       1829.71       2245.96       283.94 o                         
  11  -2   2       2427.21       2791.79       312.61 o                         
  12  -2   2        500.11        498.07       199.38 o                         
 -12  -1   2        915.54        970.83       225.92 o                         
 -11  -1   2       2460.30       2349.05       288.88 o                         
 -10  -1   2       2003.13       1962.09       248.76 o                         
  -9  -1   2        740.04        838.57        92.82 o                         
  -8  -1   2       1348.11       1456.34       105.98 o                         
  -7  -1   2        413.39        473.80        50.53 o                         
  -6  -1   2        155.40        337.53        37.26 o                         
  -5  -1   2       1858.21       1635.13        63.06 o                         
  -4  -1   2       2895.07       3041.41        70.79 o                         
  -3  -1   2      12954.67      12636.21       107.97 o                         
  -2  -1   2      19776.07      21631.25       162.77 o                         
  -1  -1   2       9771.12      10271.70        88.31 o                         
   0  -1   2      10766.21      10726.16        85.01 o                         
   1  -1   2      10408.98      10963.31        94.22 o                         
   2  -1   2       6777.26       6967.81       196.60 o                         
   3  -1   2      29981.27      30697.74       691.89 o                         
   4  -1   2      15015.97      15419.16       412.51 o                         
   5  -1   2       2719.03       2559.50       127.10 o                         
   6  -1   2       2551.66       2363.43       244.71 o                         
   7  -1   2       3494.88       3669.35       172.71 o                         
   8  -1   2        993.14       1126.24       128.82 o                         
   9  -1   2        118.92         73.53        60.30 o                         
  10  -1   2         48.01         92.48        64.76 o                         
  11  -1   2         53.53        103.31        84.82 o                         
  12  -1   2       1006.91        760.40       209.25 o                         
 -13   0   2        309.07        380.17       203.70 o                         
 -12   0   2       2150.47       2320.65       314.12 o                         
 -11   0   2        187.70        260.48       163.57 o                         
 -10   0   2       3176.50       3317.11       155.31 o                         
  -9   0   2       7129.72       7048.74       337.58 o                         
  -8   0   2       6331.73       6524.68       121.44 o                         
  -7   0   2       7811.91       7489.73       147.60 o                         
  -6   0   2      13905.79      13817.31       181.01 o                         
  -5   0   2      13014.87      12687.01       147.33 o                         
  -4   0   2      15135.31      14664.78       143.73 o                         
  -3   0   2      16482.55      17485.88       137.35 o                         
  -2   0   2      14375.64      15050.78       107.07 o                         
  -1   0   2       2372.65       2488.40        30.82 o                         
   0   0   2      15538.08      16519.56       104.28 o                         
   1   0   2        172.71        174.81        20.37 o                         
   2   0   2      11480.57      11965.95       304.28 o                         
   3   0   2          6.10         55.97        34.14 o                         
   4   0   2        168.02        232.53        59.01 o                         
   5   0   2       3269.80       3031.06       188.88 o                         
   6   0   2       4603.58       4248.75       155.33 o                         
   7   0   2       3166.39       3242.26       123.23 o                         
   8   0   2       6716.12       6507.82       180.38 o                         
   9   0   2       5365.67       5217.89       173.38 o                         
  10   0   2       3083.92       3512.00       159.87 o                         
  11   0   2       1950.28       1807.83       137.97 o                         
  12   0   2       1944.46       2135.59       210.58 o                         
 -13   1   2       4193.52       4203.18       309.30 o                         
 -12   1   2       4744.75       4685.13       385.11 o                         
 -11   1   2       2535.43       2400.90       295.05 o                         
 -10   1   2       5797.97       5641.18       262.30 o                         
  -9   1   2       5980.44       5936.52       148.75 o                         
  -8   1   2       5097.15       4905.37       126.88 o                         
  -7   1   2       2087.44       2028.49        61.86 o                         
  -6   1   2        955.39       1079.21        42.87 o                         
  -5   1   2        231.30        302.12        26.94 o                         
  -4   1   2       1531.75       1483.98        33.00 o                         
  -3   1   2       1154.69       1356.22        30.35 o                         
  -2   1   2      13599.10      13745.46        90.82 o                         
  -1   1   2       2246.10       2469.58        31.76 o                         
   0   1   2       8425.08       8783.76        71.40 o                         
   1   1   2      21587.09      21585.18       137.94 o                         
   2   1   2       6126.14       5783.04        92.42 o                         
   3   1   2      22482.85      23443.48       307.25 o                         
   4   1   2      10691.18      10532.36       181.21 o                         
   5   1   2      13748.96      12702.43       264.90 o                         
   6   1   2       8771.86       8835.31       223.80 o                         
   7   1   2       5987.36       5712.57       293.17 o                         
   8   1   2       3050.73       3227.95       160.02 o                         
   9   1   2       4524.65       4145.02       188.28 o                         
  10   1   2        786.67        822.32        97.60 o                         
  11   1   2        375.70        299.49        81.99 o                         
  12   1   2         11.79        122.94       104.97 o                         
 -13   2   2          8.81        101.93       121.74 o                         
 -12   2   2        263.46        136.91       149.99 o                         
 -11   2   2         24.95         -2.47       143.82 o                         
 -10   2   2        529.66        623.98        98.66 o                         
  -9   2   2       4072.78       4553.68       177.65 o                         
  -8   2   2       3620.58       3377.17       110.84 o                         
  -7   2   2       7890.82       7807.87       108.29 o                         
  -6   2   2      11109.23      10078.88       121.62 o                         
  -5   2   2      13893.32      13701.80       145.74 o                         
  -4   2   2      20953.29      21043.50       151.33 o                         
  -3   2   2      15531.17      15403.84       110.74 o                         
  -2   2   2      22624.88      23742.07       147.11 o                         
  -1   2   2       1429.41       1545.07        31.77 o                         
   0   2   2        259.52        358.78        23.61 o                         
   1   2   2      10246.02      10078.61        77.74 o                         
   2   2   2      13112.61      13288.66       110.83 o                         
   3   2   2      11680.63      11476.47       229.63 o                         
   4   2   2       3507.36       4007.95       208.87 o                         
   5   2   2        651.00        618.98        73.45 o                         
   6   2   2        188.22         96.37        66.97 o                         
   7   2   2       1876.05       1816.37       130.77 o                         
   8   2   2       1095.20       1181.97       115.85 o                         
   9   2   2        702.05        703.27       104.40 o                         
  10   2   2       2146.40       2349.25       347.80 o                         
  11   2   2       2071.16       1970.03       140.49 o                         
  12   2   2       2642.49       2855.39       234.14 o                         
 -13   3   2       3247.47       3678.83       293.10 o                         
 -12   3   2       7116.95       7146.08       388.23 o                         
 -11   3   2       2845.89       3001.56       302.74 o                         
 -10   3   2       4941.11       4868.78       173.93 o                         
  -9   3   2       6606.79       6207.82       162.62 o                         
  -8   3   2       8164.41       8232.68       152.95 o                         
  -7   3   2       9174.50       8519.24       132.48 o                         
  -6   3   2      12268.46      12631.81       135.58 o                         
  -5   3   2       2613.61       2321.57        47.42 o                         
  -4   3   2       2570.19       2394.68        41.73 o                         
  -3   3   2       1231.63       1340.22        32.96 o                         
  -2   3   2        671.72        567.96        25.63 o                         
  -1   3   2       1469.58       1526.37        36.06 o                         
   0   3   2       5444.46       5419.88        55.48 o                         
   1   3   2      12489.77      12939.28        97.06 o                         
   2   3   2       9980.83       9865.39        82.48 o                         
   3   3   2      11348.12      10935.25       104.09 o                         
   4   3   2       5875.18       5588.06       123.39 o                         
   5   3   2       3900.34       3561.07       135.68 o                         
   6   3   2       5567.38       5631.02       625.84 o                         
   7   3   2       9470.69       9546.79       252.43 o                         
   8   3   2       3430.63       3537.36       168.78 o                         
   9   3   2       2796.01       3173.29       174.85 o                         
  10   3   2       3054.73       3247.68       188.53 o                         
  11   3   2       2091.23       2113.31       282.09 o                         
 -12   4   2        853.12        744.19       155.94 o                         
 -11   4   2        117.17        319.52       122.97 o                         
 -10   4   2         45.27          0.70        85.13 o                         
  -9   4   2        200.82        176.21        48.93 o                         
  -8   4   2         74.46        130.39        59.02 o                         
  -7   4   2       1314.37       1185.28        57.95 o                         
  -6   4   2       4719.68       4689.74        74.80 o                         
  -5   4   2      14827.39      14388.97       133.28 o                         
  -4   4   2      15085.96      14818.80       116.12 o                         
  -3   4   2      42941.21      44485.36       282.44 o                         
  -2   4   2      28268.14      28433.29       213.43 o                         
  -1   4   2       9570.41       9409.27       126.39 o                         
   0   4   2      17415.93      17774.27       136.89 o                         
   1   4   2      28951.51      28651.08       189.42 o                         
   2   4   2      13076.67      12671.81       100.89 o                         
   3   4   2      16960.66      17068.39       141.38 o                         
   4   4   2       3751.99       3623.11        60.85 o                         
   5   4   2       1683.32       1725.55        60.21 o                         
   6   4   2       1673.14       1894.61       126.13 o                         
   7   4   2       1297.12       1190.69       111.79 o                         
   8   4   2        323.31        347.42       109.84 o                         
   9   4   2          8.76         39.58        69.53 o                         
  10   4   2        383.32        432.88        97.54 o                         
  11   4   2        270.57        333.88       169.75 o                         
 -12   5   2       2969.07       2819.95       367.83 o                         
 -11   5   2       3364.13       3304.05       214.30 o                         
 -10   5   2       9255.97       8993.61       229.14 o                         
  -9   5   2       9560.72       9375.75       188.07 o                         
  -8   5   2       5717.47       5512.98       129.56 o                         
  -7   5   2      11827.84      12308.52       213.45 o                         
  -6   5   2      10395.79       9744.41       137.75 o                         
  -5   5   2       8610.87       8333.26       112.60 o                         
  -4   5   2       6600.81       6717.26        87.31 o                         
  -3   5   2       8698.50       8820.12       100.24 o                         
  -2   5   2       5412.11       5847.68        74.02 o                         
  -1   5   2       3790.23       3917.84        64.59 o                         
   0   5   2       4033.87       4180.55        59.43 o                         
   1   5   2       1886.50       1901.14        45.10 o                         
   2   5   2       1307.36       1296.53        38.93 o                         
   3   5   2       4381.66       4338.80        60.20 o                         
   4   5   2       3676.20       3577.01        69.40 o                         
   5   5   2       9350.77       9091.98       125.72 o                         
   6   5   2       3557.54       3612.91       189.51 o                         
   7   5   2       5243.13       5145.08       150.69 o                         
   8   5   2       8635.19       8899.59       262.12 o                         
   9   5   2       3614.72       3690.47       192.72 o                         
  10   5   2       5026.94       4861.15       221.00 o                         
  11   5   2       2850.73       2991.55       325.85 o                         
 -12   6   2       2303.03       2602.79       213.15 o                         
 -11   6   2        903.99       1005.59       190.70 o                         
 -10   6   2       2576.95       2747.47       155.35 o                         
  -9   6   2         84.66        153.74        75.87 o                         
  -8   6   2         16.52          1.56        51.92 o                         
  -7   6   2         83.11        164.99        41.84 o                         
  -6   6   2       1160.61       1026.98        52.97 o                         
  -5   6   2       7501.83       7555.15       115.50 o                         
  -4   6   2       2716.52       2850.56        82.15 o                         
  -3   6   2      10529.26      10254.57       128.96 o                         
  -2   6   2      29119.14      29915.01       252.54 o                         
  -1   6   2       9167.71       9062.52       104.66 o                         
   0   6   2      20276.35      20055.24       174.02 o                         
   1   6   2      22111.88      21839.89       182.91 o                         
   2   6   2      12660.81      12489.92       128.41 o                         
   3   6   2      11856.85      11554.28       125.69 o                         
   4   6   2       8881.09       8633.50       115.40 o                         
   5   6   2      12847.79      12929.07       183.92 o                         
   6   6   2       3505.02       3357.51        96.10 o                         
   7   6   2       3079.56       3062.03       127.10 o                         
   8   6   2       1291.58       1342.29       132.91 o                         
   9   6   2        394.20        449.34       155.52 o                         
  10   6   2         73.95         41.36       138.88 o                         
 -12   7   2        617.30        540.49       236.41 o                         
 -11   7   2       1553.72       1675.57       177.90 o                         
 -10   7   2       2384.86       2642.50       160.76 o                         
  -9   7   2       7174.57       7204.38       237.23 o                         
  -8   7   2       5626.50       5897.22       193.39 o                         
  -7   7   2       7963.27       7455.07       149.73 o                         
  -6   7   2      12190.06      12867.40       179.14 o                         
  -5   7   2      12662.24      12220.40       159.63 o                         
  -4   7   2       3501.56       3243.87        92.43 o                         
  -3   7   2       7152.47       7094.93       113.66 o                         
  -2   7   2      11282.11      10723.28       123.23 o                         
  -1   7   2       4313.92       4303.25        82.48 o                         
   0   7   2       3061.25       3062.39        81.97 o                         
   1   7   2       2947.94       2753.14        68.28 o                         
   2   7   2        705.19        729.80        38.83 o                         
   3   7   2         30.98         72.14        27.41 o                         
   4   7   2       3567.98       3566.09        75.65 o                         
   5   7   2       2228.48       2172.57        88.25 o                         
   6   7   2       3394.27       3403.33       104.52 o                         
   7   7   2       1918.92       1908.75        99.42 o                         
   8   7   2       3290.19       3167.77       185.08 o                         
   9   7   2       3523.73       3920.58       205.00 o                         
  10   7   2       5243.17       5169.06       364.12 o                         
 -11   8   2       1161.12       1221.83       171.51 o                         
 -10   8   2       1549.44       1605.26       140.23 o                         
  -9   8   2       2500.43       2735.80       234.71 o                         
  -8   8   2        323.22        359.34        72.15 o                         
  -7   8   2        589.78        794.20        82.32 o                         
  -6   8   2         90.45         92.98        48.82 o                         
  -5   8   2         12.16        109.48        48.32 o                         
  -4   8   2        162.82        128.51        47.45 o                         
  -3   8   2       2288.22       2526.74        89.93 o                         
  -2   8   2       1802.75       1786.65        67.60 o                         
  -1   8   2       4972.80       5041.89        95.21 o                         
   0   8   2       2250.25       2269.92        70.12 o                         
   1   8   2      13084.93      12382.41       146.74 o                         
   2   8   2       6406.81       6431.97       110.63 o                         
   3   8   2       7192.84       7196.24       109.74 o                         
   4   8   2       5750.07       5487.77        94.80 o                         
   5   8   2       8371.41       8504.42       177.60 o                         
   6   8   2       4487.03       4733.02       176.30 o                         
   7   8   2       2107.38       2121.29       112.06 o                         
   8   8   2       3315.28       3529.09       162.59 o                         
   9   8   2       1541.76       1699.68       160.47 o                         
 -11   9   2        449.35        380.44       118.06 o                         
 -10   9   2        167.07        105.57       101.71 o                         
  -9   9   2        507.03        492.40       143.32 o                         
  -8   9   2       2405.36       2283.47       123.45 o                         
  -7   9   2       5453.82       5883.73       173.18 o                         
  -6   9   2       5662.36       5161.93       200.53 o                         
  -5   9   2       4251.00       4288.57       120.75 o                         
  -4   9   2        471.26        633.62        64.87 o                         
  -3   9   2       3967.23       4203.21       116.88 o                         
  -2   9   2       8844.91       9374.22       150.45 o                         
  -1   9   2       5562.09       5541.23       116.80 o                         
   0   9   2       8237.12       8289.29       137.83 o                         
   1   9   2       4471.59       4559.72        96.09 o                         
   2   9   2       1854.43       1892.21        70.11 o                         
   3   9   2       1074.82       1141.88        66.09 o                         
   4   9   2        679.64        733.40        65.70 o                         
   5   9   2        341.20        354.39        65.28 o                         
   6   9   2        596.94        629.25        76.49 o                         
   7   9   2       1578.21       1555.09       132.64 o                         
   8   9   2       1160.21        965.09       179.28 o                         
 -10  10   2       2966.68       2959.38       229.68 o                         
  -9  10   2       2376.38       2380.56       171.06 o                         
  -8  10   2       3639.69       3931.54       162.51 o                         
  -7  10   2       4234.10       3902.39       170.78 o                         
  -6  10   2       4342.53       4545.27       165.55 o                         
  -5  10   2       3054.31       2876.61       124.85 o                         
  -4  10   2        731.25        796.57        74.15 o                         
  -3  10   2        616.44        762.32        87.19 o                         
  -2  10   2        204.71        280.78        61.53 o                         
  -1  10   2        216.92        228.66        59.33 o                         
   0  10   2        669.87        710.79        63.50 o                         
   1  10   2        805.23        967.62       111.26 o                         
   2  10   2       5029.19       5039.99       137.88 o                         
   3  10   2       2650.67       2806.26       167.46 o                         
   4  10   2       6104.40       6222.91       212.89 o                         
   5  10   2       5744.91       5717.79       176.83 o                         
   6  10   2       5375.30       5326.62       231.64 o                         
   7  10   2       3926.59       4224.11       191.54 o                         
   8  10   2       2552.81       2689.04       213.23 o                         
 -10  11   2        277.05        225.72       153.60 o                         
  -9  11   2          1.23        -53.76       102.67 o                         
  -8  11   2         67.56         78.40        85.47 o                         
  -7  11   2        651.61        492.40        95.24 o                         
  -6  11   2       2562.84       2556.96       145.31 o                         
  -5  11   2       4490.07       4685.69       160.77 o                         
  -4  11   2       3353.95       3687.68       145.81 o                         
  -3  11   2       5463.76       5581.34       148.89 o                         
  -2  11   2       7392.88       7219.47       162.85 o                         
  -1  11   2       5144.60       5158.87       142.46 o                         
   0  11   2       2974.47       3303.90       132.06 o                         
   1  11   2       5995.28       6130.80       160.04 o                         
   2  11   2       2815.60       2833.76       117.63 o                         
   3  11   2       2897.91       3178.71       121.54 o                         
   4  11   2        636.64        731.13       105.83 o                         
   5  11   2       1565.79       1445.51       143.15 o                         
   6  11   2        303.53        128.41       124.08 o                         
   7  11   2         14.56         65.54        96.05 o                         
  -9  12   2       2508.98       2494.61       193.69 o                         
  -8  12   2       2147.50       2010.65       143.48 o                         
  -7  12   2       3513.30       3695.58       176.18 o                         
  -6  12   2       3175.51       2786.61       155.76 o                         
  -5  12   2       5196.70       5167.67       175.81 o                         
  -4  12   2       2125.22       2184.29       127.69 o                         
  -3  12   2       2492.53       2784.41       136.94 o                         
  -2  12   2       1404.93       1450.28        98.29 o                         
  -1  12   2        161.26        149.69        75.21 o                         
   0  12   2         40.33         44.46        69.72 o                         
   1  12   2        349.76        270.04        72.83 o                         
   2  12   2        272.24        307.98        89.64 o                         
   3  12   2        945.67        989.57       144.05 o                         
   4  12   2       2946.27       3214.99       156.84 o                         
   5  12   2       2226.64       2264.26       168.70 o                         
   6  12   2       1862.62       1822.58       157.98 o                         
  -8  13   2        157.43       -144.63       144.63 o                         
  -7  13   2         62.50        120.65       100.16 o                         
  -6  13   2         30.61         63.09        97.87 o                         
  -5  13   2          8.67        -87.35        87.35 o                         
  -4  13   2        301.79        202.98        88.85 o                         
  -3  13   2        398.70        323.11       102.36 o                         
  -2  13   2       2402.91       2695.76       160.49 o                         
  -1  13   2       3389.03       3364.15       149.84 o                         
   0  13   2       2335.31       2262.21       144.57 o                         
   1  13   2       2879.40       2876.01       157.45 o                         
   2  13   2       2975.86       2806.98       157.76 o                         
   3  13   2       1688.74       1666.07       133.49 o                         
   4  13   2       3993.93       4119.39       302.41 o                         
   5  13   2       2227.84       2531.14       311.65 o                         
  -6  14   2       1660.62       1520.48       152.78 o                         
  -5  14   2       1895.24       1865.61       155.18 o                         
  -4  14   2       2011.29       2023.46       152.75 o                         
  -3  14   2       1878.56       1566.13       141.70 o                         
  -2  14   2       2099.36       2139.79       264.32 o                         
  -1  14   2       1694.15       1695.22       164.90 o                         
   0  14   2       1030.46        944.75       121.30 o                         
   1  14   2       2104.29       2041.33       148.52 o                         
   2  14   2        210.45         71.28       100.39 o                         
   3  14   2        204.21        269.48       102.44 o                         
  -3  15   2         34.85        213.31       127.34 o                         
  -2  15   2         14.49         11.66       117.81 o                         
  -1  15   2        666.72        555.32       171.41 o                         
   0  15   2        296.99        549.36       165.84 o                         
  -2 -15   3         64.30         69.56       101.83 o                         
  -1 -15   3        582.46        653.42       138.39 o                         
   0 -15   3        923.18        780.25       143.37 o                         
   1 -15   3       2124.50       2203.01       189.05 o                         
   2 -15   3       1654.99       1450.96       170.19 o                         
   3 -15   3       2440.03       2453.74       237.21 o                         
   4 -15   3       1675.73       1554.24       233.11 o                         
  -4 -14   3       2536.38       2864.63       231.12 o                         
  -3 -14   3       2298.54       2481.35       156.18 o                         
  -2 -14   3       3946.51       4038.16       168.89 o                         
  -1 -14   3       3455.16       3685.44       181.49 o                         
   0 -14   3       4265.94       4255.61       226.76 o                         
   1 -14   3       2715.27       2377.19       185.41 o                         
   2 -14   3       1386.00       1648.22       166.86 o                         
   3 -14   3        860.11        748.92       119.61 o                         
   4 -14   3        787.65        713.27       123.28 o                         
   5 -14   3        123.60         66.65       128.82 o                         
   6 -14   3          8.20         39.31       104.48 o                         
  -6 -13   3       2834.39       2723.97       186.33 o                         
  -5 -13   3       1888.39       1757.50       160.08 o                         
  -4 -13   3       1762.04       1888.50       121.52 o                         
  -3 -13   3        701.87        629.28       106.93 o                         
  -2 -13   3        288.34        315.50        92.81 o                         
  -1 -13   3         86.58        123.44        78.38 o                         
   0 -13   3         62.90        -31.13       103.91 o                         
   1 -13   3        141.93         93.48       105.43 o                         
   2 -13   3       2356.79       2531.13       154.94 o                         
   3 -13   3       1576.19       1738.55       137.95 o                         
   4 -13   3       2577.84       2536.74       190.63 o                         
   5 -13   3       5692.18       5838.18       255.75 o                         
   6 -13   3       4239.76       3837.99       184.38 o                         
   7 -13   3       2913.81       2826.64       228.80 o                         
  -7 -12   3          8.24        -26.08        95.91 o                         
  -6 -12   3        753.17        760.16       100.66 o                         
  -5 -12   3       1156.17       1258.78       122.41 o                         
  -4 -12   3       1297.04       1315.98       120.84 o                         
  -3 -12   3       3202.50       3388.15       144.17 o                         
  -2 -12   3       5969.34       6257.94       177.52 o                         
  -1 -12   3       7255.74       7691.99       269.54 o                         
   0 -12   3       2699.62       2741.85       119.48 o                         
   1 -12   3       6565.33       6836.17       184.23 o                         
   2 -12   3       6222.20       6703.73       211.47 o                         
   3 -12   3       5480.84       5812.21       200.09 o                         
   4 -12   3       4503.50       4610.48       213.63 o                         
   5 -12   3       4867.99       4953.55       191.88 o                         
   6 -12   3       1226.27       1331.09       122.56 o                         
   7 -12   3       1124.82       1301.64       187.07 o                         
   8 -12   3        403.72        166.47       118.74 o                         
  -8 -11   3       2877.91       2879.21       183.73 o                         
  -7 -11   3       4849.62       5152.12       220.47 o                         
  -6 -11   3       4620.69       4618.49       151.87 o                         
  -5 -11   3       6185.69       6637.07       192.90 o                         
  -4 -11   3       3155.48       3198.10       132.60 o                         
  -3 -11   3       3857.29       4157.55       145.63 o                         
  -2 -11   3       3608.28       3986.29       143.30 o                         
  -1 -11   3       1804.67       1680.78        95.77 o                         
   0 -11   3        920.12       1125.07        84.31 o                         
   1 -11   3        414.67        324.28        73.10 o                         
   2 -11   3         13.95         89.50        68.86 o                         
   3 -11   3       1181.16       1117.95       108.10 o                         
   4 -11   3        130.46         79.26        81.86 o                         
   5 -11   3       1741.08       1709.20       125.12 o                         
   6 -11   3       2219.68       2214.46       172.91 o                         
   7 -11   3       2383.01       2512.85       175.72 o                         
   8 -11   3       3542.89       3575.64       203.79 o                         
   9 -11   3       2670.10       2600.00       187.08 o                         
  -9 -10   3        354.44        377.96       105.97 o                         
  -8 -10   3        917.44       1005.73       123.35 o                         
  -7 -10   3         48.89        -64.59        83.86 o                         
  -6 -10   3        298.38        277.88        66.63 o                         
  -5 -10   3         16.97         -6.79        63.15 o                         
  -4 -10   3        188.29        144.86        62.52 o                         
  -3 -10   3        781.50        891.38        81.71 o                         
  -2 -10   3       4823.25       5334.22       149.60 o                         
  -1 -10   3       6801.47       6962.91       137.67 o                         
   0 -10   3       8579.63       9286.64       171.35 o                         
   1 -10   3       4624.43       4431.79       127.39 o                         
   2 -10   3      10042.46      10595.15       183.96 o                         
   3 -10   3       6793.62       6852.68       187.48 o                         
   4 -10   3       3030.51       2965.60       140.08 o                         
   5 -10   3       6504.94       6907.29       231.78 o                         
   6 -10   3       3457.74       3558.07       151.41 o                         
   7 -10   3       5143.32       5506.88       221.91 o                         
   8 -10   3       4326.05       4514.05       246.41 o                         
   9 -10   3       1443.70       1485.26       148.43 o                         
  10 -10   3        307.50        401.74       169.10 o                         
 -10  -9   3       1228.16       1094.28       247.52 o                         
  -9  -9   3       3231.80       3008.38       209.66 o                         
  -8  -9   3       4337.51       4698.42       200.55 o                         
  -7  -9   3       4399.75       4288.11       128.54 o                         
  -6  -9   3       2120.64       2322.73       102.22 o                         
  -5  -9   3       4944.41       4927.31       160.64 o                         
  -4  -9   3       7437.59       7444.56       237.93 o                         
  -3  -9   3      10569.38      10670.14       159.74 o                         
  -2  -9   3      11312.19      11222.87       163.84 o                         
  -1  -9   3      12534.14      13012.84       177.06 o                         
   0  -9   3       6583.49       6641.82       166.87 o                         
   1  -9   3       4665.13       5015.99       124.14 o                         
   2  -9   3       3452.84       3268.00       107.25 o                         
   3  -9   3       3573.10       3318.34       108.06 o                         
   4  -9   3        168.93        134.38        53.55 o                         
   5  -9   3        147.30         80.69        72.08 o                         
   6  -9   3       1544.71       1579.32       102.54 o                         
   7  -9   3        111.69         44.71        86.10 o                         
   8  -9   3       1224.33       1307.34       129.77 o                         
   9  -9   3       2248.43       2012.33       165.46 o                         
  10  -9   3       2972.21       2353.75       206.78 o                         
 -10  -8   3       2848.31       2696.09       205.11 o                         
  -9  -8   3       3042.89       3053.05       167.27 o                         
  -8  -8   3       2512.83       2658.79       154.38 o                         
  -7  -8   3       2043.07       2394.09       119.20 o                         
  -6  -8   3        228.84        307.27        55.91 o                         
  -5  -8   3       1333.11       1308.82        71.67 o                         
  -4  -8   3        331.03        396.28        61.79 o                         
  -3  -8   3          0.11        -37.92        37.92 o                         
  -2  -8   3       1376.47       1429.30        66.24 o                         
  -1  -8   3       3392.26       3247.74        89.83 o                         
   0  -8   3       2578.67       2400.38        76.14 o                         
   1  -8   3      12932.02      13765.72       190.26 o                         
   2  -8   3      11160.68      10996.85       167.42 o                         
   3  -8   3      12379.59      11784.40       173.50 o                         
   4  -8   3       6925.41       6781.42       130.68 o                         
   5  -8   3      10556.22      10286.33       178.12 o                         
   6  -8   3       9588.14       9541.63       202.64 o                         
   7  -8   3       4711.94       4856.63       182.29 o                         
   8  -8   3       8839.10       8847.02       420.59 o                         
   9  -8   3       5414.39       5238.30       198.31 o                         
  10  -8   3       3277.55       2793.04       206.54 o                         
  11  -8   3        874.35        952.93       263.57 o                         
 -11  -7   3          5.93        -33.41       153.39 o                         
 -10  -7   3        118.87         54.32        97.55 o                         
  -9  -7   3       1838.66       1897.94       134.00 o                         
  -8  -7   3       1769.84       1909.87       146.74 o                         
  -7  -7   3       7353.17       7636.04       189.42 o                         
  -6  -7   3       9305.86       9252.62       130.71 o                         
  -5  -7   3      11119.99      11166.66       139.94 o                         
  -4  -7   3      11396.28      11065.46       158.76 o                         
  -3  -7   3       8783.40       8225.24       124.15 o                         
  -2  -7   3      14696.89      14454.17       177.42 o                         
  -1  -7   3      15890.94      15741.20       201.74 o                         
   0  -7   3      12231.64      12563.63       146.64 o                         
   1  -7   3      12386.04      12095.76       212.44 o                         
   2  -7   3       4793.31       4852.90       105.79 o                         
   3  -7   3       3405.22       3552.51       209.90 o                         
   4  -7   3       2175.83       1981.47        68.73 o                         
   5  -7   3       2935.71       3065.34        89.51 o                         
   6  -7   3        178.89         36.80        54.34 o                         
   7  -7   3         88.17         85.00        56.79 o                         
   8  -7   3        314.55        253.43        78.67 o                         
   9  -7   3       1191.62       1096.75       179.31 o                         
  10  -7   3       1491.13       1461.55       268.51 o                         
  11  -7   3       1608.91       1657.78       298.75 o                         
 -11  -6   3       2862.93       3010.63       200.45 o                         
 -10  -6   3       3529.62       3183.11       491.93 o                         
  -9  -6   3       4913.83       4758.81       175.77 o                         
  -8  -6   3       3413.22       3642.04       156.72 o                         
  -7  -6   3       4200.91       4140.44       134.78 o                         
  -6  -6   3       2310.30       2435.86        71.23 o                         
  -5  -6   3       3844.36       3688.52        98.69 o                         
  -4  -6   3       3499.60       3569.65        67.35 o                         
  -3  -6   3       1455.36       1485.53        52.40 o                         
  -2  -6   3         78.20        114.32        28.92 o                         
  -1  -6   3        147.67        141.17        30.49 o                         
   0  -6   3        826.85        935.20        46.65 o                         
   1  -6   3        423.24        427.01        42.68 o                         
   2  -6   3      13271.71      13229.06       152.97 o                         
   3  -6   3       5793.73       5776.82        96.04 o                         
   4  -6   3       9049.53       8438.00       127.02 o                         
   5  -6   3       6345.07       6326.27       124.86 o                         
   6  -6   3      10733.32      10492.99       238.74 o                         
   7  -6   3       6643.86       6351.90       147.84 o                         
   8  -6   3       8694.92       8522.27       173.90 o                         
   9  -6   3       7562.79       7388.48       436.34 o                         
  10  -6   3       4608.76       4498.78       422.76 o                         
  11  -6   3       2827.04       2505.83       340.67 o                         
 -12  -5   3       1088.28       1028.85       238.88 o                         
 -11  -5   3        849.25        919.66       214.19 o                         
 -10  -5   3         71.52         18.22        83.24 o                         
  -9  -5   3          9.69         15.37        74.94 o                         
  -8  -5   3         10.65         12.33        50.04 o                         
  -7  -5   3        248.20        312.60        55.00 o                         
  -6  -5   3        459.25        499.14        37.82 o                         
  -5  -5   3       3828.15       3815.34        72.34 o                         
  -4  -5   3       4701.28       4566.90        68.27 o                         
  -3  -5   3       6331.46       6320.03        95.40 o                         
  -2  -5   3      11936.71      11745.76       106.73 o                         
  -1  -5   3      12418.78      11893.53       137.60 o                         
   0  -5   3       6454.81       6099.02        93.78 o                         
   1  -5   3       9935.15       9578.90       100.88 o                         
   2  -5   3      17156.46      16753.22       158.75 o                         
   3  -5   3      10300.40       9525.92       108.37 o                         
   4  -5   3       8777.92       8728.17       110.64 o                         
   5  -5   3      11083.72      10468.95       173.74 o                         
   6  -5   3       2904.13       2821.38        96.15 o                         
   7  -5   3        203.07        284.68        75.02 o                         
   8  -5   3         31.30        142.75        75.14 o                         
   9  -5   3        302.24        187.65       153.70 o                         
  10  -5   3        121.03        149.99       158.64 o                         
  11  -5   3        358.06        525.84       212.95 o                         
  12  -5   3        770.32        631.40       229.62 o                         
 -12  -4   3        867.02        804.85       219.13 o                         
 -11  -4   3       1649.08       1970.11       277.77 o                         
 -10  -4   3       2389.19       2543.20       187.75 o                         
  -9  -4   3       3411.64       3629.84       120.28 o                         
  -8  -4   3       2561.88       2494.44       101.05 o                         
  -7  -4   3       5461.95       5615.26       132.37 o                         
  -6  -4   3       4637.60       4509.57       100.17 o                         
  -5  -4   3      11740.12      11708.55       131.18 o                         
  -4  -4   3       7339.16       7589.64       111.28 o                         
  -3  -4   3       5567.22       5379.84        63.95 o                         
  -2  -4   3       7197.55       7323.01        76.26 o                         
  -1  -4   3       7709.00       7833.15        90.03 o                         
   0  -4   3       2937.29       3121.10        62.12 o                         
   1  -4   3       4107.40       4055.48        63.88 o                         
   2  -4   3        505.11        619.96        31.81 o                         
   3  -4   3       1628.22       1646.87        45.71 o                         
   4  -4   3        905.56       1017.77        46.00 o                         
   5  -4   3       2109.15       2101.79        81.42 o                         
   6  -4   3       8593.26       8344.44       223.14 o                         
   7  -4   3       6142.01       6209.64       336.35 o                         
   8  -4   3      11369.11      10591.14       462.88 o                         
   9  -4   3       8346.69       7951.36       426.47 o                         
  10  -4   3       5206.26       5812.80       392.52 o                         
  11  -4   3       2180.77       2924.89       348.69 o                         
  12  -4   3       4327.28       4406.19       432.64 o                         
 -12  -3   3       3385.57       3485.92       372.76 o                         
 -11  -3   3       2234.83       2440.40       303.07 o                         
 -10  -3   3       2332.49       2503.11       171.85 o                         
  -9  -3   3       2364.14       2383.67       100.86 o                         
  -8  -3   3        699.88        827.91        76.43 o                         
  -7  -3   3       2461.59       2452.71       102.46 o                         
  -6  -3   3        656.65        713.48        48.88 o                         
  -5  -3   3        426.38        577.73        34.63 o                         
  -4  -3   3       6613.86       6836.25        90.46 o                         
  -3  -3   3       2635.96       2629.21        49.43 o                         
  -2  -3   3       4802.34       4878.33        58.27 o                         
  -1  -3   3       6273.15       6302.59        78.24 o                         
   0  -3   3       2900.28       2944.42        57.15 o                         
   1  -3   3        734.33        629.29        33.38 o                         
   2  -3   3       9906.13       9534.17        89.91 o                         
   3  -3   3      15938.61      15887.79       163.96 o                         
   4  -3   3       7810.37       7375.02       117.10 o                         
   5  -3   3      10888.52      11244.14       400.54 o                         
   6  -3   3      15342.34      14407.90       490.66 o                         
   7  -3   3       4879.39       4586.43       287.64 o                         
   8  -3   3       5327.65       5321.46       326.47 o                         
   9  -3   3       1998.00       2014.55       256.78 o                         
  10  -3   3        576.28        798.06       193.82 o                         
  11  -3   3         82.51        187.03       172.83 o                         
  12  -3   3          7.97         85.88        96.42 o                         
 -12  -2   3         12.73        179.62       154.93 o                         
 -11  -2   3        387.90        582.63       186.41 o                         
 -10  -2   3        491.58        493.17        97.94 o                         
  -9  -2   3       2029.16       1969.98       117.73 o                         
  -8  -2   3       3847.49       3780.00       105.93 o                         
  -7  -2   3       8250.00       8161.12       146.90 o                         
  -6  -2   3       3821.44       3739.15        74.66 o                         
  -5  -2   3      14158.86      14542.29       132.59 o                         
  -4  -2   3      25661.05      25885.40       184.86 o                         
  -3  -2   3       6758.17       6769.81        74.82 o                         
  -2  -2   3      18680.94      19457.46       160.14 o                         
  -1  -2   3      22902.04      23985.01       218.06 o                         
   0  -2   3       2169.56       2033.31        41.62 o                         
   1  -2   3        354.03        403.90        23.62 o                         
   2  -2   3       1492.31       1463.87        65.00 o                         
   3  -2   3       5260.19       5465.10       159.70 o                         
   4  -2   3        286.00        328.94        93.82 o                         
   5  -2   3         12.63         -8.64        72.84 o                         
   6  -2   3        505.22        359.18       109.87 o                         
   7  -2   3       2830.73       2505.21       216.04 o                         
   8  -2   3       3179.09       3076.73       249.37 o                         
   9  -2   3       4360.74       4190.77       299.37 o                         
  10  -2   3       2002.57       2088.28       185.46 o                         
  11  -2   3       3890.30       4139.68       219.92 o                         
  12  -2   3       3510.26       3348.40       218.44 o                         
 -13  -1   3       2705.25       2871.80       360.42 o                         
 -12  -1   3       4304.29       4541.37       420.91 o                         
 -11  -1   3       3229.94       3616.16       354.25 o                         
 -10  -1   3       2907.33       2861.97       164.09 o                         
  -9  -1   3       7691.30       7704.08       231.31 o                         
  -8  -1   3       6085.63       5864.41       147.69 o                         
  -7  -1   3       7065.81       6835.99       130.39 o                         
  -6  -1   3       2219.84       2168.85        59.36 o                         
  -5  -1   3       4525.92       4433.64        67.92 o                         
  -4  -1   3       2719.86       3115.99        50.49 o                         
  -3  -1   3       4504.48       4666.73        59.53 o                         
  -2  -1   3        942.42       1054.08        34.09 o                         
  -1  -1   3       3564.31       3848.20        55.54 o                         
   0  -1   3      46975.85      48731.76       304.88 o                         
   1  -1   3      14866.79      15765.48       150.82 o                         
   2  -1   3       2213.65       2194.75       104.29 o                         
   3  -1   3        984.75       1124.91        66.18 o                         
   4  -1   3      12928.43      13041.57       507.63 o                         
   5  -1   3       8029.90       8170.49       305.54 o                         
   6  -1   3      10045.88       9826.41       365.97 o                         
   7  -1   3       3658.87       3431.60       232.09 o                         
   8  -1   3       6081.04       5625.77       312.89 o                         
   9  -1   3       3547.89       3439.31       179.64 o                         
  10  -1   3       2482.46       2849.83       196.79 o                         
  11  -1   3        987.03       1178.53       140.94 o                         
  12  -1   3        455.03        456.71       174.07 o                         
 -13   0   3       1858.38       1825.67       297.52 o                         
 -12   0   3       1188.71       1420.81       260.48 o                         
 -11   0   3         44.96       -125.30       125.30 o                         
 -10   0   3        115.18        207.21        76.66 o                         
  -9   0   3        555.17        537.84       134.25 o                         
  -8   0   3        651.33        684.21        98.89 o                         
  -7   0   3        815.62       1020.67        64.00 o                         
  -6   0   3       5256.12       5045.94       124.25 o                         
  -5   0   3       2573.68       2334.37        47.80 o                         
  -4   0   3      11772.59      12011.16       100.78 o                         
  -3   0   3      10724.67      10991.58        92.59 o                         
  -2   0   3        685.82        884.88        29.90 o                         
  -1   0   3        243.00        242.25        18.69 o                         
   0   0   3      20342.59      20938.01       135.43 o                         
   1   0   3       7644.49       7467.76        63.16 o                         
   2   0   3       5641.46       6118.34       100.30 o                         
   3   0   3       4404.47       4393.41       130.05 o                         
   4   0   3       3406.99       3145.05       101.45 o                         
   5   0   3        386.51        447.17        57.87 o                         
   6   0   3        876.33        857.77        76.14 o                         
   7   0   3        139.01        180.06        54.75 o                         
   8   0   3         19.86        110.58        54.96 o                         
   9   0   3        670.47        666.36        87.32 o                         
  10   0   3        749.66        724.03       113.19 o                         
  11   0   3       1009.58       1163.76       139.74 o                         
  12   0   3       1960.21       1797.28       269.74 o                         
 -13   1   3        898.13       1298.59       266.04 o                         
 -12   1   3       1968.12       2133.68       292.58 o                         
 -11   1   3       3595.91       3899.48       355.48 o                         
 -10   1   3       4249.13       4435.92       398.07 o                         
  -9   1   3       4232.60       3861.10       141.52 o                         
  -8   1   3       7069.33       7426.21       143.11 o                         
  -7   1   3      11671.08      11395.68       175.97 o                         
  -6   1   3       6072.01       5446.69        87.24 o                         
  -5   1   3       8681.81       8818.17        93.35 o                         
  -4   1   3       6873.87       7003.26        72.11 o                         
  -3   1   3      13367.08      14011.90        98.55 o                         
  -2   1   3       2315.28       2474.09        38.04 o                         
  -1   1   3       6126.45       6163.96        59.55 o                         
   0   1   3         31.86          2.79        14.41 o                         
   1   1   3       1125.03       1024.58        24.18 o                         
   2   1   3        897.27       1134.02        55.48 o                         
   3   1   3        159.99         29.13        31.72 o                         
   4   1   3        290.87        247.20        38.64 o                         
   5   1   3       9194.71       9444.37       184.38 o                         
   6   1   3       5312.46       4855.61       148.36 o                         
   7   1   3       4677.22       4680.19       145.57 o                         
   8   1   3       4736.26       4200.58       240.77 o                         
   9   1   3       8766.88       8490.11       221.70 o                         
  10   1   3       3911.20       3652.73       163.83 o                         
  11   1   3       1989.92       2062.44       150.29 o                         
  12   1   3       1450.57       1394.27       244.44 o                         
 -13   2   3       3825.57       3539.88       350.57 o                         
 -12   2   3       3491.52       3401.97       374.00 o                         
 -11   2   3       2648.30       2895.88       309.80 o                         
 -10   2   3       5188.16       4989.29       276.51 o                         
  -9   2   3       7411.47       7389.68       181.37 o                         
  -8   2   3       2485.13       2211.96        74.43 o                         
  -7   2   3        454.69        584.48        44.50 o                         
  -6   2   3         85.91         66.86        27.40 o                         
  -5   2   3        467.39        575.30        29.00 o                         
  -4   2   3        912.63        926.39        29.01 o                         
  -3   2   3       5025.45       5183.82        54.92 o                         
  -2   2   3       9285.20       9721.88        85.09 o                         
  -1   2   3       3744.28       3635.15        43.66 o                         
   0   2   3      22574.55      22552.03       164.53 o                         
   1   2   3      11603.54      11816.85        98.30 o                         
   2   2   3      33715.57      33178.75       240.80 o                         
   3   2   3      11720.92      11453.36       160.18 o                         
   4   2   3       7153.92       6918.30       143.75 o                         
   5   2   3       7797.55       7279.32       196.62 o                         
   6   2   3       6773.51       6663.12       199.66 o                         
   7   2   3        606.87        701.48        92.03 o                         
   8   2   3       2072.17       2096.31       121.84 o                         
   9   2   3        353.26        396.25        75.01 o                         
  10   2   3         44.24         66.72        62.52 o                         
  11   2   3        249.76        213.01        80.96 o                         
 -13   3   3          7.42        138.27       129.12 o                         
 -12   3   3        408.96        312.76       130.29 o                         
 -11   3   3       2976.38       3256.36       329.56 o                         
 -10   3   3       3026.48       2854.66       114.83 o                         
  -9   3   3       1931.61       2239.86       101.26 o                         
  -8   3   3       6738.66       6203.49       144.93 o                         
  -7   3   3       7372.42       7282.29       112.12 o                         
  -6   3   3      10911.17      10336.79       111.64 o                         
  -5   3   3      19824.74      19346.50       170.16 o                         
  -4   3   3      27361.57      28390.74       202.13 o                         
  -3   3   3      21076.53      21446.32       161.92 o                         
  -2   3   3      32128.18      32176.67       229.23 o                         
  -1   3   3       2050.56       1953.45        52.28 o                         
   0   3   3       8433.09       8084.25       107.05 o                         
   1   3   3        815.65        721.03        31.97 o                         
   2   3   3       4387.42       4726.20        52.21 o                         
   3   3   3        333.68        373.77        27.77 o                         
   4   3   3       1636.12       1781.06        64.29 o                         
   5   3   3         77.92        133.66        58.03 o                         
   6   3   3       1584.44       1723.15       123.53 o                         
   7   3   3       1591.49       1721.16       131.29 o                         
   8   3   3       1576.82       1568.50       136.07 o                         
   9   3   3       3146.38       3390.89       189.28 o                         
  10   3   3       2574.43       2644.54       250.77 o                         
  11   3   3       1731.25       1881.99       148.75 o                         
 -12   4   3       3960.90       4078.02       293.45 o                         
 -11   4   3       4673.48       4316.57       195.00 o                         
 -10   4   3       6174.26       6409.69       171.95 o                         
  -9   4   3       7095.28       6865.21       168.81 o                         
  -8   4   3       4231.74       4573.77       143.70 o                         
  -7   4   3       3109.70       2742.69        74.49 o                         
  -6   4   3        134.17         62.68        24.86 o                         
  -5   4   3       3193.29       3410.90        62.08 o                         
  -4   4   3       2426.21       2720.41        50.72 o                         
  -3   4   3        154.10        142.89        20.99 o                         
  -2   4   3        512.07        558.15        27.92 o                         
  -1   4   3       3505.66       3653.03        57.96 o                         
   0   4   3       6104.19       6046.24        81.48 o                         
   1   4   3       6583.74       6059.74        88.04 o                         
   2   4   3       7856.11       7934.40        83.33 o                         
   3   4   3      21005.05      20353.15       171.25 o                         
   4   4   3       5563.68       5249.45        74.02 o                         
   5   4   3       6084.28       5866.08       114.43 o                         
   6   4   3       6402.64       6461.83       339.77 o                         
   7   4   3       6206.41       6427.89       213.99 o                         
   8   4   3       2955.86       3129.80       167.36 o                         
   9   4   3       3705.94       3727.48       192.12 o                         
  10   4   3        968.19       1003.95       105.85 o                         
  11   4   3        161.99        139.50       151.85 o                         
 -12   5   3         65.16        -94.09       118.82 o                         
 -11   5   3        490.98        415.00        85.73 o                         
 -10   5   3       1291.08       1486.96       107.79 o                         
  -9   5   3       1280.90       1112.67        93.68 o                         
  -8   5   3       4450.70       4845.57       126.46 o                         
  -7   5   3       6101.87       5760.98        99.69 o                         
  -6   5   3       6222.45       6074.06        94.72 o                         
  -5   5   3       6714.20       6621.21        98.08 o                         
  -4   5   3      15574.56      15088.55       157.69 o                         
  -3   5   3      23851.56      24231.27       239.92 o                         
  -2   5   3      16238.62      16426.94       172.27 o                         
  -1   5   3      15114.59      14446.46       126.03 o                         
   0   5   3       8442.48       7785.84        87.78 o                         
   1   5   3       2501.85       2314.98        61.78 o                         
   2   5   3      13380.19      12623.45       125.34 o                         
   3   5   3       5953.38       6432.21        93.43 o                         
   4   5   3       3409.50       3446.21       105.13 o                         
   5   5   3        333.03        367.65        38.42 o                         
   6   5   3       2391.79       2503.82       107.53 o                         
   7   5   3        521.07        600.37        70.73 o                         
   8   5   3         32.48         45.29        72.79 o                         
   9   5   3        861.05        792.95       119.24 o                         
  10   5   3       1213.38       1279.38       142.88 o                         
  11   5   3       1423.32       1087.49       223.45 o                         
 -12   6   3       1712.83       1650.37       180.81 o                         
 -11   6   3       4697.74       4898.65       199.46 o                         
 -10   6   3       9052.87       8998.81       513.25 o                         
  -9   6   3       8150.98       8085.81       224.07 o                         
  -8   6   3       9451.94       9043.26       205.08 o                         
  -7   6   3       5817.36       5974.68       108.19 o                         
  -6   6   3       5992.07       6026.09       147.57 o                         
  -5   6   3       1749.35       1621.03        64.88 o                         
  -4   6   3        724.54        788.21        44.51 o                         
  -3   6   3         29.31          2.73        26.85 o                         
  -2   6   3       3507.06       3397.88        66.05 o                         
  -1   6   3        858.32        923.11        41.07 o                         
   0   6   3       3974.89       4046.51        69.03 o                         
   1   6   3       4061.15       4240.75        60.79 o                         
   2   6   3       2208.15       2039.79        50.81 o                         
   3   6   3       1030.08       1182.62        46.33 o                         
   4   6   3       5060.51       4821.34        85.62 o                         
   5   6   3       1190.84       1195.16        58.41 o                         
   6   6   3       7037.79       6953.22       131.66 o                         
   7   6   3      10370.40      10371.86       365.32 o                         
   8   6   3       5016.73       5065.15       213.09 o                         
   9   6   3       3430.05       3819.00       202.32 o                         
  10   6   3       2916.42       3309.44       301.50 o                         
 -12   7   3        579.31        432.09       145.34 o                         
 -11   7   3        123.02         -5.98        89.56 o                         
 -10   7   3         79.45         93.10        87.70 o                         
  -9   7   3          7.24        -35.77       100.38 o                         
  -8   7   3        349.91        449.40        71.06 o                         
  -7   7   3        539.93        638.57        72.98 o                         
  -6   7   3       2295.57       2468.92        84.46 o                         
  -5   7   3       2880.69       2796.23        85.69 o                         
  -4   7   3      17443.74      18126.10       202.05 o                         
  -3   7   3      13877.64      14133.55       222.67 o                         
  -2   7   3      12552.62      12358.95       154.96 o                         
  -1   7   3      11710.64      11544.55       142.91 o                         
   0   7   3      17631.38      17115.93       172.40 o                         
   1   7   3       8335.64       7853.54       150.87 o                         
   2   7   3       8865.22       8802.36       110.80 o                         
   3   7   3      13191.44      12842.78       131.96 o                         
   4   7   3       3739.29       3737.91        83.03 o                         
   5   7   3       3382.08       3203.21        98.65 o                         
   6   7   3        894.69        999.75        68.38 o                         
   7   7   3       2330.59       2319.08       108.55 o                         
   8   7   3          2.27        -46.10        76.83 o                         
   9   7   3         15.81         12.53       107.09 o                         
 -11   8   3       2391.54       2268.47       166.58 o                         
 -10   8   3       4357.07       4342.24       208.99 o                         
  -9   8   3       5297.01       4819.70       202.38 o                         
  -8   8   3       6289.34       6405.10       175.14 o                         
  -7   8   3       6894.10       6490.06       173.41 o                         
  -6   8   3       8695.66       8679.93       159.07 o                         
  -5   8   3      13133.77      13634.47       180.62 o                         
  -4   8   3       8050.54       8093.83       135.03 o                         
  -3   8   3       9727.69      10191.86       135.77 o                         
  -2   8   3       3330.07       3299.33       117.70 o                         
  -1   8   3       1933.94       1880.59        65.85 o                         
   0   8   3       1474.23       1570.95        60.54 o                         
   1   8   3       1050.96       1030.21        51.44 o                         
   2   8   3         39.01         24.59        28.10 o                         
   3   8   3       3121.87       2906.69        99.03 o                         
   4   8   3       1323.92       1396.61        68.88 o                         
   5   8   3       4384.12       4184.79       130.77 o                         
   6   8   3       2778.98       2763.49       119.46 o                         
   7   8   3       7831.96       8120.04       184.38 o                         
   8   8   3       4918.52       4670.35       324.96 o                         
   9   8   3       3623.33       4201.26       323.38 o                         
 -11   9   3        778.74        652.49       128.60 o                         
 -10   9   3       1112.79       1078.42       135.31 o                         
  -9   9   3        668.35        837.46       120.10 o                         
  -8   9   3        681.80        559.73        88.32 o                         
  -7   9   3         19.85         40.52        86.69 o                         
  -6   9   3        107.90         62.57        64.48 o                         
  -5   9   3        677.15        769.59        70.32 o                         
  -4   9   3       3830.91       3863.15       128.52 o                         
  -3   9   3       4647.28       4602.33       121.46 o                         
  -2   9   3       3653.56       3861.90        99.23 o                         
  -1   9   3       8754.73       8436.38       141.60 o                         
   0   9   3       7744.25       7866.58       122.26 o                         
   1   9   3      11861.86      11936.42       149.68 o                         
   2   9   3       7805.12       7485.69       111.45 o                         
   3   9   3       5438.98       5686.25       173.38 o                         
   4   9   3       7275.76       7406.08       149.56 o                         
   5   9   3       3752.61       3896.30       134.61 o                         
   6   9   3       4325.02       4547.08       181.05 o                         
   7   9   3       2216.86       2197.54       140.19 o                         
   8   9   3        964.41        887.64       136.52 o                         
 -10  10   3       1813.72       1690.59       158.99 o                         
  -9  10   3       3191.70       3115.04       188.89 o                         
  -8  10   3       3200.71       3174.25       153.87 o                         
  -7  10   3       3525.64       3733.40       161.92 o                         
  -6  10   3       8191.73       8144.60       187.93 o                         
  -5  10   3       5736.70       5680.08       159.10 o                         
  -4  10   3      11914.35      12252.14       201.02 o                         
  -3  10   3       6077.57       5972.40       142.62 o                         
  -2  10   3       6486.02       6388.67       146.60 o                         
  -1  10   3       1782.98       1933.63       109.77 o                         
   0  10   3       1588.87       1667.56        86.74 o                         
   1  10   3       1389.62       1498.68        89.67 o                         
   2  10   3        426.39        472.64        80.65 o                         
   3  10   3        252.78        326.11        57.82 o                         
   4  10   3         88.27         11.30        65.82 o                         
   5  10   3         68.57        -45.00        79.76 o                         
   6  10   3       1802.99       1905.28       141.16 o                         
   7  10   3       1483.57       1354.88       130.16 o                         
   8  10   3       2258.28       2512.62       291.96 o                         
 -10  11   3       1357.90       1296.16       194.08 o                         
  -9  11   3       1887.33       1672.08       238.47 o                         
  -8  11   3       1258.02       1240.02       120.26 o                         
  -7  11   3       1110.57       1187.56       154.76 o                         
  -6  11   3       1683.91       1803.48       116.02 o                         
  -5  11   3        577.75        578.92        91.10 o                         
  -4  11   3         63.54        -57.99        77.10 o                         
  -3  11   3        402.01        335.71        69.73 o                         
  -2  11   3        868.98        917.36        83.75 o                         
  -1  11   3       3184.64       3213.15       119.99 o                         
   0  11   3       2300.22       2538.50       117.52 o                         
   1  11   3       3021.68       3030.72       121.94 o                         
   2  11   3       2349.10       2790.84       141.50 o                         
   3  11   3       7715.01       7956.56       207.45 o                         
   4  11   3       4466.01       4707.32       259.67 o                         
   5  11   3       3603.40       3318.61       235.25 o                         
   6  11   3       3280.34       3493.75       187.41 o                         
   7  11   3       4728.70       4944.83       272.70 o                         
  -9  12   3        202.11        108.94       146.49 o                         
  -8  12   3        721.72        671.64       115.10 o                         
  -7  12   3       1824.91       1696.06       137.27 o                         
  -6  12   3       2291.07       2005.80       126.41 o                         
  -5  12   3       3164.71       3122.22       146.70 o                         
  -4  12   3       4956.47       5205.42       174.73 o                         
  -3  12   3       6023.78       6608.41       238.05 o                         
  -2  12   3       4541.27       4414.42       159.89 o                         
  -1  12   3       6871.64       7044.58       183.68 o                         
   0  12   3       3207.65       2991.21       153.33 o                         
   1  12   3       1457.08       1551.17       121.87 o                         
   2  12   3       1256.66       1290.82       116.37 o                         
   3  12   3       1196.24       1439.18       120.15 o                         
   4  12   3       1081.41       1023.48       107.99 o                         
   5  12   3         13.09         69.58       112.65 o                         
   6  12   3         10.90         62.34       174.68 o                         
  -7  13   3       2010.94       2063.26       221.73 o                         
  -6  13   3       1842.47       1838.32       131.23 o                         
  -5  13   3        445.64        317.89        95.81 o                         
  -4  13   3        589.49        613.08       110.66 o                         
  -3  13   3        214.24        252.86       101.64 o                         
  -2  13   3         38.61         33.58        91.90 o                         
  -1  13   3         53.98         28.48        87.67 o                         
   0  13   3        475.79        420.01       102.34 o                         
   1  13   3       1556.97       1699.58       135.68 o                         
   2  13   3       1346.99       1173.51       122.07 o                         
   3  13   3       2297.15       2299.08       147.88 o                         
   4  13   3       3364.91       3110.62       257.91 o                         
  -6  14   3        194.23        247.78       169.74 o                         
  -5  14   3        668.51        559.41       176.22 o                         
  -4  14   3       1390.86       1189.41       138.93 o                         
  -3  14   3       1251.24       1057.76       150.07 o                         
  -2  14   3       2172.58       2260.24       183.33 o                         
  -1  14   3       2251.03       2174.92       178.07 o                         
   0  14   3       2488.02       2794.23       165.83 o                         
   1  14   3       3083.55       2673.88       163.54 o                         
   2  14   3       1071.99       1178.39       126.71 o                         
  -2  15   3       1217.32       1344.27       209.78 o                         
  -1  15   3        419.18        272.96       168.21 o                         
  -2 -15   4        763.46        720.85       174.11 o                         
  -1 -15   4        978.81       1021.67       152.77 o                         
   0 -15   4        411.11        373.48       133.74 o                         
   1 -15   4         14.35        -40.38       115.16 o                         
   2 -15   4        395.80        228.89       128.95 o                         
   3 -15   4        852.81        479.24       143.86 o                         
  -4 -14   4        214.50        260.94       103.78 o                         
  -3 -14   4        804.02        996.59       123.29 o                         
  -2 -14   4        787.47        641.74       215.12 o                         
  -1 -14   4        730.00        583.38       132.86 o                         
   0 -14   4       1924.60       1757.88       167.98 o                         
   1 -14   4       1981.29       1829.95       195.94 o                         
   2 -14   4       3488.94       3764.01       287.09 o                         
   3 -14   4       2530.52       2114.33       152.46 o                         
   4 -14   4       2451.85       2263.75       159.73 o                         
   5 -14   4       2006.28       1895.02       241.30 o                         
  -6 -13   4       1820.85       1785.70       163.52 o                         
  -5 -13   4       1929.07       1607.81       204.98 o                         
  -4 -13   4       2473.55       2714.78       158.35 o                         
  -3 -13   4       2202.47       2000.11       124.91 o                         
  -2 -13   4       2913.35       3006.36       162.31 o                         
  -1 -13   4       1909.29       2019.90       162.09 o                         
   0 -13   4       3931.69       4559.11       225.52 o                         
   1 -13   4       1061.08       1054.86       118.83 o                         
   2 -13   4        581.83        524.01       103.70 o                         
   3 -13   4         11.47        -17.34        86.93 o                         
   4 -13   4         63.22        109.68        94.30 o                         
   5 -13   4         75.76       -104.94       104.94 o                         
   6 -13   4        207.46        201.55       102.19 o                         
   7 -13   4        408.69        467.73       139.80 o                         
  -7 -12   4       2277.01       2525.21       179.68 o                         
  -6 -12   4        990.41       1046.88       113.84 o                         
  -5 -12   4       2089.13       1979.59       119.72 o                         
  -4 -12   4        337.11        259.08        87.27 o                         
  -3 -12   4        436.49        646.70       135.22 o                         
  -2 -12   4        256.74        221.63        78.37 o                         
  -1 -12   4        901.65        613.89       147.89 o                         
   0 -12   4        552.29        546.67        96.83 o                         
   1 -12   4       1370.09       1638.66       126.46 o                         
   2 -12   4        902.70        688.12       105.37 o                         
   3 -12   4       2745.95       2889.29       158.04 o                         
   4 -12   4       2783.32       2808.84       155.88 o                         
   5 -12   4       3994.54       4033.07       179.71 o                         
   6 -12   4       3336.40       3185.25       179.96 o                         
   7 -12   4       3783.14       3206.25       304.22 o                         
   8 -12   4       1287.91       1406.08       163.61 o                         
  -8 -11   4         42.83         49.83       100.08 o                         
  -7 -11   4        642.61        939.41       124.01 o                         
  -6 -11   4       1696.03       1780.19       178.57 o                         
  -5 -11   4       2022.01       2174.46       106.66 o                         
  -4 -11   4       2443.28       2488.64       149.59 o                         
  -3 -11   4       2656.80       3052.45       181.85 o                         
  -2 -11   4       8378.23       7795.01       256.92 o                         
  -1 -11   4       8678.45       9158.10       200.78 o                         
   0 -11   4       8332.07       8172.19       195.46 o                         
   1 -11   4       4847.89       4789.21       181.79 o                         
   2 -11   4       3689.60       3873.11       257.68 o                         
   3 -11   4       1537.10       1591.22       122.18 o                         
   4 -11   4        923.08        911.91       105.19 o                         
   5 -11   4        507.49        539.66        93.09 o                         
   6 -11   4        832.05        707.04        98.67 o                         
   7 -11   4        309.77        259.50       109.93 o                         
   8 -11   4         27.50        -28.54       117.30 o                         
   9 -11   4        265.13        542.04       156.85 o                         
  -9 -10   4       4327.50       4396.47       214.71 o                         
  -8 -10   4       3585.19       3166.64       181.33 o                         
  -7 -10   4       4856.54       4572.01       223.25 o                         
  -6 -10   4       7082.68       7312.02       170.44 o                         
  -5 -10   4       5816.11       5673.46       142.68 o                         
  -4 -10   4       4788.19       5129.68       220.93 o                         
  -3 -10   4       2321.88       2182.10       108.03 o                         
  -2 -10   4       4347.41       4348.81       127.80 o                         
  -1 -10   4        481.89        408.91        71.13 o                         
   0 -10   4          3.95         34.59        60.31 o                         
   1 -10   4        912.07        904.44        74.06 o                         
   2 -10   4       1587.98       1862.60       104.19 o                         
   3 -10   4       2103.85       1990.48       121.14 o                         
   4 -10   4       4453.00       4739.42       166.77 o                         
   5 -10   4       3263.42       3235.23       155.36 o                         
   6 -10   4       2410.35       2429.83       126.35 o                         
   7 -10   4       3539.81       3783.29       195.40 o                         
   8 -10   4       2639.76       2655.29       173.07 o                         
   9 -10   4       2010.92       1731.76       195.30 o                         
 -10  -9   4       1029.96       1592.96       272.83 o                         
  -9  -9   4        147.29         50.76        89.72 o                         
  -8  -9   4         52.31        -44.83        84.27 o                         
  -7  -9   4        216.39        201.02        70.36 o                         
  -6  -9   4       1178.85       1379.85       103.71 o                         
  -5  -9   4        234.98        210.92        59.11 o                         
  -4  -9   4        901.71       1087.01        89.92 o                         
  -3  -9   4       2391.75       2324.37        87.71 o                         
  -2  -9   4       6113.34       6296.55       126.16 o                         
  -1  -9   4      14911.91      14847.60       211.28 o                         
   0  -9   4      13412.85      13877.03       232.74 o                         
   1  -9   4      11482.76      11518.18       183.09 o                         
   2  -9   4       8446.52       8354.65       156.75 o                         
   3  -9   4       7643.10       7980.12       153.38 o                         
   4  -9   4       8865.32       8728.62       198.06 o                         
   5  -9   4       5762.36       5664.96       164.59 o                         
   6  -9   4       1377.90       1428.81        98.68 o                         
   7  -9   4       2197.90       2110.94       149.23 o                         
   8  -9   4        357.66        373.47       104.56 o                         
   9  -9   4        347.01        487.48       133.77 o                         
  10  -9   4        147.39        -97.20       114.18 o                         
 -10  -8   4       3262.14       3154.72       418.47 o                         
  -9  -8   4       5784.20       5612.54       210.94 o                         
  -8  -8   4       3997.60       4033.16       184.64 o                         
  -7  -8   4       5824.81       5944.15       162.41 o                         
  -6  -8   4       6655.83       6766.75       146.24 o                         
  -5  -8   4       6464.42       6602.32       144.25 o                         
  -4  -8   4       5951.78       5743.99       124.68 o                         
  -3  -8   4       4381.95       4548.42       103.37 o                         
  -2  -8   4       6767.71       6585.98       120.46 o                         
  -1  -8   4       5533.52       5650.35       164.21 o                         
   0  -8   4       5006.95       5054.61       117.27 o                         
   1  -8   4       1102.80       1161.69        70.05 o                         
   2  -8   4       2415.08       2497.33        91.76 o                         
   3  -8   4        402.00        530.48        75.22 o                         
   4  -8   4         15.22         14.59        44.71 o                         
   5  -8   4       1128.78       1134.64        77.98 o                         
   6  -8   4       1301.82       1474.33       172.87 o                         
   7  -8   4       1836.39       1852.09       130.45 o                         
   8  -8   4       2856.46       2852.52       157.97 o                         
   9  -8   4       2769.04       2750.34       202.81 o                         
  10  -8   4       3618.58       4232.12       433.87 o                         
 -11  -7   4       1824.31       1642.01       239.16 o                         
 -10  -7   4       2943.29       2644.33       191.50 o                         
  -9  -7   4       1388.60       1637.87       129.86 o                         
  -8  -7   4       1708.75       2011.90       135.91 o                         
  -7  -7   4        470.03        459.35        65.99 o                         
  -6  -7   4         33.29         -8.48        41.15 o                         
  -5  -7   4         58.63         86.16        32.68 o                         
  -4  -7   4        970.62        942.03        49.50 o                         
  -3  -7   4       1895.28       1954.10        63.73 o                         
  -2  -7   4       1986.96       1864.20        69.43 o                         
  -1  -7   4       1833.96       1854.57        70.87 o                         
   0  -7   4       8620.27       8691.75       130.87 o                         
   1  -7   4      10527.92      10376.77       155.11 o                         
   2  -7   4       9534.22       9606.96       149.29 o                         
   3  -7   4      18109.16      17331.18       210.12 o                         
   4  -7   4      10790.50      10698.02       142.16 o                         
   5  -7   4      12200.41      12206.39       217.37 o                         
   6  -7   4       6795.88       6918.33       165.48 o                         
   7  -7   4       6918.97       6854.15       166.59 o                         
   8  -7   4       3762.65       3678.25       190.35 o                         
   9  -7   4       2625.89       2597.18       330.17 o                         
  10  -7   4       2022.03       2046.03       308.01 o                         
  11  -7   4        317.61        414.74       222.83 o                         
 -11  -6   4         80.50         32.79       130.55 o                         
 -10  -6   4        904.85        949.15       107.10 o                         
  -9  -6   4       2554.71       2693.67       149.84 o                         
  -8  -6   4       3894.66       3929.52       164.13 o                         
  -7  -6   4       6375.28       6259.90       159.47 o                         
  -6  -6   4       7972.82       7592.06       118.65 o                         
  -5  -6   4       6480.55       6251.76       103.78 o                         
  -4  -6   4      14008.46      13623.75       159.80 o                         
  -3  -6   4      19899.49      19758.17       200.18 o                         
  -2  -6   4      15041.20      15208.63       158.96 o                         
  -1  -6   4      11278.02      10766.43       128.68 o                         
   0  -6   4      12013.50      11902.35       149.01 o                         
   1  -6   4       8219.08       7989.17       117.93 o                         
   2  -6   4       7269.34       6922.29       107.72 o                         
   3  -6   4       3934.85       3686.43        80.97 o                         
   4  -6   4         86.45        111.02        32.96 o                         
   5  -6   4         54.46         -0.61        46.46 o                         
   6  -6   4        722.04        720.83        69.82 o                         
   7  -6   4        243.47        248.48        57.24 o                         
   8  -6   4       2733.04       2856.65       176.75 o                         
   9  -6   4       1739.55       1447.35       258.01 o                         
  10  -6   4       1678.77       1463.40       272.21 o                         
  11  -6   4       4419.05       3743.93       406.10 o                         
 -12  -5   4       3217.28       3031.67       360.42 o                         
 -11  -5   4       3060.24       2912.96       198.84 o                         
 -10  -5   4       4071.52       4410.97       173.59 o                         
  -9  -5   4       4287.91       4703.00       327.46 o                         
  -8  -5   4       3272.76       3486.18       170.69 o                         
  -7  -5   4       5936.25       6150.50       130.71 o                         
  -6  -5   4       1298.77       1269.97        55.10 o                         
  -5  -5   4        538.32        565.50        41.82 o                         
  -4  -5   4       3302.33       3316.61        60.50 o                         
  -3  -5   4        825.39        918.16        46.39 o                         
  -2  -5   4        264.25        267.69        31.94 o                         
  -1  -5   4       4801.82       4785.02        88.80 o                         
   0  -5   4        168.78        106.49        28.35 o                         
   1  -5   4      12961.80      12896.35       128.99 o                         
   2  -5   4       1020.86        820.38        49.26 o                         
   3  -5   4      12824.98      12551.36       143.87 o                         
   4  -5   4      16967.35      16279.01       203.03 o                         
   5  -5   4      14705.63      14451.65       354.29 o                         
   6  -5   4       8834.85       8633.07       160.82 o                         
   7  -5   4       6076.00       5866.18       202.63 o                         
   8  -5   4       6856.90       6898.00       269.09 o                         
   9  -5   4       2919.74       2976.12       325.85 o                         
  10  -5   4       2022.48       2464.47       313.51 o                         
  11  -5   4       2853.94       2602.12       334.49 o                         
 -12  -4   4        547.39        575.84       199.99 o                         
 -11  -4   4         17.52        -62.45        91.05 o                         
 -10  -4   4         27.05        116.96        80.66 o                         
  -9  -4   4       1811.73       2026.24       124.54 o                         
  -8  -4   4        730.98        857.46        72.82 o                         
  -7  -4   4       1472.39       1532.27        90.37 o                         
  -6  -4   4       9082.27       8838.06       129.20 o                         
  -5  -4   4       4601.87       4394.94        80.82 o                         
  -4  -4   4       6873.99       6518.02        97.11 o                         
  -3  -4   4      22279.99      22513.57       183.04 o                         
  -2  -4   4      27913.70      28223.57       219.63 o                         
  -1  -4   4       8021.59       8147.20       120.97 o                         
   0  -4   4      13690.19      13624.25       180.77 o                         
   1  -4   4      29148.29      28154.46       219.16 o                         
   2  -4   4       7844.50       8035.00        86.58 o                         
   3  -4   4       9373.52       8634.83       102.65 o                         
   4  -4   4       6368.45       6515.37       109.00 o                         
   5  -4   4       3957.56       4075.88        97.23 o                         
   6  -4   4        449.89        474.89        75.58 o                         
   7  -4   4         53.43        167.89       119.75 o                         
   8  -4   4        137.54        309.19       143.82 o                         
   9  -4   4       1004.57       1590.49       244.44 o                         
  10  -4   4       1458.07       1232.55       230.86 o                         
  11  -4   4       1549.64       1521.42       273.45 o                         
 -12  -3   4       1724.90       1407.23       270.36 o                         
 -11  -3   4       1832.92       2040.48       298.14 o                         
 -10  -3   4       6032.13       6275.23       306.28 o                         
  -9  -3   4       5600.68       5361.72       140.73 o                         
  -8  -3   4       6374.97       6268.04       145.54 o                         
  -7  -3   4       8393.92       8033.34       136.28 o                         
  -6  -3   4      16682.81      17123.31       172.05 o                         
  -5  -3   4       6197.03       6277.18       101.57 o                         
  -4  -3   4       3391.28       3340.25        75.72 o                         
  -3  -3   4       9589.02       9960.06       110.15 o                         
  -2  -3   4       1034.01       1283.90        42.51 o                         
  -1  -3   4         25.14         41.59        32.17 o                         
   0  -3   4        170.83        122.53        25.84 o                         
   1  -3   4         68.84        133.59        24.45 o                         
   2  -3   4       4593.40       4707.69        64.74 o                         
   3  -3   4       6185.64       6041.38        83.41 o                         
   4  -3   4       8980.74       9283.75       139.28 o                         
   5  -3   4       6831.11       6900.91       309.80 o                         
   6  -3   4       6209.51       6194.21       311.65 o                         
   7  -3   4       5971.73       6244.20       333.26 o                         
   8  -3   4       9534.35       8546.96       411.03 o                         
   9  -3   4       9396.56       9380.81       453.62 o                         
  10  -3   4       5082.51       4857.34       357.95 o                         
  11  -3   4       4479.63       4438.00       238.44 o                         
 -12  -2   4       1722.00       1791.72       279.00 o                         
 -11  -2   4       1344.29       1101.17       128.29 o                         
 -10  -2   4       1409.90       1510.36       119.88 o                         
  -9  -2   4         25.01         77.05        47.16 o                         
  -8  -2   4        235.92        345.50        55.37 o                         
  -7  -2   4        115.26        131.82        37.09 o                         
  -6  -2   4        158.23        187.25        28.62 o                         
  -5  -2   4       4777.91       4417.01        75.40 o                         
  -4  -2   4       1189.86       1251.00        40.57 o                         
  -3  -2   4      15746.77      16276.94       156.67 o                         
  -2  -2   4       6897.12       7220.02        86.38 o                         
  -1  -2   4      27510.15      28036.32       222.09 o                         
   0  -2   4      11951.22      12267.00       110.94 o                         
   1  -2   4      35862.22      36122.26       240.83 o                         
   2  -2   4       6177.69       5721.07        73.29 o                         
   3  -2   4       7157.77       7271.20       103.38 o                         
   4  -2   4       3861.76       3552.92       142.07 o                         
   5  -2   4      12993.84      13195.73       432.64 o                         
   6  -2   4       4141.35       4174.72       246.90 o                         
   7  -2   4       2548.69       2728.04       225.92 o                         
   8  -2   4       1514.72       1768.27       222.83 o                         
   9  -2   4        555.85        665.34       167.28 o                         
  10  -2   4          1.19        -19.87        79.63 o                         
  11  -2   4         54.37        105.20        85.98 o                         
  12  -2   4        405.68        446.92       121.37 o                         
 -13  -1   4        163.72        213.57       205.55 o                         
 -12  -1   4        595.05        754.23       204.31 o                         
 -11  -1   4       1703.37       1885.82       157.28 o                         
 -10  -1   4       1409.56       1549.79        89.64 o                         
  -9  -1   4       4984.90       4868.81       150.35 o                         
  -8  -1   4       5288.02       5105.99       141.92 o                         
  -7  -1   4       7820.03       7768.95       128.40 o                         
  -6  -1   4       7491.38       6848.83        92.16 o                         
  -5  -1   4       5691.68       5624.30        77.25 o                         
  -4  -1   4       3197.25       3123.03        54.56 o                         
  -3  -1   4       5619.50       5915.07        71.87 o                         
  -2  -1   4      22932.86      23785.12       190.80 o                         
  -1  -1   4       8865.44       9351.02        90.43 o                         
   0  -1   4      14858.78      14336.86       113.00 o                         
   1  -1   4        978.38        953.67        31.17 o                         
   2  -1   4         37.02         98.72        21.86 o                         
   3  -1   4       2202.59       2509.17       109.11 o                         
   4  -1   4       3610.18       3619.24       191.35 o                         
   5  -1   4        738.11        769.66       120.98 o                         
   6  -1   4       5306.00       5144.37       261.10 o                         
   7  -1   4       3851.83       4005.03       249.37 o                         
   8  -1   4       7410.98       7386.00       246.26 o                         
   9  -1   4       5191.20       5239.06       218.14 o                         
  10  -1   4       6105.41       6041.34       244.01 o                         
  11  -1   4       4219.12       4127.31       220.77 o                         
  12  -1   4       4360.10       4338.29       317.21 o                         
 -13   0   4       2227.53       2125.66       327.09 o                         
 -12   0   4       4822.71       4699.94       387.58 o                         
 -11   0   4       4461.46       4547.54       353.01 o                         
 -10   0   4       4556.13       4640.05       131.62 o                         
  -9   0   4        298.96        407.29        56.72 o                         
  -8   0   4        838.53        854.13        74.82 o                         
  -7   0   4        858.20        821.82        52.61 o                         
  -6   0   4        496.02        652.41        37.38 o                         
  -5   0   4       2025.03       2175.61        51.23 o                         
  -4   0   4        498.93        521.76        28.54 o                         
  -3   0   4       1885.84       2070.40        46.86 o                         
  -2   0   4       1342.57       1382.52        32.49 o                         
  -1   0   4       1166.71       1033.86        32.45 o                         
   0   0   4        340.59        328.25        22.12 o                         
   1   0   4      23184.16      24012.21       174.15 o                         
   2   0   4      23890.37      24550.26       189.19 o                         
   3   0   4      12922.49      12158.68       224.58 o                         
   4   0   4      13249.74      14140.22       234.16 o                         
   5   0   4       8772.79       8238.80       227.43 o                         
   6   0   4       7366.49       7553.64       217.99 o                         
   7   0   4       4469.77       4323.75       175.86 o                         
   8   0   4       6006.39       5624.70       369.09 o                         
   9   0   4       4058.29       3697.14       184.26 o                         
  10   0   4        890.81       1022.06       141.01 o                         
  11   0   4        124.24         62.31        81.89 o                         
 -13   1   4        514.00        676.46       227.15 o                         
 -12   1   4        340.29        462.88       187.03 o                         
 -11   1   4          9.09         75.96        89.12 o                         
 -10   1   4         13.22         25.49        47.52 o                         
  -9   1   4       2310.26       2274.52        99.34 o                         
  -8   1   4       2071.83       2272.76        93.16 o                         
  -7   1   4       5700.11       5395.19       107.11 o                         
  -6   1   4      10780.33      11211.47       125.63 o                         
  -5   1   4       2936.67       2469.30        54.10 o                         
  -4   1   4       1501.58       1425.12        39.42 o                         
  -3   1   4      14048.79      14138.94       103.35 o                         
  -2   1   4       2973.69       3204.82        48.35 o                         
  -1   1   4      11749.37      11330.10        94.81 o                         
   0   1   4       1168.16       1243.17        28.93 o                         
   1   1   4      26002.85      26254.10       168.34 o                         
   2   1   4        128.63        199.47        23.37 o                         
   3   1   4       2207.73       2410.37       105.97 o                         
   4   1   4        186.35        368.08        50.59 o                         
   5   1   4        325.78        563.90       145.67 o                         
   6   1   4        355.55        388.92        61.71 o                         
   7   1   4       1406.41       1574.75       194.85 o                         
   8   1   4        636.65        809.40       124.00 o                         
   9   1   4       1437.01       1621.18       145.27 o                         
  10   1   4       2320.10       2339.29       179.19 o                         
  11   1   4       3586.63       3612.65       233.63 o                         
 -13   2   4       1678.11       1411.55       264.19 o                         
 -12   2   4       2586.92       3093.59       393.47 o                         
 -11   2   4       6005.70       6170.59       195.42 o                         
 -10   2   4       5997.19       5908.39       231.76 o                         
  -9   2   4       9048.85       8921.56       175.73 o                         
  -8   2   4       5725.45       5623.86       133.42 o                         
  -7   2   4      10928.95      10755.45       179.88 o                         
  -6   2   4       6892.34       6172.28        87.14 o                         
  -5   2   4        447.74        470.25        31.01 o                         
  -4   2   4       3471.87       3483.54        51.35 o                         
  -3   2   4       1250.31       1512.73        37.09 o                         
  -2   2   4        765.19        701.25        28.36 o                         
  -1   2   4       2847.49       2723.74        45.19 o                         
   0   2   4        515.67        653.36        28.45 o                         
   1   2   4       8260.06       8093.12        80.23 o                         
   2   2   4       3762.54       3376.59        53.25 o                         
   3   2   4       1495.24       1474.32        72.44 o                         
   4   2   4       6362.32       5813.76       114.04 o                         
   5   2   4       4821.63       4632.08       128.72 o                         
   6   2   4       6663.63       6200.27       160.37 o                         
   7   2   4       3992.51       3681.61       136.50 o                         
   8   2   4       4757.18       4446.31       157.29 o                         
   9   2   4       2378.21       2432.70       144.80 o                         
  10   2   4       3306.36       3207.84       184.06 o                         
  11   2   4       1627.60       1670.03       164.98 o                         
 -13   3   4       2381.95       1952.82       419.68 o                         
 -12   3   4       1736.42       1731.95       201.20 o                         
 -11   3   4       1256.69       1520.74       123.94 o                         
 -10   3   4       2559.74       2942.32       154.02 o                         
  -9   3   4        116.32         93.31        51.94 o                         
  -8   3   4         97.06        156.02        37.79 o                         
  -7   3   4         22.66         55.30        26.50 o                         
  -6   3   4       2042.11       1787.93        58.06 o                         
  -5   3   4       3981.74       4169.07        88.17 o                         
  -4   3   4       1528.42       1426.59        39.29 o                         
  -3   3   4      11322.78      11626.94        95.83 o                         
  -2   3   4      17119.91      16870.69       126.77 o                         
  -1   3   4       8933.06       9185.88       101.23 o                         
   0   3   4      13844.11      12887.92       110.44 o                         
   1   3   4       9369.77       9146.52        94.96 o                         
   2   3   4      15507.83      15395.96       132.88 o                         
   3   3   4       2306.28       2228.46        75.00 o                         
   4   3   4       8951.80       8959.35       111.86 o                         
   5   3   4       2288.19       2171.62        95.12 o                         
   6   3   4        421.39        452.88        62.49 o                         
   7   3   4        251.59        278.56        75.73 o                         
   8   3   4        114.90        143.96        60.36 o                         
   9   3   4         84.93         35.05        57.69 o                         
  10   3   4        428.76        562.00        93.85 o                         
  11   3   4        372.33        191.97       135.80 o                         
 -12   4   4       2464.76       2509.13       170.93 o                         
 -11   4   4       5272.46       5272.11       184.58 o                         
 -10   4   4       4042.87       3982.05       168.48 o                         
  -9   4   4       7627.57       7612.84       203.11 o                         
  -8   4   4       6247.76       6452.44       133.55 o                         
  -7   4   4       8047.51       7392.41       110.21 o                         
  -6   4   4      15977.48      16735.88       188.17 o                         
  -5   4   4       9331.10       8876.59       102.19 o                         
  -4   4   4       3025.40       3197.30        57.69 o                         
  -3   4   4      23231.63      23792.20       180.56 o                         
  -2   4   4        977.41        970.02        33.00 o                         
  -1   4   4       4552.98       4148.60        71.81 o                         
   0   4   4       1078.70       1057.52        41.89 o                         
   1   4   4       1131.35        997.96        39.99 o                         
   2   4   4        924.75        889.12        37.99 o                         
   3   4   4         68.49        116.58        23.49 o                         
   4   4   4       1313.17       1521.30        44.82 o                         
   5   4   4       2297.72       2210.07        77.94 o                         
   6   4   4       3629.99       3617.54       160.91 o                         
   7   4   4       2946.67       3167.03       163.80 o                         
   8   4   4       3185.45       3258.87       140.38 o                         
   9   4   4       3368.56       3301.82       151.61 o                         
  10   4   4       1657.30       1884.02       212.03 o                         
  11   4   4       2147.93       2150.97       285.17 o                         
 -12   5   4       2891.32       3075.15       192.40 o                         
 -11   5   4       3440.71       3525.78       188.78 o                         
 -10   5   4       4029.67       4090.30       160.83 o                         
  -9   5   4       2995.29       3264.07       139.22 o                         
  -8   5   4        607.45        556.24        59.67 o                         
  -7   5   4        349.08        380.29        40.16 o                         
  -6   5   4         92.44         20.98        32.18 o                         
  -5   5   4       1155.91       1193.15        51.67 o                         
  -4   5   4       1228.21       1395.35        51.57 o                         
  -3   5   4        230.01        201.19        29.40 o                         
  -2   5   4       6623.39       6715.62        85.06 o                         
  -1   5   4      10381.28       9965.62       114.56 o                         
   0   5   4       2562.15       2618.92        62.99 o                         
   1   5   4      10696.65      10006.52       123.01 o                         
   2   5   4       3098.28       2923.24        75.35 o                         
   3   5   4       8146.59       8050.87       114.33 o                         
   4   5   4       7605.58       7552.64       124.07 o                         
   5   5   4       9410.00       9457.14       137.02 o                         
   6   5   4       7284.37       7095.21       207.18 o                         
   7   5   4       2915.72       2779.81       123.57 o                         
   8   5   4       4095.11       4116.62       257.37 o                         
   9   5   4        223.32        334.18       149.65 o                         
  10   5   4         32.76        -40.11        86.02 o                         
 -12   6   4        470.31        382.82       140.17 o                         
 -11   6   4       1729.69       1650.19       142.07 o                         
 -10   6   4        383.65        493.95        98.41 o                         
  -9   6   4       3786.37       3804.99       252.39 o                         
  -8   6   4       3033.80       3047.64       125.84 o                         
  -7   6   4       4065.30       4464.36       110.20 o                         
  -6   6   4       6392.07       5942.47       110.83 o                         
  -5   6   4      14274.98      15023.96       177.45 o                         
  -4   6   4      11525.53      11119.19       133.41 o                         
  -3   6   4       7734.41       7553.27       107.63 o                         
  -2   6   4      17664.52      17046.03       157.68 o                         
  -1   6   4       9170.69       8969.02       114.36 o                         
   0   6   4       9532.45       8734.43       134.05 o                         
   1   6   4        910.23        906.67        56.25 o                         
   2   6   4       2908.84       2823.52        71.72 o                         
   3   6   4        489.69        485.82        38.02 o                         
   4   6   4        808.11        891.56        58.03 o                         
   5   6   4        702.17        722.03        49.25 o                         
   6   6   4        158.36        115.18        54.66 o                         
   7   6   4        359.49        412.72        72.71 o                         
   8   6   4       2270.74       2173.84       165.82 o                         
   9   6   4       2274.30       2314.37       181.93 o                         
  10   6   4       2615.20       2674.34       276.53 o                         
 -12   7   4       4253.80       4637.58       647.75 o                         
 -11   7   4       5096.81       5348.73       286.72 o                         
 -10   7   4       3471.72       3688.43       191.25 o                         
  -9   7   4       8102.06       8096.31       191.02 o                         
  -8   7   4       3512.58       3550.05       140.38 o                         
  -7   7   4       2200.86       1997.11       111.01 o                         
  -6   7   4       3537.82       4010.92       100.85 o                         
  -5   7   4       4503.35       4264.02       100.29 o                         
  -4   7   4        481.83        495.40        43.65 o                         
  -3   7   4        175.76        134.39        33.08 o                         
  -2   7   4       3081.99       3220.03        69.39 o                         
  -1   7   4       1248.27       1425.26        77.45 o                         
   0   7   4       7235.37       7046.53       129.44 o                         
   1   7   4       3031.61       3157.70        90.99 o                         
   2   7   4       5085.58       4729.67       105.10 o                         
   3   7   4       3330.43       3173.12        71.26 o                         
   4   7   4       9974.30       9597.83       157.92 o                         
   5   7   4       3505.66       3411.53       102.87 o                         
   6   7   4       4674.91       4876.28       137.22 o                         
   7   7   4       4524.09       4605.88       145.56 o                         
   8   7   4       4261.33       4443.84       317.83 o                         
   9   7   4       3365.67       3425.42       306.16 o                         
 -11   8   4         77.86        -23.98        97.34 o                         
 -10   8   4        238.58        220.19       158.53 o                         
  -9   8   4        306.37        388.63        78.09 o                         
  -8   8   4       2484.98       2740.44       135.13 o                         
  -7   8   4       3049.44       3124.65       138.42 o                         
  -6   8   4       2563.43       2982.76       119.89 o                         
  -5   8   4       5633.20       5550.32       118.92 o                         
  -4   8   4      13871.42      13878.29       248.69 o                         
  -3   8   4      13232.47      13049.22       156.48 o                         
  -2   8   4       8655.28       8540.52       135.76 o                         
  -1   8   4      11383.13      10937.15       135.84 o                         
   0   8   4       7784.02       7896.72       113.42 o                         
   1   8   4      13583.05      12948.18       184.33 o                         
   2   8   4       2770.43       2915.84        96.15 o                         
   3   8   4       5080.35       5081.00       107.49 o                         
   4   8   4       1814.48       1945.64        97.99 o                         
   5   8   4         20.37          2.48        51.93 o                         
   6   8   4        111.39         66.51        73.06 o                         
   7   8   4         11.19        115.67        94.02 o                         
   8   8   4        150.35        149.99       141.97 o                         
   9   8   4        346.20        469.06       170.36 o                         
 -11   9   4       5320.67       5351.71       243.14 o                         
 -10   9   4       3782.67       4163.40       216.22 o                         
  -9   9   4       6879.15       6877.78       262.63 o                         
  -8   9   4       7493.16       7759.68       205.77 o                         
  -7   9   4       6431.03       6466.65       169.72 o                         
  -6   9   4       3414.36       3513.79       133.95 o                         
  -5   9   4       3009.42       3416.14       134.28 o                         
  -4   9   4       5039.66       5252.79       121.04 o                         
  -3   9   4       2501.45       2620.96        88.46 o                         
  -2   9   4         72.55         94.78        51.51 o                         
  -1   9   4          2.59          0.92        43.72 o                         
   0   9   4         82.63         17.25        37.42 o                         
   1   9   4       1276.77       1307.08        71.64 o                         
   2   9   4       1500.72       1499.12       100.62 o                         
   3   9   4       1004.69       1097.51        93.00 o                         
   4   9   4        925.30        894.49       113.45 o                         
   5   9   4       2771.83       2880.57       156.84 o                         
   6   9   4       3418.06       3412.86       167.92 o                         
   7   9   4       2798.20       3195.65       235.15 o                         
   8   9   4       4146.25       3937.78       364.46 o                         
 -10  10   4        139.92         32.42       103.34 o                         
  -9  10   4        141.62        221.31        89.45 o                         
  -8  10   4         24.31        118.57        98.89 o                         
  -7  10   4        477.12        462.31        84.54 o                         
  -6  10   4       1691.48       1559.74       105.68 o                         
  -5  10   4       4950.55       5153.83       188.14 o                         
  -4  10   4       5801.27       5717.04       195.57 o                         
  -3  10   4       3749.47       3824.25       124.57 o                         
  -2  10   4      12283.96      12331.67       200.94 o                         
  -1  10   4       4794.15       5177.10       134.30 o                         
   0  10   4       7962.95       8020.53       169.92 o                         
   1  10   4       7964.01       8134.47       164.98 o                         
   2  10   4       9268.85       9307.66       213.58 o                         
   3  10   4       4336.16       4504.70       159.75 o                         
   4  10   4       4739.34       4719.51       159.73 o                         
   5  10   4       1738.47       1977.84       142.56 o                         
   6  10   4        940.36       1181.59       123.97 o                         
   7  10   4        707.17        873.10       145.15 o                         
  -9  11   4       4578.63       4767.35       241.18 o                         
  -8  11   4       4570.96       4503.69       191.73 o                         
  -7  11   4       5185.59       5400.82       177.29 o                         
  -6  11   4       5141.13       5324.51       201.71 o                         
  -5  11   4       9726.28       9906.48       214.39 o                         
  -4  11   4       8969.77       9126.24       297.71 o                         
  -3  11   4       5632.20       5710.84       152.50 o                         
  -2  11   4       3137.62       3202.76       122.76 o                         
  -1  11   4        430.37        475.29       118.38 o                         
   0  11   4        145.62        235.61        99.95 o                         
   1  11   4        369.71        498.59       100.22 o                         
   2  11   4        157.29        127.63        80.19 o                         
   3  11   4        124.84          6.48        76.91 o                         
   4  11   4        274.42        283.38       134.14 o                         
   5  11   4       1193.92       1215.36       132.92 o                         
   6  11   4       1729.55       1623.14       150.50 o                         
  -8  12   4        435.42        431.53       107.13 o                         
  -7  12   4        439.58        612.99       108.38 o                         
  -6  12   4         47.44         32.23        78.75 o                         
  -5  12   4        706.94        685.12        94.63 o                         
  -4  12   4       1142.11       1211.50       154.91 o                         
  -3  12   4        353.43        385.49        99.41 o                         
  -2  12   4       1018.92       1159.41       102.69 o                         
  -1  12   4       3932.56       3476.71       165.64 o                         
   0  12   4       3939.95       4205.16       178.26 o                         
   1  12   4       7031.09       7300.44       219.92 o                         
   2  12   4       6623.87       6758.25       209.78 o                         
   3  12   4       6505.85       6920.30       211.87 o                         
   4  12   4       4263.92       3927.63       205.53 o                         
   5  12   4       3697.61       3768.33       204.62 o                         
  -7  13   4       1119.22        868.45       125.01 o                         
  -6  13   4       2436.95       2695.08       147.75 o                         
  -5  13   4       4705.42       4693.39       203.76 o                         
  -4  13   4       6750.24       6799.84       234.39 o                         
  -3  13   4       2625.55       2938.77       191.61 o                         
  -2  13   4       4509.67       4327.70       324.87 o                         
  -1  13   4       2673.19       2763.65       160.10 o                         
   0  13   4       2029.15       1800.72       139.56 o                         
   1  13   4       1244.09       1301.65       174.16 o                         
   2  13   4        230.56        178.16        93.59 o                         
   3  13   4         50.90         15.78        91.33 o                         
   4  13   4          1.51       -186.41       186.41 o                         
  -5  14   4         76.65        -72.21       144.75 o                         
  -4  14   4         12.46         70.53       120.06 o                         
  -3  14   4         60.46        335.00       129.22 o                         
  -2  14   4         31.94         89.82       114.39 o                         
  -1  14   4        668.40        536.09       128.67 o                         
   0  14   4       1387.01       1151.95       132.47 o                         
   1  14   4       1363.07       1342.85       135.00 o                         
   2  14   4       2974.73       2863.52       233.78 o                         
  -1 -15   5       3579.93       3339.49       275.60 o                         
   0 -15   5       1830.28       1604.40       175.49 o                         
   1 -15   5       2448.10       2439.62       212.65 o                         
   2 -15   5       1868.20       1975.76       182.30 o                         
  -4 -14   5        944.12        836.78       143.81 o                         
  -3 -14   5        366.92        417.01       124.59 o                         
  -2 -14   5        152.72        154.97       119.44 o                         
  -1 -14   5          3.03        159.42       116.96 o                         
   0 -14   5         12.97        -56.27       112.39 o                         
   1 -14   5        473.26        300.36       121.61 o                         
   2 -14   5       1565.49       1445.36       162.97 o                         
   3 -14   5       2156.41       1764.39       146.79 o                         
   4 -14   5       2416.59       2125.06       159.32 o                         
   5 -14   5       2249.95       2067.69       157.35 o                         
  -6 -13   5         91.31        208.02       167.89 o                         
  -5 -13   5         66.36        113.01        81.41 o                         
  -4 -13   5        800.61        832.45       142.30 o                         
  -3 -13   5        967.27       1060.01       120.23 o                         
  -2 -13   5       2696.23       2693.49       230.02 o                         
  -1 -13   5       2643.44       2735.13       240.99 o                         
   0 -13   5       1555.80       1498.38       178.97 o                         
   1 -13   5       2441.36       2397.95       151.53 o                         
   2 -13   5       4217.66       4547.22       199.99 o                         
   3 -13   5       2897.38       2564.44       159.71 o                         
   4 -13   5       2744.61       2443.13       157.85 o                         
   5 -13   5       2185.72       2494.44       297.18 o                         
   6 -13   5       1006.03       1371.02       200.96 o                         
  -7 -12   5       2685.72       2185.20       172.61 o                         
  -6 -12   5       2111.96       1872.67       221.02 o                         
  -5 -12   5       3769.23       3403.38       169.19 o                         
  -4 -12   5       2418.36       2534.14       177.41 o                         
  -3 -12   5       3526.24       3525.63       169.62 o                         
  -2 -12   5       2414.01       2884.31       159.76 o                         
  -1 -12   5       2930.90       3021.62       156.50 o                         
   0 -12   5        113.62        132.59        87.29 o                         
   1 -12   5        228.57        359.91        93.46 o                         
   2 -12   5         40.76        -75.32        82.22 o                         
   3 -12   5        266.33         62.64        86.19 o                         
   4 -12   5        212.63        262.65        93.14 o                         
   5 -12   5        815.37        943.22       151.04 o                         
   6 -12   5       2062.87       1966.02       172.02 o                         
   7 -12   5       2579.59       2304.85       182.46 o                         
   8 -12   5       3241.66       3187.22       348.69 o                         
  -8 -11   5       1527.96       1369.15       146.05 o                         
  -7 -11   5        672.52        594.09       100.95 o                         
  -6 -11   5       1493.07       1036.82       106.63 o                         
  -5 -11   5        452.21        464.16        94.67 o                         
  -4 -11   5        116.16        153.66        96.64 o                         
  -3 -11   5        332.68        256.80        85.26 o                         
  -2 -11   5        825.13        906.39       135.76 o                         
  -1 -11   5       1629.04       1545.92       105.31 o                         
   0 -11   5       4023.13       4127.03       150.42 o                         
   1 -11   5       2459.23       2584.89       124.29 o                         
   2 -11   5       3722.21       4122.13       182.62 o                         
   3 -11   5       4822.39       5016.67       183.15 o                         
   4 -11   5       3534.07       3665.03       164.62 o                         
   5 -11   5       2277.94       2409.70       142.45 o                         
   6 -11   5       2746.09       2625.10       141.65 o                         
   7 -11   5       1820.84       1541.15       150.91 o                         
   8 -11   5       1374.82       1483.41       224.68 o                         
  -9 -10   5        739.10        824.61       125.03 o                         
  -8 -10   5       1247.55       1083.13       132.33 o                         
  -7 -10   5       3056.74       3209.87       185.91 o                         
  -6 -10   5       2430.18       2337.46       113.84 o                         
  -5 -10   5       5107.14       5474.25       212.12 o                         
  -4 -10   5       7693.42       7180.50       235.25 o                         
  -3 -10   5       2437.12       2540.49       136.10 o                         
  -2 -10   5       3807.86       4036.60       141.43 o                         
  -1 -10   5       5039.26       5176.86       151.96 o                         
   0 -10   5       6790.92       6864.42       168.91 o                         
   1 -10   5       1931.22       1964.37       107.10 o                         
   2 -10   5        882.46        943.75        85.20 o                         
   3 -10   5        288.51        352.94        81.28 o                         
   4 -10   5          7.35         78.80        74.13 o                         
   5 -10   5          1.70         68.97        76.09 o                         
   6 -10   5         81.33        -62.70        67.32 o                         
   7 -10   5         16.51         86.70       131.31 o                         
   8 -10   5       1316.78       1121.87       136.11 o                         
   9 -10   5        784.66        796.51       184.53 o                         
 -10  -9   5       4040.66       3821.71       382.02 o                         
  -9  -9   5       4614.29       4860.66       268.93 o                         
  -8  -9   5       3036.07       3229.43       183.64 o                         
  -7  -9   5       3924.10       3611.05       151.21 o                         
  -6  -9   5        694.49        750.08        74.58 o                         
  -5  -9   5       4119.36       3910.68       152.99 o                         
  -4  -9   5        273.34        331.87        89.59 o                         
  -3  -9   5        736.49        862.94        71.72 o                         
  -2  -9   5          7.64        140.75        51.86 o                         
  -1  -9   5         14.72        -27.16        62.28 o                         
   0  -9   5        386.87        503.70        61.91 o                         
   1  -9   5       1750.81       1700.30        96.43 o                         
   2  -9   5        859.50        962.08        72.95 o                         
   3  -9   5       2847.94       2840.63       105.17 o                         
   4  -9   5       4255.06       4475.60       153.86 o                         
   5  -9   5       6410.99       6805.00       178.26 o                         
   6  -9   5       4380.83       4485.54       194.09 o                         
   7  -9   5       1547.00       1625.84       140.70 o                         
   8  -9   5       4401.78       4429.03       203.62 o                         
   9  -9   5       2543.97       2408.98       257.71 o                         
  10  -9   5       1099.43        782.83       152.40 o                         
 -10  -8   5        442.74        438.45       104.83 o                         
  -9  -8   5         13.57        -49.17        84.84 o                         
  -8  -8   5         73.48         94.64        85.30 o                         
  -7  -8   5       1524.63       1574.35       106.72 o                         
  -6  -8   5       1139.56       1150.05        77.77 o                         
  -5  -8   5       2647.07       2398.51       123.02 o                         
  -4  -8   5       6963.15       6972.06       142.32 o                         
  -3  -8   5       4437.99       4342.96       128.36 o                         
  -2  -8   5       6555.19       6652.38       135.88 o                         
  -1  -8   5       7236.98       7693.07       133.24 o                         
   0  -8   5      10703.04      10556.02       168.74 o                         
   1  -8   5      13419.12      13293.64       190.70 o                         
   2  -8   5       8108.47       7813.36       144.81 o                         
   3  -8   5       5146.55       5146.64       121.23 o                         
   4  -8   5       6921.68       7071.22       198.00 o                         
   5  -8   5       3058.49       3076.05       117.26 o                         
   6  -8   5       1309.06       1518.22       121.93 o                         
   7  -8   5          4.72        -68.03        96.34 o                         
   8  -8   5        180.56        259.56        89.78 o                         
   9  -8   5         78.25         71.38       112.96 o                         
  10  -8   5        192.98         29.01       204.93 o                         
 -11  -7   5       2840.69       2897.52       375.88 o                         
 -10  -7   5       2547.49       2762.08       284.72 o                         
  -9  -7   5       3953.31       4090.13       186.28 o                         
  -8  -7   5       6117.44       5768.08       203.78 o                         
  -7  -7   5       9830.55       9896.58       212.24 o                         
  -6  -7   5      10716.71      10314.48       206.63 o                         
  -5  -7   5       9353.33       9491.50       178.77 o                         
  -4  -7   5       8649.78       8424.15       199.70 o                         
  -3  -7   5       1304.87       1489.24        76.50 o                         
  -2  -7   5       3126.50       3053.56        95.44 o                         
  -1  -7   5        709.30        746.03        69.82 o                         
   0  -7   5        159.65        216.73        45.81 o                         
   1  -7   5       1962.42       1822.88        77.39 o                         
   2  -7   5       1115.68       1155.37        65.23 o                         
   3  -7   5       2431.26       2458.04        94.04 o                         
   4  -7   5       3488.19       3486.68        86.08 o                         
   5  -7   5       3405.10       3321.97       125.44 o                         
   6  -7   5       4471.32       4407.95       212.03 o                         
   7  -7   5       1932.60       2368.34       134.17 o                         
   8  -7   5       3032.80       3019.76       152.69 o                         
   9  -7   5       4617.40       3963.68       386.34 o                         
  10  -7   5       4718.40       4871.54       422.14 o                         
 -11  -6   5       1259.36       1077.56       253.35 o                         
 -10  -6   5       1624.42       1751.61       135.91 o                         
  -9  -6   5       3187.86       3272.73       167.64 o                         
  -8  -6   5        470.31        445.28        86.77 o                         
  -7  -6   5        343.70        287.29        60.10 o                         
  -6  -6   5        587.49        522.90        53.59 o                         
  -5  -6   5        150.37        141.72        43.93 o                         
  -4  -6   5       5233.47       5125.46       111.00 o                         
  -3  -6   5       2090.99       2002.34        82.21 o                         
  -2  -6   5       6047.40       5724.59        94.75 o                         
  -1  -6   5      14626.08      14781.21       159.76 o                         
   0  -6   5      18611.59      18775.79       202.02 o                         
   1  -6   5       9274.32       8771.71       178.31 o                         
   2  -6   5      15485.91      15076.38       172.25 o                         
   3  -6   5      18071.10      17710.18       198.35 o                         
   4  -6   5      11866.47      11946.79       162.44 o                         
   5  -6   5      12121.69      12382.70       210.94 o                         
   6  -6   5       4899.35       4606.30       132.01 o                         
   7  -6   5        733.73        741.16        72.26 o                         
   8  -6   5        320.34        356.45        99.23 o                         
   9  -6   5        701.22        342.52       185.80 o                         
  10  -6   5        227.02        397.45       214.81 o                         
  11  -6   5          1.69         13.58       187.03 o                         
 -12  -5   5        889.77        746.21       232.09 o                         
 -11  -5   5       2341.22       2232.67       426.80 o                         
 -10  -5   5       1668.48       2011.65       138.82 o                         
  -9  -5   5       2370.23       2440.78       142.53 o                         
  -8  -5   5       4550.35       4573.36       273.03 o                         
  -7  -5   5      14332.19      13846.75       179.91 o                         
  -6  -5   5       6638.41       6393.45       119.40 o                         
  -5  -5   5       9036.67       8501.26       135.38 o                         
  -4  -5   5      12856.81      12610.58       167.98 o                         
  -3  -5   5      13704.56      13670.98       155.55 o                         
  -2  -5   5      15405.28      15839.76       190.35 o                         
  -1  -5   5      12114.35      12233.74       135.64 o                         
   0  -5   5       9333.00       9184.21       114.90 o                         
   1  -5   5       1664.03       1646.85        73.53 o                         
   2  -5   5       4670.98       4389.44        84.30 o                         
   3  -5   5       1222.68       1286.84        51.31 o                         
   4  -5   5         36.98         13.92        37.31 o                         
   5  -5   5        971.44       1101.34       104.22 o                         
   6  -5   5        913.34        970.35        69.51 o                         
   7  -5   5       2899.82       2852.90       157.23 o                         
   8  -5   5       2328.02       1970.73       261.72 o                         
   9  -5   5       1946.16       1838.02       269.13 o                         
  10  -5   5       3602.20       3703.19       381.41 o                         
  11  -5   5       3528.37       2992.79       365.97 o                         
 -12  -4   5       4099.76       3926.64       399.92 o                         
 -11  -4   5       4876.31       5115.94       242.38 o                         
 -10  -4   5       3599.76       3751.03       165.46 o                         
  -9  -4   5       1668.93       1984.00       131.60 o                         
  -8  -4   5       2412.54       2523.74       112.84 o                         
  -7  -4   5       2312.31       2466.50        81.19 o                         
  -6  -4   5        334.53        310.59        37.20 o                         
  -5  -4   5         72.55        108.69        31.79 o                         
  -4  -4   5        871.02        994.91        58.35 o                         
  -3  -4   5       1220.28       1154.51        44.66 o                         
  -2  -4   5        410.29        392.53        33.83 o                         
  -1  -4   5       3607.01       3487.60        75.85 o                         
   0  -4   5      14795.37      14489.96       131.64 o                         
   1  -4   5       2822.31       2721.10        63.15 o                         
   2  -4   5       5018.23       4544.38        74.02 o                         
   3  -4   5      14073.15      13614.12       132.57 o                         
   4  -4   5       9486.12       9303.43       222.85 o                         
   5  -4   5       9625.67       9197.46       136.76 o                         
   6  -4   5      11674.95      11607.77       210.36 o                         
   7  -4   5       4724.01       4585.81       314.74 o                         
   8  -4   5       4086.72       3976.02       312.27 o                         
   9  -4   5       1457.09       1277.61       220.36 o                         
  10  -4   5       3197.67       2987.23       330.79 o                         
  11  -4   5       1045.44        977.00       245.05 o                         
 -12  -3   5          5.31        -53.89        94.53 o                         
 -11  -3   5        138.66        337.14       104.36 o                         
 -10  -3   5       1139.09       1219.76       108.00 o                         
  -9  -3   5       3693.54       3765.14       152.85 o                         
  -8  -3   5       6900.00       6573.01       154.34 o                         
  -7  -3   5       4603.15       4571.63        95.78 o                         
  -6  -3   5      14124.79      13775.71       171.55 o                         
  -5  -3   5       2595.28       2473.61        65.97 o                         
  -4  -3   5      27185.61      27046.78       245.51 o                         
  -3  -3   5       9627.77      10074.33       115.24 o                         
  -2  -3   5      24030.17      24533.94       199.20 o                         
  -1  -3   5      17729.34      17748.06       165.89 o                         
   0  -3   5      20926.46      21295.88       195.17 o                         
   1  -3   5      13206.06      12695.55       126.82 o                         
   2  -3   5       8944.96       9024.08       101.98 o                         
   3  -3   5       7497.89       7483.88       103.18 o                         
   4  -3   5        331.68        428.89        38.55 o                         
   5  -3   5       1474.64       1462.17       177.15 o                         
   6  -3   5        563.56        521.52       140.12 o                         
   7  -3   5        324.69        132.71       103.70 o                         
   8  -3   5         50.14         38.27       111.11 o                         
   9  -3   5       1111.21       1612.72       231.47 o                         
  10  -3   5       1419.11       1414.64       240.11 o                         
  11  -3   5       3539.16       3184.91       236.80 o                         
 -12  -2   5       2459.85       2541.25       190.31 o                         
 -11  -2   5       3931.80       4644.39       409.18 o                         
 -10  -2   5       4955.32       4835.74       171.69 o                         
  -9  -2   5       9346.81       9300.97       187.41 o                         
  -8  -2   5       3381.97       3482.16       116.08 o                         
  -7  -2   5       8565.29       8209.64       125.87 o                         
  -6  -2   5       4668.12       4790.33       153.56 o                         
  -5  -2   5       2316.14       2246.83        68.26 o                         
  -4  -2   5       1171.60       1229.58        45.61 o                         
  -3  -2   5         78.91         25.89        23.72 o                         
  -2  -2   5       6534.45       7500.39        88.48 o                         
  -1  -2   5        466.85        548.71        41.90 o                         
   0  -2   5       1191.94       1146.65        53.16 o                         
   1  -2   5       8630.68       8176.38        91.77 o                         
   2  -2   5       1528.53       1668.32        42.37 o                         
   3  -2   5      20502.06      21151.30       213.55 o                         
   4  -2   5      12450.90      13333.93       424.00 o                         
   5  -2   5      10498.22      10861.44       390.66 o                         
   6  -2   5       8997.70       8721.02       360.42 o                         
   7  -2   5      10885.76      10925.63       433.26 o                         
   8  -2   5       8451.98       9228.35       418.44 o                         
   9  -2   5       5776.38       5312.48       509.52 o                         
  10  -2   5       4374.35       4745.44       241.63 o                         
  11  -2   5       4614.84       4350.23       233.89 o                         
 -12  -1   5        601.95        536.58       116.90 o                         
 -11  -1   5        717.29        738.74        95.20 o                         
 -10  -1   5        257.13        268.19        75.47 o                         
  -9  -1   5        193.32        226.64        55.59 o                         
  -8  -1   5       4843.82       4917.34       130.68 o                         
  -7  -1   5       4578.24       4524.94        81.67 o                         
  -6  -1   5       3340.29       3116.09        77.29 o                         
  -5  -1   5       3257.09       3062.64        67.38 o                         
  -4  -1   5       7831.08       8047.18        98.79 o                         
  -3  -1   5      16510.33      16363.11       135.79 o                         
  -2  -1   5      12791.53      13448.76       192.51 o                         
  -1  -1   5      41827.05      41660.24       312.64 o                         
   0  -1   5      53457.73      53979.14       367.59 o                         
   1  -1   5      24302.88      24662.85       175.79 o                         
   2  -1   5      22220.63      21631.36       290.47 o                         
   3  -1   5      10670.87      10599.30       159.36 o                         
   4  -1   5       4604.38       4912.28       226.53 o                         
   5  -1   5        245.00        108.64        79.63 o                         
   6  -1   5       1187.98       1188.10       164.19 o                         
   7  -1   5         13.79         98.46        68.96 o                         
   8  -1   5        151.36        208.09        82.43 o                         
   9  -1   5       1188.17       1232.55       137.26 o                         
  10  -1   5        717.62        606.09       113.36 o                         
  11  -1   5        439.58        561.63       116.58 o                         
 -13   0   5        500.32        309.80       200.61 o                         
 -12   0   5       1275.84       1491.26       153.34 o                         
 -11   0   5       2153.83       2232.38       138.04 o                         
 -10   0   5       4888.37       5008.28       171.20 o                         
  -9   0   5       7237.46       7563.77       165.28 o                         
  -8   0   5      12579.46      12270.71       181.77 o                         
  -7   0   5       4286.64       4164.07        78.08 o                         
  -6   0   5      12381.72      11970.86       150.27 o                         
  -5   0   5       1849.09       1896.12        57.26 o                         
  -4   0   5      11006.57      11046.29       128.03 o                         
  -3   0   5        486.90        617.13        30.63 o                         
  -2   0   5        961.05        729.40        31.26 o                         
  -1   0   5         47.59         57.98        21.59 o                         
   0   0   5        411.00        388.27        25.10 o                         
   1   0   5        659.28        618.76        29.69 o                         
   2   0   5        242.10        238.66        24.76 o                         
   3   0   5       5809.30       6136.81        87.46 o                         
   4   0   5      13259.02      14052.34       239.71 o                         
   5   0   5       6190.13       6100.40       224.99 o                         
   6   0   5      11732.68      11876.58       388.23 o                         
   7   0   5       6690.75       6456.79       439.46 o                         
   8   0   5       4700.36       4618.77       199.37 o                         
   9   0   5       8141.69       8170.02       273.61 o                         
  10   0   5       6196.25       5900.35       247.57 o                         
  11   0   5       3691.39       4090.50       223.71 o                         
 -13   1   5       1892.11       1909.62       306.16 o                         
 -12   1   5       1930.50       2241.95       181.03 o                         
 -11   1   5       2982.41       3075.86       153.95 o                         
 -10   1   5       1770.53       2161.10       152.66 o                         
  -9   1   5       1892.15       2021.86       101.03 o                         
  -8   1   5         46.62        100.38        41.38 o                         
  -7   1   5        237.61        186.27        30.27 o                         
  -6   1   5          1.74        -26.03        26.03 o                         
  -5   1   5        115.48         66.79        28.80 o                         
  -4   1   5       2883.00       2819.83        66.33 o                         
  -3   1   5       1381.66       1553.98        41.76 o                         
  -2   1   5        424.83        334.17        24.96 o                         
  -1   1   5       4453.36       4472.59        62.31 o                         
   0   1   5       8401.17       8002.27        74.73 o                         
   1   1   5       9566.76       9192.54        76.28 o                         
   2   1   5       7696.65       7510.63        77.16 o                         
   3   1   5      30239.64      30737.54       301.57 o                         
   4   1   5       4117.08       4013.32       114.89 o                         
   5   1   5       9202.45       8879.12       229.57 o                         
   6   1   5       4996.59       4534.35       240.08 o                         
   7   1   5       2479.76       2678.83       159.73 o                         
   8   1   5        354.03        270.34        83.35 o                         
   9   1   5        497.36        647.16       108.42 o                         
  10   1   5        134.65         27.51        79.70 o                         
  11   1   5          0.69         52.50        88.00 o                         
 -13   2   5          1.09        143.36       108.95 o                         
 -12   2   5        223.47        257.80       129.59 o                         
 -11   2   5         91.29        126.58        78.37 o                         
 -10   2   5        545.13        540.48        88.18 o                         
  -9   2   5       1095.05       1045.17        86.94 o                         
  -8   2   5       4702.40       4674.75       134.89 o                         
  -7   2   5      12767.68      11955.21       142.02 o                         
  -6   2   5       8725.60       8681.96       115.95 o                         
  -5   2   5       8784.96       8503.10       101.10 o                         
  -4   2   5      11126.06      11106.72        99.45 o                         
  -3   2   5       5735.11       5359.57        64.30 o                         
  -2   2   5       8284.34       8769.12        83.48 o                         
  -1   2   5       9557.63       9182.35        83.08 o                         
   0   2   5       4729.15       4690.49        63.47 o                         
   1   2   5        159.40        206.96        24.15 o                         
   2   2   5       1519.86       1533.48        74.02 o                         
   3   2   5         14.49         52.32        21.69 o                         
   4   2   5          4.57         57.64        51.56 o                         
   5   2   5        100.04         79.79        56.95 o                         
   6   2   5        754.91        762.59        92.18 o                         
   7   2   5       7070.93       7264.91       388.84 o                         
   8   2   5       2223.47       2247.53       159.45 o                         
   9   2   5       2850.99       3141.46       200.92 o                         
  10   2   5       2922.19       3141.69       207.96 o                         
  11   2   5       3124.16       3195.86       315.36 o                         
 -13   3   5       2145.93       1919.49       310.42 o                         
 -12   3   5       5739.15       5596.79       258.20 o                         
 -11   3   5       5338.80       5404.01       339.51 o                         
 -10   3   5       4064.19       3960.78       166.23 o                         
  -9   3   5       2247.00       2427.59       186.25 o                         
  -8   3   5       3723.07       3184.47        84.22 o                         
  -7   3   5       3343.95       3452.96        76.46 o                         
  -6   3   5       3727.82       3861.37        73.93 o                         
  -5   3   5        828.87        941.04        61.27 o                         
  -4   3   5        629.91        608.78        32.65 o                         
  -3   3   5       5158.71       5185.27        68.51 o                         
  -2   3   5        107.04         77.04        21.41 o                         
  -1   3   5       1202.78       1098.31        38.01 o                         
   0   3   5        774.89        755.17        35.43 o                         
   1   3   5       6442.24       6261.44        82.84 o                         
   2   3   5       4488.47       4128.48        58.27 o                         
   3   3   5      12514.33      12458.64       154.09 o                         
   4   3   5      15785.11      15770.47       183.57 o                         
   5   3   5       2213.72       2014.80       115.09 o                         
   6   3   5      12115.73      11978.88       286.36 o                         
   7   3   5       6904.46       6636.71       220.95 o                         
   8   3   5       2600.73       2599.73       169.75 o                         
   9   3   5        976.63       1034.44       126.08 o                         
  10   3   5       1040.35       1341.80       213.57 o                         
 -12   4   5        620.09        521.66       138.89 o                         
 -11   4   5         96.03         79.07        82.11 o                         
 -10   4   5       1062.77       1207.10       122.23 o                         
  -9   4   5       1111.52       1238.10       108.05 o                         
  -8   4   5        852.99        798.64        55.98 o                         
  -7   4   5       1893.83       2049.77        77.17 o                         
  -6   4   5       5408.39       5043.76       101.92 o                         
  -5   4   5       1738.84       1796.76        61.29 o                         
  -4   4   5      10466.77      10580.13       131.58 o                         
  -3   4   5      11757.86      11996.62       113.48 o                         
  -2   4   5      10932.49      10584.25       106.33 o                         
  -1   4   5       8706.91       8457.02       101.04 o                         
   0   4   5       6039.09       5898.10        90.93 o                         
   1   4   5       6817.31       6583.43       114.30 o                         
   2   4   5        222.72        192.35        31.88 o                         
   3   4   5       9310.84       9192.71       120.11 o                         
   4   4   5       1421.44       1570.16        74.52 o                         
   5   4   5        977.86        960.81        59.95 o                         
   6   4   5         25.24         37.73        39.69 o                         
   7   4   5         90.27         30.71        54.96 o                         
   8   4   5        723.26        722.00        87.63 o                         
   9   4   5       1193.17        965.27       182.71 o                         
  10   4   5       1338.34       1593.58       233.94 o                         
 -12   5   5       3262.81       3248.81       200.73 o                         
 -11   5   5       3711.85       4105.09       206.94 o                         
 -10   5   5       6698.70       6594.67       245.69 o                         
  -9   5   5       5478.31       5371.23       186.02 o                         
  -8   5   5       4046.22       4259.71       133.44 o                         
  -7   5   5       7289.61       7036.59       129.39 o                         
  -6   5   5       6773.55       6833.14       114.02 o                         
  -5   5   5        741.60        749.74        50.19 o                         
  -4   5   5       2376.85       2241.86        59.09 o                         
  -3   5   5        190.96        149.51        29.30 o                         
  -2   5   5         14.30         22.94        30.19 o                         
  -1   5   5          2.03         18.80        28.25 o                         
   0   5   5         95.39         77.15        36.47 o                         
   1   5   5        548.38        593.45        41.67 o                         
   2   5   5       2915.56       3041.57        79.23 o                         
   3   5   5       4704.85       4659.47        88.53 o                         
   4   5   5       2519.90       2481.38        79.96 o                         
   5   5   5       5375.25       5194.90       115.06 o                         
   6   5   5       2888.21       2695.07       133.11 o                         
   7   5   5       7020.28       6624.41       198.72 o                         
   8   5   5       2462.67       2275.22       170.77 o                         
   9   5   5       3202.75       3401.48       231.13 o                         
  10   5   5       1951.33       2121.96       265.42 o                         
 -12   6   5       3469.25       3822.51       265.05 o                         
 -11   6   5       2200.39       2257.22       143.76 o                         
 -10   6   5       1171.01       1151.83       107.69 o                         
  -9   6   5        247.73        357.58        64.99 o                         
  -8   6   5         68.93         12.29        54.35 o                         
  -7   6   5         54.06         66.64        44.43 o                         
  -6   6   5         24.38         37.00        39.38 o                         
  -5   6   5       2924.11       2992.42        84.87 o                         
  -4   6   5        526.82        598.73        43.17 o                         
  -3   6   5       7805.24       7647.09       100.74 o                         
  -2   6   5       4845.22       4689.01        75.28 o                         
  -1   6   5      10879.46      10385.42       134.43 o                         
   0   6   5       9186.70       8866.23       173.67 o                         
   1   6   5       6513.29       6142.25       124.64 o                         
   2   6   5       5324.51       5068.66        93.12 o                         
   3   6   5       2476.59       2507.03       113.53 o                         
   4   6   5       4067.75       4092.87       101.43 o                         
   5   6   5        733.35        684.49        57.89 o                         
   6   6   5       1637.28       1827.20        82.35 o                         
   7   6   5        493.09        610.20       264.50 o                         
   8   6   5        281.19        417.82       145.67 o                         
   9   6   5         35.75        175.30       135.80 o                         
 -12   7   5        496.38        814.72       253.69 o                         
 -11   7   5        571.04        586.88       161.50 o                         
 -10   7   5       2236.80       2563.62       168.41 o                         
  -9   7   5       4226.31       4301.67       157.60 o                         
  -8   7   5       6332.10       6229.12       175.05 o                         
  -7   7   5       6060.35       6092.97       149.95 o                         
  -6   7   5       6316.90       6419.73       125.06 o                         
  -5   7   5       6563.03       6711.65       124.32 o                         
  -4   7   5       6122.19       6135.89       104.39 o                         
  -3   7   5       5545.09       5049.14       136.19 o                         
  -2   7   5       5614.46       5444.66       104.88 o                         
  -1   7   5       4510.33       4660.41       101.94 o                         
   0   7   5       2745.87       2757.35        98.03 o                         
   1   7   5       1429.69       1558.88        72.96 o                         
   2   7   5         19.39         35.87        41.24 o                         
   3   7   5         10.91         -6.17        33.66 o                         
   4   7   5        786.71        809.44        59.69 o                         
   5   7   5        727.00        714.43        68.81 o                         
   6   7   5       2516.67       2456.09       184.08 o                         
   7   7   5       1090.94       1175.76       201.23 o                         
   8   7   5        823.07        806.08       196.29 o                         
   9   7   5       1316.12       1170.82       215.42 o                         
 -11   8   5       3846.43       3983.60       216.67 o                         
 -10   8   5       3592.30       3510.40       199.42 o                         
  -9   8   5       3642.28       3542.58       157.15 o                         
  -8   8   5       3130.35       3381.04       149.65 o                         
  -7   8   5       1145.27       1098.19        87.87 o                         
  -6   8   5        202.11        201.24        63.38 o                         
  -5   8   5        397.90        392.42        55.48 o                         
  -4   8   5        748.76        757.56        60.25 o                         
  -3   8   5        242.97        290.04        53.74 o                         
  -2   8   5       1753.17       1783.54        74.77 o                         
  -1   8   5       2517.74       2541.65        85.19 o                         
   0   8   5       4580.44       4438.84       125.26 o                         
   1   8   5       6310.24       5906.38       127.79 o                         
   2   8   5       5285.27       5433.92       150.91 o                         
   3   8   5      11583.72      12083.93       272.51 o                         
   4   8   5       5941.76       6087.73       420.79 o                         
   5   8   5       5716.20       5996.17       192.21 o                         
   6   8   5       1800.59       2038.56       133.61 o                         
   7   8   5       1215.63       1234.34       140.79 o                         
   8   8   5        874.58       1001.69       205.55 o                         
 -11   9   5        229.89        321.72       124.93 o                         
 -10   9   5        807.67        681.33       127.61 o                         
  -9   9   5       1704.84       1724.62       125.09 o                         
  -8   9   5       3458.96       3461.13       158.80 o                         
  -7   9   5       9436.79       9028.49       197.11 o                         
  -6   9   5      12148.06      12174.03       222.25 o                         
  -5   9   5      10107.91      10052.87       229.24 o                         
  -4   9   5       5079.32       5267.95       133.58 o                         
  -3   9   5       6453.54       6001.79       166.44 o                         
  -2   9   5       5606.63       5578.52       131.70 o                         
  -1   9   5       6470.04       6152.01       125.26 o                         
   0   9   5       8673.81       8577.75       216.27 o                         
   1   9   5       5777.38       5848.06       203.64 o                         
   2   9   5       1560.25       1659.07       107.23 o                         
   3   9   5       1115.40       1059.97        92.07 o                         
   4   9   5        392.04        503.53       240.02 o                         
   5   9   5        186.64        256.52        87.72 o                         
   6   9   5          7.46        -55.23        79.77 o                         
   7   9   5        574.46        438.09       121.46 o                         
 -10  10   5       4426.03       4640.48       388.06 o                         
  -9  10   5       3976.00       3650.01       172.45 o                         
  -8  10   5       3821.81       3883.49       174.43 o                         
  -7  10   5       3319.38       3681.05       150.01 o                         
  -6  10   5        830.52        847.12        92.83 o                         
  -5  10   5        224.91        201.49        73.54 o                         
  -4  10   5        622.95        529.95        71.82 o                         
  -3  10   5          5.09        -46.79        56.89 o                         
  -2  10   5         78.84         98.13        58.43 o                         
  -1  10   5        453.19        406.21        70.37 o                         
   0  10   5        373.09        411.10       117.59 o                         
   1  10   5        689.53        616.63        89.95 o                         
   2  10   5       2249.37       2235.51       144.13 o                         
   3  10   5       2132.16       2289.13       125.57 o                         
   4  10   5       3621.53       3781.42       188.06 o                         
   5  10   5       1889.30       2273.30       222.83 o                         
   6  10   5       3222.74       3381.54       185.08 o                         
   7  10   5       2844.76       2863.63       238.23 o                         
  -9  11   5        233.54        109.06        93.92 o                         
  -8  11   5        705.96        860.42       113.95 o                         
  -7  11   5       1059.76       1095.51       108.63 o                         
  -6  11   5       3732.18       3677.63       152.16 o                         
  -5  11   5       5659.98       5672.60       173.47 o                         
  -4  11   5       3543.38       3514.78       144.68 o                         
  -3  11   5       7985.08       8353.48       191.42 o                         
  -2  11   5       6240.16       6050.80       180.02 o                         
  -1  11   5       5935.14       6126.54       195.73 o                         
   0  11   5       5110.81       5062.67       231.74 o                         
   1  11   5       5527.74       5514.31       205.06 o                         
   2  11   5       3954.64       4133.49       220.24 o                         
   3  11   5       4117.32       4036.83       190.02 o                         
   4  11   5       1531.66       1364.26       140.20 o                         
   5  11   5        800.76        905.29       125.05 o                         
   6  11   5        709.52        725.52       148.16 o                         
  -8  12   5       4041.78       3730.33       186.08 o                         
  -7  12   5       3386.34       3351.54       183.29 o                         
  -6  12   5       3677.76       3644.16       161.09 o                         
  -5  12   5       4358.64       3991.94       163.53 o                         
  -4  12   5       2632.24       2924.01       158.39 o                         
  -3  12   5       2649.29       2473.33       178.84 o                         
  -2  12   5        898.87        930.26       114.05 o                         
  -1  12   5        248.42        245.71        92.98 o                         
   0  12   5         85.36        128.46        90.20 o                         
   1  12   5        112.45        -16.15        85.26 o                         
   2  12   5        710.64        879.54       110.38 o                         
   3  12   5        677.89        514.81        98.68 o                         
   4  12   5       2175.49       2078.95       170.84 o                         
  -7  13   5         11.79       -100.29       100.29 o                         
  -6  13   5        511.08        294.54       106.00 o                         
  -5  13   5       1128.32        992.40       245.11 o                         
  -4  13   5       1738.93       1806.06       203.25 o                         
  -3  13   5       2795.77       2550.07       207.07 o                         
  -2  13   5       4526.86       4467.95       223.62 o                         
  -1  13   5       4163.11       4105.71       187.11 o                         
   0  13   5       4689.86       4910.43       200.78 o                         
   1  13   5       5437.66       5811.74       212.64 o                         
   2  13   5       4476.68       4341.13       191.63 o                         
   3  13   5       2873.51       2739.29       191.09 o                         
  -4  14   5       3762.81       3417.87       217.44 o                         
  -3  14   5       3743.71       3597.35       221.78 o                         
  -2  14   5       2493.38       2375.17       190.80 o                         
  -1  14   5        950.09       1251.19       163.97 o                         
   0  14   5        355.25        238.39       112.95 o                         
   0 -15   6       2978.33       2870.93       265.35 o                         
   1 -15   6       4999.46       4617.18       318.54 o                         
  -4 -14   6       3870.22       3946.39       425.23 o                         
  -3 -14   6       3660.31       3413.32       215.82 o                         
  -2 -14   6       3834.64       3449.02       212.20 o                         
  -1 -14   6       1252.75       1552.25       169.00 o                         
   0 -14   6       2103.06       2014.65       178.49 o                         
   1 -14   6       1719.52       1414.64       162.64 o                         
   2 -14   6        747.79        526.14       135.00 o                         
   3 -14   6        357.26        293.45       110.32 o                         
   4 -14   6        209.30        157.36       111.21 o                         
  -5 -13   6        112.29         75.48        94.58 o                         
  -4 -13   6         86.72         27.92       111.28 o                         
  -3 -13   6         19.03         -5.82       133.56 o                         
  -2 -13   6        344.67        314.01       113.43 o                         
  -1 -13   6        970.04       1205.56       197.96 o                         
   0 -13   6       1009.15        876.01       208.85 o                         
   1 -13   6       1399.22       1435.01       132.55 o                         
   2 -13   6       1904.20       1853.48       146.39 o                         
   3 -13   6       2322.46       2265.48       191.44 o                         
   4 -13   6       2913.61       3187.81       173.09 o                         
   5 -13   6       5472.81       5846.19       334.31 o                         
   6 -13   6       4197.80       4062.13       238.53 o                         
  -7 -12   6        292.44        188.18       115.17 o                         
  -6 -12   6       1560.26       1559.70       132.66 o                         
  -5 -12   6       3215.98       3413.32       196.61 o                         
  -4 -12   6       2875.71       2823.67       189.03 o                         
  -3 -12   6       4074.35       4055.76       183.46 o                         
  -2 -12   6       4934.03       5392.13       309.83 o                         
  -1 -12   6       3690.30       3546.02       175.18 o                         
   0 -12   6       1539.74       1905.97       145.39 o                         
   1 -12   6       3682.78       3565.99       173.45 o                         
   2 -12   6        952.58       1041.78       117.36 o                         
   3 -12   6       1289.94       1506.79       130.36 o                         
   4 -12   6        650.82        844.23       110.61 o                         
   5 -12   6        795.65        793.09       144.23 o                         
   6 -12   6         35.52       -115.58       122.81 o                         
   7 -12   6         36.20        151.48       121.42 o                         
  -8 -11   6       2020.40       1736.73       159.83 o                         
  -7 -11   6       3484.54       3313.45       198.49 o                         
  -6 -11   6       3647.23       3301.63       282.82 o                         
  -5 -11   6       3827.12       3785.01       171.86 o                         
  -4 -11   6       4423.25       4329.19       243.19 o                         
  -3 -11   6        946.76        874.11       107.19 o                         
  -2 -11   6       1380.12       1422.96       131.04 o                         
  -1 -11   6        180.51        -17.65        77.01 o                         
   0 -11   6          9.61         19.91        69.62 o                         
   1 -11   6         28.45         -1.28        80.10 o                         
   2 -11   6         86.69         37.57        81.00 o                         
   3 -11   6        678.22        660.79       100.52 o                         
   4 -11   6       1590.45       1490.22       122.01 o                         
   5 -11   6       2134.40       2172.52       135.21 o                         
   6 -11   6       2560.52       2624.05       290.01 o                         
   7 -11   6       4597.30       4759.82       233.52 o                         
   8 -11   6       5570.36       6352.89       297.47 o                         
  -9 -10   6        317.73        244.93       112.46 o                         
  -8 -10   6        508.81        417.26       111.12 o                         
  -7 -10   6        430.65        408.07        88.62 o                         
  -6 -10   6         30.75        -84.10        84.10 o                         
  -5 -10   6         74.17        150.93        81.61 o                         
  -4 -10   6        716.83        766.39       114.41 o                         
  -3 -10   6       2724.81       2943.97       170.22 o                         
  -2 -10   6       2323.73       2366.98       119.93 o                         
  -1 -10   6       2730.38       2740.77       122.74 o                         
   0 -10   6       5961.60       5594.22       213.17 o                         
   1 -10   6       6450.27       6547.29       168.59 o                         
   2 -10   6       8282.29       8534.34       214.33 o                         
   3 -10   6       6480.26       6922.82       197.35 o                         
   4 -10   6       4675.54       4707.10       169.73 o                         
   5 -10   6       2698.50       3109.72       146.69 o                         
   6 -10   6        726.80        805.88       120.62 o                         
   7 -10   6       1655.33       1724.08       150.95 o                         
   8 -10   6       1588.30       1527.70       235.56 o                         
   9 -10   6        275.89        261.49       144.94 o                         
  -9  -9   6       1648.24       1780.83       152.49 o                         
  -8  -9   6       3172.71       2798.17       267.00 o                         
  -7  -9   6       5091.61       5382.53       273.75 o                         
  -6  -9   6       3869.88       3940.12       239.10 o                         
  -5  -9   6       4658.01       4878.95       170.27 o                         
  -4  -9   6       4170.80       4213.91       161.71 o                         
  -3  -9   6       8325.79       8079.03       240.48 o                         
  -2  -9   6       1414.26       1618.92        98.23 o                         
  -1  -9   6       2209.17       2237.22       108.49 o                         
   0  -9   6        476.78        534.66        83.45 o                         
   1  -9   6        920.71        849.18        70.14 o                         
   2  -9   6         12.98        -15.31        59.82 o                         
   3  -9   6        137.61        144.23        72.04 o                         
   4  -9   6          7.64        -12.31        65.95 o                         
   5  -9   6        644.71        647.46        85.14 o                         
   6  -9   6       1679.04       1638.72       144.29 o                         
   7  -9   6       2810.04       2898.17       172.70 o                         
   8  -9   6       3419.16       3409.01       185.10 o                         
   9  -9   6       2426.68       2363.48       210.99 o                         
 -10  -8   6       3239.53       3307.72       189.42 o                         
  -9  -8   6       1744.71       1847.80       184.47 o                         
  -8  -8   6       2085.09       2132.78       121.07 o                         
  -7  -8   6       1941.75       1802.70       150.91 o                         
  -6  -8   6        355.62        324.88        77.05 o                         
  -5  -8   6          5.14         57.76        63.75 o                         
  -4  -8   6        375.80        359.46        58.13 o                         
  -3  -8   6        299.68        247.58        60.52 o                         
  -2  -8   6        488.82        475.22        59.70 o                         
  -1  -8   6       1179.72       1100.40        70.81 o                         
   0  -8   6       1146.66       1113.56        70.83 o                         
   1  -8   6       4976.52       4962.84       122.10 o                         
   2  -8   6       4615.74       4272.86       116.32 o                         
   3  -8   6       4734.63       5055.53       122.91 o                         
   4  -8   6       3495.39       3634.30       122.29 o                         
   5  -8   6       6363.01       6412.80       209.36 o                         
   6  -8   6       2279.87       2501.49       150.86 o                         
   7  -8   6       2820.82       3033.44       164.68 o                         
   8  -8   6       4470.21       4655.83       254.90 o                         
   9  -8   6       1536.85       1538.22       180.21 o                         
  10  -8   6       1475.89        885.09       262.95 o                         
 -11  -7   6          1.28          8.25       113.88 o                         
 -10  -7   6        115.05        197.30        88.41 o                         
  -9  -7   6        391.94        245.67        92.17 o                         
  -8  -7   6         55.72        -56.30        56.30 o                         
  -7  -7   6        968.75       1116.67        93.33 o                         
  -6  -7   6       2910.33       3042.65       206.59 o                         
  -5  -7   6       6260.55       6132.91       133.16 o                         
  -4  -7   6       7824.51       7941.00       139.74 o                         
  -3  -7   6       7509.26       7326.68       155.45 o                         
  -2  -7   6       7839.98       7811.52       143.01 o                         
  -1  -7   6        946.32        975.91        64.47 o                         
   0  -7   6       8289.53       8092.83       143.65 o                         
   1  -7   6       5536.40       5332.76       118.18 o                         
   2  -7   6       2762.56       2793.59       122.66 o                         
   3  -7   6       1638.26       1676.82        76.00 o                         
   4  -7   6        305.38        411.66        45.51 o                         
   5  -7   6       1703.16       1836.08       104.81 o                         
   6  -7   6        202.81        162.93       110.42 o                         
   7  -7   6          6.63        -52.06        97.67 o                         
   8  -7   6        259.45        261.72       187.03 o                         
   9  -7   6        435.33        488.19       216.04 o                         
  10  -7   6        574.80        555.47       229.00 o                         
 -11  -6   6       3676.04       3426.10       240.40 o                         
 -10  -6   6       4449.97       4271.87       272.09 o                         
  -9  -6   6       5061.40       5173.22       196.64 o                         
  -8  -6   6       6226.47       6132.46       162.21 o                         
  -7  -6   6      10827.74      10995.37       214.24 o                         
  -6  -6   6       4874.91       4971.05       123.29 o                         
  -5  -6   6       5824.17       6232.54       170.71 o                         
  -4  -6   6       1947.42       2159.51        83.92 o                         
  -3  -6   6       6355.03       6704.87       112.10 o                         
  -2  -6   6        570.78        651.45        47.53 o                         
  -1  -6   6         53.96         35.68        36.95 o                         
   0  -6   6         90.35        132.48        42.93 o                         
   1  -6   6       1565.43       1518.05        69.89 o                         
   2  -6   6       5688.16       5947.10       116.41 o                         
   3  -6   6       2917.36       2920.22        78.36 o                         
   4  -6   6       5100.53       5422.14       117.99 o                         
   5  -6   6       4583.40       4585.56       134.27 o                         
   6  -6   6       4237.96       4086.72       132.00 o                         
   7  -6   6       2606.23       2551.96       112.41 o                         
   8  -6   6       3409.83       3356.97       352.39 o                         
   9  -6   6       1774.13       1623.83       275.30 o                         
  10  -6   6       1521.35       1563.34       283.94 o                         
 -11  -5   6       1180.70       1159.78       152.61 o                         
 -10  -5   6       1149.13       1247.28       140.55 o                         
  -9  -5   6         55.45         11.78        71.29 o                         
  -8  -5   6         19.38          7.53        49.95 o                         
  -7  -5   6         16.16         28.32        46.13 o                         
  -6  -5   6       1506.56       1473.47        71.94 o                         
  -5  -5   6       5102.64       4934.32       111.49 o                         
  -4  -5   6       4617.50       4537.41       103.70 o                         
  -3  -5   6      11531.11      11770.97       145.30 o                         
  -2  -5   6       8497.41       8578.39       113.90 o                         
  -1  -5   6      20104.31      20030.50       205.74 o                         
   0  -5   6       8497.78       8156.93       120.13 o                         
   1  -5   6      22648.84      22175.35       240.81 o                         
   2  -5   6       8433.91       8034.79       115.72 o                         
   3  -5   6       4806.18       4963.10       111.77 o                         
   4  -5   6       4525.93       4389.09       105.23 o                         
   5  -5   6       6626.62       6740.83       146.74 o                         
   6  -5   6       2693.95       3003.40       109.56 o                         
   7  -5   6        352.96        405.29        91.34 o                         
   8  -5   6        348.87        243.82       158.64 o                         
   9  -5   6        326.30         24.69       150.61 o                         
  10  -5   6         18.46       -129.62       149.38 o                         
 -12  -4   6       2247.99       2030.15       545.94 o                         
 -11  -4   6       5662.39       5377.19       204.30 o                         
 -10  -4   6       4424.67       4485.91       184.51 o                         
  -9  -4   6       8859.97       8836.86       232.48 o                         
  -8  -4   6       6221.41       6290.04       151.47 o                         
  -7  -4   6      10605.01      10387.29       157.97 o                         
  -6  -4   6      12747.89      12593.65       172.24 o                         
  -5  -4   6      10737.41      10501.84       152.27 o                         
  -4  -4   6       9176.06       9041.81       138.19 o                         
  -3  -4   6       4003.69       3710.92        83.49 o                         
  -2  -4   6       9622.50       9529.49       127.53 o                         
  -1  -4   6       2088.65       2007.92        70.85 o                         
   0  -4   6       2992.29       2948.82        72.68 o                         
   1  -4   6       1265.19       1244.74        52.76 o                         
   2  -4   6          8.04         -8.68        28.19 o                         
   3  -4   6         74.39         48.96        28.13 o                         
   4  -4   6       1659.86       1434.22        92.19 o                         
   5  -4   6        630.76        700.98        58.67 o                         
   6  -4   6       3428.32       3269.47       156.14 o                         
   7  -4   6       2842.10       2900.81       288.88 o                         
   8  -4   6       4135.54       3963.68       315.98 o                         
   9  -4   6       4090.59       3913.68       334.49 o                         
  10  -4   6       3289.48       3360.67       356.10 o                         
  11  -4   6       1824.30       1914.56       295.67 o                         
 -12  -3   6       2899.85       3432.83       372.76 o                         
 -11  -3   6       3220.68       3073.45       181.51 o                         
 -10  -3   6       3632.40       3446.38       164.91 o                         
  -9  -3   6       1325.56       1389.66       126.35 o                         
  -8  -3   6        153.83        223.10        59.77 o                         
  -7  -3   6        434.56        358.91        40.19 o                         
  -6  -3   6         44.91         35.00        35.99 o                         
  -5  -3   6         25.89         13.15        33.67 o                         
  -4  -3   6       3587.20       3805.50        96.20 o                         
  -3  -3   6       3086.28       3144.22        74.94 o                         
  -2  -3   6      12612.31      12799.56       147.45 o                         
  -1  -3   6      14791.05      14909.18       143.07 o                         
   0  -3   6      20810.06      19995.69       197.97 o                         
   1  -3   6       7733.76       7113.40        95.10 o                         
   2  -3   6      16497.95      16338.43       152.23 o                         
   3  -3   6      13341.03      12762.98       157.70 o                         
   4  -3   6      14382.21      14378.27       179.40 o                         
   5  -3   6       9934.25       9764.35       181.83 o                         
   6  -3   6       4416.51       4556.18       283.32 o                         
   7  -3   6       5034.02       5240.66       318.44 o                         
   8  -3   6       2068.77       2255.84       256.78 o                         
   9  -3   6       1298.40       1259.09       216.04 o                         
  10  -3   6        741.46        657.72       132.31 o                         
  11  -3   6        108.37        -57.14        90.47 o                         
 -12  -2   6        896.45        769.72       136.91 o                         
 -11  -2   6       1119.49       1141.83       202.94 o                         
 -10  -2   6        475.18        592.07       122.74 o                         
  -9  -2   6       3853.76       3843.46       159.19 o                         
  -8  -2   6       6878.86       6544.55       156.62 o                         
  -7  -2   6      11545.44      11054.98       141.23 o                         
  -6  -2   6       7747.20       7465.19       112.10 o                         
  -5  -2   6      14337.14      14394.76       177.74 o                         
  -4  -2   6      11368.60      11042.10       146.78 o                         
  -3  -2   6      14307.76      14550.53       158.95 o                         
  -2  -2   6       8351.05       8350.12       107.24 o                         
  -1  -2   6      31255.53      31606.02       242.39 o                         
   0  -2   6      14490.69      14563.32       135.43 o                         
   1  -2   6       3003.73       2864.64        53.26 o                         
   2  -2   6       2816.81       2780.56        56.71 o                         
   3  -2   6       3820.53       4066.23        71.29 o                         
   4  -2   6         79.96        124.18        39.82 o                         
   5  -2   6        310.79        472.76       116.04 o                         
   6  -2   6        708.35       1007.86       159.25 o                         
   7  -2   6        348.05        362.27       122.83 o                         
   8  -2   6       2334.05       2747.18       307.36 o                         
   9  -2   6       3699.26       3606.21       363.84 o                         
  10  -2   6       1980.66       2121.88       345.33 o                         
  11  -2   6       2663.61       3188.75       235.24 o                         
 -12  -1   6       4448.96       4661.94       408.29 o                         
 -11  -1   6       3506.52       3551.00       170.31 o                         
 -10  -1   6       2214.81       2352.62       239.78 o                         
  -9  -1   6       4746.75       4825.55       169.11 o                         
  -8  -1   6       2476.59       2651.97        84.34 o                         
  -7  -1   6       4178.26       4203.63        85.86 o                         
  -6  -1   6        117.26        166.85        33.35 o                         
  -5  -1   6        974.63       1057.75        54.70 o                         
  -4  -1   6       1803.09       2029.30        63.12 o                         
  -3  -1   6         17.29         24.92        26.68 o                         
  -2  -1   6         25.19         -4.98        20.65 o                         
  -1  -1   6       1104.02       1074.71        37.17 o                         
   0  -1   6       2198.15       2253.76        49.98 o                         
   1  -1   6      21629.88      21666.21       163.84 o                         
   2  -1   6       5433.36       5328.46        85.59 o                         
   3  -1   6       7179.88       7332.29       101.55 o                         
   4  -1   6      19957.77      18730.32       404.67 o                         
   5  -1   6      17062.24      16683.74       361.94 o                         
   6  -1   6      12230.06      11668.26       423.69 o                         
   7  -1   6       4553.75       4508.69       200.41 o                         
   8  -1   6       8278.48       8339.25       311.99 o                         
   9  -1   6       2118.29       2279.92       235.45 o                         
  10  -1   6       2383.04       2588.62       201.64 o                         
  11  -1   6       1406.15       1454.81       170.22 o                         
 -12   0   6        135.28        286.32       105.96 o                         
 -11   0   6         82.24         72.94        74.95 o                         
 -10   0   6         10.69         28.63        67.85 o                         
  -9   0   6        989.82       1150.05       101.60 o                         
  -8   0   6       4358.43       4380.01        99.23 o                         
  -7   0   6       5155.94       5113.05        93.57 o                         
  -6   0   6      15259.25      14642.51       163.50 o                         
  -5   0   6       7413.27       7543.71       118.39 o                         
  -4   0   6      19142.93      19757.76       194.65 o                         
  -3   0   6      19570.16      19765.85       157.93 o                         
  -2   0   6      27631.62      27612.28       212.52 o                         
  -1   0   6      11316.04      11053.10        98.55 o                         
   0   0   6      13975.16      13311.91       116.05 o                         
   1   0   6      13844.33      13311.02       114.39 o                         
   2   0   6       5715.04       5514.51        92.44 o                         
   3   0   6       7179.51       7088.15        92.01 o                         
   4   0   6       5246.98       5366.54       309.22 o                         
   5   0   6        640.54        657.08        89.12 o                         
   6   0   6        840.62       1075.85       112.68 o                         
   7   0   6         18.98         28.61        69.76 o                         
   8   0   6        213.78        195.67        82.49 o                         
   9   0   6       2376.80       2393.42       186.92 o                         
  10   0   6       1326.43       1339.59       182.40 o                         
  11   0   6       1412.25       1366.91       259.53 o                         
 -13   1   6       2387.63       2485.46       350.54 o                         
 -12   1   6       4617.79       4160.22       236.25 o                         
 -11   1   6       5713.24       6034.76       203.86 o                         
 -10   1   6       3350.98       3680.83       161.82 o                         
  -9   1   6      10152.09      10009.47       235.89 o                         
  -8   1   6       6338.35       6026.17       103.11 o                         
  -7   1   6      11228.70      10889.88       139.23 o                         
  -6   1   6       9493.07       9467.20       137.66 o                         
  -5   1   6       4802.50       4911.33        95.92 o                         
  -4   1   6       4440.62       4303.31        65.87 o                         
  -3   1   6        527.00        543.89        30.17 o                         
  -2   1   6       1210.25       1512.75        39.08 o                         
  -1   1   6       1019.83       1106.06        35.29 o                         
   0   1   6        265.81        219.81        21.62 o                         
   1   1   6        374.08        444.81        27.86 o                         
   2   1   6      11848.87      12270.91       112.52 o                         
   3   1   6       2772.24       2579.57        56.86 o                         
   4   1   6       6247.05       6064.46       142.54 o                         
   5   1   6       8532.06       8275.77       229.27 o                         
   6   1   6      12105.43      11917.86       297.89 o                         
   7   1   6       4216.48       4441.11       190.50 o                         
   8   1   6       3940.31       3563.34       187.38 o                         
   9   1   6       6024.74       6106.79       246.68 o                         
  10   1   6       2553.87       2708.38       202.71 o                         
  11   1   6       3292.70       3727.26       349.92 o                         
 -12   2   6        842.31        963.38       378.35 o                         
 -11   2   6         83.00         91.91        81.24 o                         
 -10   2   6         68.58         52.00        71.54 o                         
  -9   2   6        969.78        829.13        93.24 o                         
  -8   2   6        796.49        816.53        69.14 o                         
  -7   2   6         18.05        -32.05        36.05 o                         
  -6   2   6       3772.88       3716.72        89.32 o                         
  -5   2   6       9132.72       9241.85       108.82 o                         
  -4   2   6       6621.67       6937.41        86.78 o                         
  -3   2   6       9171.75       9728.10       103.77 o                         
  -2   2   6      13240.46      13011.01       116.15 o                         
  -1   2   6      18853.28      18144.63       137.80 o                         
   0   2   6       5606.86       5253.30        78.39 o                         
   1   2   6      10612.13       9969.11       107.66 o                         
   2   2   6      13513.67      12931.84       134.27 o                         
   3   2   6       6069.92       6155.54        85.04 o                         
   4   2   6       4315.28       4024.28        83.14 o                         
   5   2   6       3349.11       3443.07       152.12 o                         
   6   2   6       4011.07       3900.76       168.63 o                         
   7   2   6        169.08        128.87        82.10 o                         
   8   2   6        408.94        406.32        96.99 o                         
   9   2   6        192.72        104.71        88.15 o                         
  10   2   6         35.33         47.53       114.19 o                         
 -12   3   6       1008.40       1051.63       360.45 o                         
 -11   3   6       3719.99       3551.82       176.62 o                         
 -10   3   6       2998.26       3147.62       159.51 o                         
  -9   3   6       3800.52       3401.15       121.79 o                         
  -8   3   6       7018.48       6929.44       137.12 o                         
  -7   3   6       2221.35       2086.94        68.51 o                         
  -6   3   6       6931.70       6666.91       103.98 o                         
  -5   3   6      11513.10      11506.36       128.89 o                         
  -4   3   6      10408.15      10456.10       106.75 o                         
  -3   3   6       6653.28       6419.73        84.39 o                         
  -2   3   6       3015.32       2844.81        57.56 o                         
  -1   3   6       3258.71       3205.05        59.95 o                         
   0   3   6       2726.27       2689.01        65.85 o                         
   1   3   6       1037.83       1166.76        52.39 o                         
   2   3   6        414.15        500.46        30.42 o                         
   3   3   6       2326.08       2282.53        69.02 o                         
   4   3   6       2946.41       2828.99        73.18 o                         
   5   3   6       3334.20       3346.69       107.30 o                         
   6   3   6       5748.57       5446.10       191.27 o                         
   7   3   6       4232.50       4164.59       242.55 o                         
   8   3   6       5248.14       5293.89       214.50 o                         
   9   3   6       5966.89       5861.50       351.78 o                         
  10   3   6       3857.86       4206.20       323.38 o                         
 -12   4   6       2180.60       2173.53       208.29 o                         
 -11   4   6       2813.32       3199.50       174.57 o                         
 -10   4   6       1363.54       1386.02       123.03 o                         
  -9   4   6       2065.08       2342.15       112.84 o                         
  -8   4   6        425.18        277.14        64.24 o                         
  -7   4   6        515.10        533.83        52.95 o                         
  -6   4   6        199.19        255.46        43.17 o                         
  -5   4   6         28.83         16.92        32.58 o                         
  -4   4   6        350.63        394.86        43.47 o                         
  -3   4   6        847.32        867.82        39.44 o                         
  -2   4   6       8141.16       8297.51       123.00 o                         
  -1   4   6       5789.29       5658.19        95.87 o                         
   0   4   6       7122.29       6600.34       100.97 o                         
   1   4   6       3552.29       3230.57        71.89 o                         
   2   4   6      14914.20      14606.31       166.65 o                         
   3   4   6      17160.65      16999.75       201.21 o                         
   4   4   6      12579.32      12009.36       164.95 o                         
   5   4   6       7297.59       7622.65       270.95 o                         
   6   4   6       8114.45       7939.94       186.29 o                         
   7   4   6       2624.10       2831.06       267.89 o                         
   8   4   6       1118.01       1278.84       211.72 o                         
   9   4   6        685.47        880.15       193.82 o                         
  10   4   6        144.43        401.16       151.23 o                         
 -12   5   6         13.95         57.50        85.35 o                         
 -11   5   6        130.13         14.60        75.55 o                         
 -10   5   6        983.24        900.46       113.33 o                         
  -9   5   6       2236.60       2244.90       115.55 o                         
  -8   5   6       5314.85       4916.81       148.30 o                         
  -7   5   6       2809.37       2865.19        86.70 o                         
  -6   5   6       5740.69       5557.04       115.79 o                         
  -5   5   6       6700.61       6650.18       121.05 o                         
  -4   5   6       5492.71       5422.32        95.42 o                         
  -3   5   6       2145.91       2250.99        61.78 o                         
  -2   5   6       8148.38       7935.90       114.75 o                         
  -1   5   6       5658.87       5330.39       140.94 o                         
   0   5   6       4135.12       4054.50       107.99 o                         
   1   5   6       1270.42       1153.68        56.73 o                         
   2   5   6       1008.95       1042.60        50.54 o                         
   3   5   6       1010.01        946.88        60.59 o                         
   4   5   6        323.89        394.07        56.92 o                         
   5   5   6        437.89        391.65        65.82 o                         
   6   5   6        189.55        222.69       127.12 o                         
   7   5   6       1706.17       2200.90       245.67 o                         
   8   5   6       1044.37       1307.85       220.36 o                         
   9   5   6       3103.89       3108.21       309.80 o                         
 -12   6   6       2198.22       2272.76       154.87 o                         
 -11   6   6       2355.68       2367.88       163.48 o                         
 -10   6   6       3451.38       3780.27       234.77 o                         
  -9   6   6       5336.84       4874.82       145.89 o                         
  -8   6   6       3820.43       3836.15       129.59 o                         
  -7   6   6       2894.73       2884.99       106.49 o                         
  -6   6   6       2792.43       2774.24        83.19 o                         
  -5   6   6       1412.43       1524.14        68.24 o                         
  -4   6   6         24.97         41.40        32.45 o                         
  -3   6   6        193.35        224.65        32.37 o                         
  -2   6   6          9.08          7.78        34.32 o                         
  -1   6   6        442.91        393.84        48.26 o                         
   0   6   6        317.96        252.05        54.85 o                         
   1   6   6       4240.59       4150.21       100.59 o                         
   2   6   6       6217.02       6355.19       107.17 o                         
   3   6   6       6869.78       6658.55       135.39 o                         
   4   6   6       7914.71       7895.54       167.91 o                         
   5   6   6       2905.10       3018.65       117.03 o                         
   6   6   6       4522.07       4616.40       206.22 o                         
   7   6   6       2781.71       2921.80       289.50 o                         
   8   6   6       2121.39       2334.85       270.36 o                         
   9   6   6       1472.64       1819.50       251.84 o                         
 -11   7   6        656.76        691.19       128.20 o                         
 -10   7   6        239.81        140.29        98.10 o                         
  -9   7   6         10.48         62.42        70.90 o                         
  -8   7   6       1880.18       1848.40       116.77 o                         
  -7   7   6        432.45        445.55        76.47 o                         
  -6   7   6       2202.68       2264.86        95.23 o                         
  -5   7   6       2786.66       2760.18        99.46 o                         
  -4   7   6       3643.38       3729.90        86.91 o                         
  -3   7   6       2349.32       2093.95        69.75 o                         
  -2   7   6       4593.53       4564.94        99.64 o                         
  -1   7   6       9169.62       8935.40       151.13 o                         
   0   7   6       6217.72       6129.63       154.07 o                         
   1   7   6       3754.34       3626.46       103.48 o                         
   2   7   6       2203.01       2450.25        91.41 o                         
   3   7   6       1790.43       1874.82       118.41 o                         
   4   7   6       1631.46       1672.38       115.24 o                         
   5   7   6         32.22         93.04        75.98 o                         
   6   7   6        149.36        164.05        76.34 o                         
   7   7   6        114.71        310.13       104.64 o                         
   8   7   6        113.33        -20.99       143.20 o                         
 -11   8   6       2296.46       2120.94       173.61 o                         
 -10   8   6       2855.28       3147.96       192.09 o                         
  -9   8   6       5757.33       6189.69       380.22 o                         
  -8   8   6       9433.96       9088.86       201.39 o                         
  -7   8   6       4033.51       4109.35       140.96 o                         
  -6   8   6       5563.44       5701.78       153.28 o                         
  -5   8   6       2578.56       2652.08       103.44 o                         
  -4   8   6       1219.36       1170.39        75.39 o                         
  -3   8   6        447.76        446.43        60.00 o                         
  -2   8   6       1091.38        989.86        99.61 o                         
  -1   8   6        711.83        636.36        62.56 o                         
   0   8   6        888.79        771.26        76.23 o                         
   1   8   6         81.45         22.48        60.36 o                         
   2   8   6        579.82        628.46        78.92 o                         
   3   8   6        456.21        551.02        75.11 o                         
   4   8   6       1273.13       1323.79       116.09 o                         
   5   8   6       3218.77       3771.80       173.15 o                         
   6   8   6       1948.51       1974.99       135.03 o                         
   7   8   6       2328.34       2176.39       172.16 o                         
   8   8   6       1007.82        704.23       206.16 o                         
 -10   9   6       1246.51       1220.32       164.71 o                         
  -9   9   6       1034.77       1034.96       111.44 o                         
  -8   9   6        485.01        505.07        86.24 o                         
  -7   9   6         91.61         54.37        69.25 o                         
  -6   9   6         13.05         39.89        66.49 o                         
  -5   9   6       1570.99       1720.12       103.27 o                         
  -4   9   6       2716.82       2700.21       106.47 o                         
  -3   9   6       1371.85       1444.20        84.35 o                         
  -2   9   6       1776.02       1795.26       109.63 o                         
  -1   9   6       3252.89       3150.32       148.80 o                         
   0   9   6       3378.43       3667.08       149.21 o                         
   1   9   6       4688.07       4750.77       159.85 o                         
   2   9   6       8704.82       8826.77       205.33 o                         
   3   9   6       3361.18       3469.91       141.99 o                         
   4   9   6       3441.65       3429.73       387.67 o                         
   5   9   6       2714.57       2985.84       220.79 o                         
   6   9   6       2446.83       2493.17       289.13 o                         
   7   9   6        785.55       1026.87       182.37 o                         
 -10  10   6        839.27        949.85       144.81 o                         
  -9  10   6       2357.23       2141.52       144.36 o                         
  -8  10   6       5964.81       6181.52       185.95 o                         
  -7  10   6       4647.09       4682.45       165.29 o                         
  -6  10   6       7401.46       7383.03       200.02 o                         
  -5  10   6       7603.55       7729.89       187.80 o                         
  -4  10   6       5151.71       5323.69       150.70 o                         
  -3  10   6       4090.50       4259.30       168.65 o                         
  -2  10   6       4817.09       4784.47       217.38 o                         
  -1  10   6       3751.68       3922.57       163.59 o                         
   0  10   6       1592.07       1626.71       117.90 o                         
   1  10   6       1427.73       1568.10       162.83 o                         
   2  10   6        911.45        881.84       100.98 o                         
   3  10   6         50.38         83.02        77.75 o                         
   4  10   6         15.24          5.60        87.23 o                         
   5  10   6        142.54         92.88        95.85 o                         
   6  10   6        474.92        481.05       133.39 o                         
  -9  11   6       2789.99       3000.82       171.64 o                         
  -8  11   6       2187.34       2346.58       138.35 o                         
  -7  11   6        652.62        652.52       103.34 o                         
  -6  11   6        967.88        983.94       101.77 o                         
  -5  11   6        567.70        658.75        91.71 o                         
  -4  11   6         19.45         26.17        71.23 o                         
  -3  11   6        201.19        132.73        86.23 o                         
  -2  11   6        612.69        631.29       101.78 o                         
  -1  11   6       3539.93       3301.66       159.12 o                         
   0  11   6       2106.69       2032.61       133.99 o                         
   1  11   6       2443.22       2672.32       150.20 o                         
   2  11   6       2238.92       2354.72       141.13 o                         
   3  11   6       4664.24       4657.41       178.26 o                         
   4  11   6       3880.80       3803.58       201.60 o                         
   5  11   6       2908.50       2815.67       182.05 o                         
  -8  12   6       1632.38       1561.55       168.00 o                         
  -7  12   6       2620.56       2594.47       144.21 o                         
  -6  12   6       3177.12       2879.32       165.37 o                         
  -5  12   6       2682.50       2950.90       192.84 o                         
  -4  12   6       4645.98       4673.30       228.60 o                         
  -3  12   6       4458.11       4588.86       227.48 o                         
  -2  12   6       5426.34       5649.62       239.22 o                         
  -1  12   6       5534.61       5539.03       203.62 o                         
   0  12   6       3209.49       3684.90       175.91 o                         
   1  12   6       1576.80       1657.30       186.46 o                         
   2  12   6       1851.33       1743.12       163.43 o                         
   3  12   6       1217.18       1228.16       181.40 o                         
   4  12   6        971.79       1174.34       183.91 o                         
  -6  13   6       2896.41       2670.41       196.91 o                         
  -5  13   6        929.47        867.71       145.59 o                         
  -4  13   6        800.19        910.97       219.23 o                         
  -3  13   6        423.16        579.66       133.59 o                         
  -2  13   6        143.53        160.95       115.62 o                         
  -1  13   6          3.70        -33.97        92.75 o                         
   0  13   6        182.26        197.90        96.86 o                         
   1  13   6        257.59        167.27       102.14 o                         
   2  13   6        860.58       1000.00       119.89 o                         
  -3  14   6       3887.13       3744.81       358.26 o                         
  -2  14   6       4106.39       4232.54       294.57 o                         
  -3 -14   7       2453.61       2362.94       240.21 o                         
  -2 -14   7       2417.75       2488.20       195.24 o                         
  -1 -14   7       3743.92       3372.40       216.01 o                         
   0 -14   7       4555.50       4431.39       238.04 o                         
   1 -14   7       3979.54       4128.50       238.86 o                         
   2 -14   7       5205.77       4513.80       243.76 o                         
   3 -14   7       4784.18       4741.41       234.47 o                         
   4 -14   7       4661.47       4759.82       430.17 o                         
  -5 -13   7       3735.86       3749.87       278.24 o                         
  -4 -13   7       3759.51       3245.75       208.55 o                         
  -3 -13   7       2663.32       3031.53       335.42 o                         
  -2 -13   7       1654.53       1715.48       181.48 o                         
  -1 -13   7        834.60        993.86       146.88 o                         
   0 -13   7       1030.97       1053.05       169.51 o                         
   1 -13   7       1289.57       1305.89       132.08 o                         
   2 -13   7        288.50        324.85       101.50 o                         
   3 -13   7         80.95          7.91       158.67 o                         
   4 -13   7         36.50         31.65        96.06 o                         
   5 -13   7        125.55        108.02       125.25 o                         
  -7 -12   7        802.91        515.97       241.97 o                         
  -6 -12   7        136.17        113.44        93.05 o                         
  -5 -12   7          5.06        102.86        99.33 o                         
  -4 -12   7        364.58        282.24        97.82 o                         
  -3 -12   7         87.29        214.46       108.19 o                         
  -2 -12   7        695.52        475.89       185.77 o                         
  -1 -12   7       4513.93       4866.82       257.44 o                         
   0 -12   7       3726.13       3602.03       180.93 o                         
   1 -12   7       2033.23       2211.19       148.37 o                         
   2 -12   7       2452.97       2718.56       156.66 o                         
   3 -12   7       3287.62       3381.93       170.70 o                         
   4 -12   7       3053.50       3145.22       165.92 o                         
   5 -12   7       3863.96       3952.04       183.34 o                         
   6 -12   7       4870.02       5292.41       461.42 o                         
  -8 -11   7       1282.63        653.62       229.00 o                         
  -7 -11   7       1724.13       1457.69       126.14 o                         
  -6 -11   7       2662.40       2324.39       146.04 o                         
  -5 -11   7       5764.00       6064.16       209.77 o                         
  -4 -11   7       6750.41       6999.82       241.16 o                         
  -3 -11   7       4550.27       4473.45       397.15 o                         
  -2 -11   7       5507.88       5811.03       429.48 o                         
  -1 -11   7       4297.32       4225.48       157.11 o                         
   0 -11   7       4013.35       3972.04       215.31 o                         
   1 -11   7        994.74       1092.44       112.80 o                         
   2 -11   7       2708.25       2971.59       177.28 o                         
   3 -11   7        683.19        837.65       131.52 o                         
   4 -11   7        209.13        240.68        89.85 o                         
   5 -11   7          8.59         31.86        82.06 o                         
   6 -11   7         23.03         19.84       106.33 o                         
   7 -11   7         62.32        139.92       111.03 o                         
  -9 -10   7       1889.26       1729.38       290.11 o                         
  -8 -10   7       2439.91       2175.84       171.61 o                         
  -7 -10   7       1034.25       1025.40       112.21 o                         
  -6 -10   7       1216.03       1313.59       122.33 o                         
  -5 -10   7       1918.36       1884.74       184.58 o                         
  -4 -10   7        861.93        746.48       101.97 o                         
  -3 -10   7        620.99        820.56       118.38 o                         
  -2 -10   7        301.92        217.50        72.81 o                         
  -1 -10   7       1151.52       1335.25        98.33 o                         
   0 -10   7       1701.88       1776.94       106.41 o                         
   1 -10   7       1423.60       1360.46       112.76 o                         
   2 -10   7       1761.96       1783.11       122.90 o                         
   3 -10   7       2982.98       3004.55       147.13 o                         
   4 -10   7       4976.38       5164.31       178.09 o                         
   5 -10   7       3625.95       3701.19       157.52 o                         
   6 -10   7       5175.14       5573.83       278.27 o                         
   7 -10   7       5064.75       4776.52       224.41 o                         
   8 -10   7       4384.64       4476.51       291.93 o                         
  -9  -9   7         92.54        225.13       102.74 o                         
  -8  -9   7         29.62        -60.97        70.17 o                         
  -7  -9   7        473.18        271.97        83.95 o                         
  -6  -9   7       2674.26       2688.13       144.32 o                         
  -5  -9   7       1397.30       1419.24       113.24 o                         
  -4  -9   7       5449.79       5386.65       179.94 o                         
  -3  -9   7       1384.30       1465.17       110.97 o                         
  -2  -9   7       1961.17       1915.80       105.72 o                         
  -1  -9   7      10082.91      10287.86       261.00 o                         
   0  -9   7       7348.63       6975.81       153.55 o                         
   1  -9   7       7102.74       7055.85       190.44 o                         
   2  -9   7       3677.62       4158.23       157.95 o                         
   3  -9   7       3392.16       3525.19       150.67 o                         
   4  -9   7       1701.98       1702.83       138.26 o                         
   5  -9   7       1359.28       1438.32       102.86 o                         
   6  -9   7        722.69        734.57       114.61 o                         
   7  -9   7        351.21        240.16       100.94 o                         
   8  -9   7        138.24        162.60       130.31 o                         
   9  -9   7        150.40         -3.60       120.81 o                         
 -10  -8   7       1631.42       1326.84       144.23 o                         
  -9  -8   7       3347.20       3087.89       187.11 o                         
  -8  -8   7       3966.85       3691.31       154.45 o                         
  -7  -8   7       3810.94       4161.71       162.47 o                         
  -6  -8   7       3062.08       2922.67       139.95 o                         
  -5  -8   7       3836.09       4247.98       209.89 o                         
  -4  -8   7       6921.72       6967.56       165.95 o                         
  -3  -8   7       2443.04       2298.81       102.77 o                         
  -2  -8   7       2866.14       3058.45       192.15 o                         
  -1  -8   7        277.72        248.53        56.17 o                         
   0  -8   7         23.52         56.95        49.84 o                         
   1  -8   7        453.70        381.71        59.27 o                         
   2  -8   7        108.33         21.12        49.22 o                         
   3  -8   7       2325.26       2318.04       119.01 o                         
   4  -8   7       1755.78       1885.37       106.84 o                         
   5  -8   7       2192.55       2357.61       149.06 o                         
   6  -8   7       3919.78       3819.51       181.54 o                         
   7  -8   7       5834.55       5737.10       211.96 o                         
   8  -8   7       2858.41       2882.29       208.90 o                         
   9  -8   7       4783.55       4474.71       446.83 o                         
 -10  -7   7       2268.00       2345.22       164.65 o                         
  -9  -7   7       1523.80       1470.42       135.25 o                         
  -8  -7   7       2013.69       1836.20       113.52 o                         
  -7  -7   7        405.08        342.51        76.21 o                         
  -6  -7   7        218.09        259.92        75.28 o                         
  -5  -7   7         26.89         76.10        55.26 o                         
  -4  -7   7        744.91        708.02        53.84 o                         
  -3  -7   7       3703.54       3666.14       109.69 o                         
  -2  -7   7        756.42        849.97        71.97 o                         
  -1  -7   7       3916.46       3779.77       108.78 o                         
   0  -7   7       8101.08       8032.57       154.16 o                         
   1  -7   7       4699.96       4663.92       116.66 o                         
   2  -7   7       9439.45       9698.77       177.26 o                         
   3  -7   7       5092.44       5211.39       132.43 o                         
   4  -7   7       4003.49       4258.06       120.58 o                         
   5  -7   7        839.13        865.90       101.10 o                         
   6  -7   7       2160.85       2235.41       160.87 o                         
   7  -7   7       3249.97       3760.17       271.21 o                         
   8  -7   7        499.28        627.83       166.04 o                         
   9  -7   7        632.48        301.22       216.04 o                         
  10  -7   7        145.99         91.35       210.49 o                         
 -11  -6   7        231.18        340.09       104.75 o                         
 -10  -6   7       1043.11        997.99       122.59 o                         
  -9  -6   7       1069.01       1146.14       124.72 o                         
  -8  -6   7       1773.44       1738.60       106.46 o                         
  -7  -6   7       2740.86       2754.82       126.96 o                         
  -6  -6   7       4753.60       4958.56       152.15 o                         
  -5  -6   7       2144.26       2060.27        93.99 o                         
  -4  -6   7      10863.76      11364.62       174.42 o                         
  -3  -6   7       9334.45       9615.98       139.34 o                         
  -2  -6   7       2155.34       2265.97        79.69 o                         
  -1  -6   7       4809.11       4609.72       121.10 o                         
   0  -6   7       1819.08       1523.27        73.12 o                         
   1  -6   7       1102.18       1063.82        64.33 o                         
   2  -6   7       2511.05       2566.97        87.82 o                         
   3  -6   7        425.95        446.54        44.93 o                         
   4  -6   7         58.43        -45.62        45.62 o                         
   5  -6   7        258.65        169.73        59.36 o                         
   6  -6   7        778.17        845.99        78.08 o                         
   7  -6   7        541.31        522.69       115.21 o                         
   8  -6   7       1706.00       1768.88       277.77 o                         
   9  -6   7       1961.00       1792.34       288.88 o                         
  10  -6   7       1617.66       1065.27       260.48 o                         
 -11  -5   7       4432.34       4611.13       230.01 o                         
 -10  -5   7       5485.52       5747.07       213.82 o                         
  -9  -5   7       3944.99       3762.92       225.20 o                         
  -8  -5   7       4566.64       4498.94       144.82 o                         
  -7  -5   7       4474.52       4526.91       144.43 o                         
  -6  -5   7       1576.22       1575.17        88.08 o                         
  -5  -5   7       1056.59       1138.16        97.03 o                         
  -4  -5   7       1795.09       1881.73        79.72 o                         
  -3  -5   7        264.81        156.16        45.89 o                         
  -2  -5   7        141.90        165.09        33.87 o                         
  -1  -5   7        319.73        416.90        47.59 o                         
   0  -5   7        663.80        641.29        57.27 o                         
   1  -5   7       7631.20       7624.71       133.16 o                         
   2  -5   7       1806.29       1729.27        64.72 o                         
   3  -5   7       8360.92       8740.99       134.32 o                         
   4  -5   7       2031.59       2058.38        84.31 o                         
   5  -5   7       5712.10       5621.74       140.78 o                         
   6  -5   7       6329.80       6096.27       147.28 o                         
   7  -5   7       6672.98       6821.88       237.21 o                         
   8  -5   7       3787.06       3584.68       361.04 o                         
   9  -5   7       1398.68       1198.60       244.44 o                         
  10  -5   7        417.75        512.26       208.02 o                         
 -12  -4   7        610.81        602.18       139.72 o                         
 -11  -4   7        344.55        149.34        88.32 o                         
 -10  -4   7         20.93        -18.25        75.30 o                         
  -9  -4   7       1236.57       1279.07       138.85 o                         
  -8  -4   7        130.17        150.68        57.93 o                         
  -7  -4   7       1397.47       1454.63        81.75 o                         
  -6  -4   7       4605.14       4331.15       106.87 o                         
  -5  -4   7       5931.42       6144.10       129.48 o                         
  -4  -4   7      11028.36      10975.85       160.04 o                         
  -3  -4   7      14019.16      14137.61       182.18 o                         
  -2  -4   7      14600.80      14577.93       170.08 o                         
  -1  -4   7       4172.17       3863.94        90.26 o                         
   0  -4   7       4323.08       4078.49       140.35 o                         
   1  -4   7       4946.98       4639.63       113.11 o                         
   2  -4   7       7602.39       7392.48       134.10 o                         
   3  -4   7       4232.28       4057.72        78.97 o                         
   4  -4   7       2481.40       2544.78        98.06 o                         
   5  -4   7       2431.05       2515.90        99.67 o                         
   6  -4   7        313.11        248.01        79.87 o                         
   7  -4   7        434.67        583.28        94.66 o                         
   8  -4   7          7.36          6.17       129.62 o                         
   9  -4   7        402.59        359.18       173.45 o                         
  10  -4   7        794.22        706.08       208.02 o                         
 -12  -3   7       2972.38       3604.43       384.49 o                         
 -11  -3   7       3462.61       3618.22       185.08 o                         
 -10  -3   7       6601.23       6848.64       219.66 o                         
  -9  -3   7       7590.66       7119.20       388.65 o                         
  -8  -3   7       5273.03       5481.90       148.21 o                         
  -7  -3   7       5858.54       5487.82       116.59 o                         
  -6  -3   7       9581.54       9647.37       150.37 o                         
  -5  -3   7       5749.58       5425.98       110.61 o                         
  -4  -3   7       8781.22       9015.83       184.82 o                         
  -3  -3   7       2980.47       2809.70        75.68 o                         
  -2  -3   7       2826.75       2653.68        73.21 o                         
  -1  -3   7        111.15        171.27        35.02 o                         
   0  -3   7       1645.68       1841.73        62.02 o                         
   1  -3   7       1031.48       1274.16        56.95 o                         
   2  -3   7         61.08         78.20        31.81 o                         
   3  -3   7       1236.35       1339.43        71.52 o                         
   4  -3   7       1472.79       1481.71        75.07 o                         
   5  -3   7       2026.76       2083.43       102.03 o                         
   6  -3   7       9658.38      10081.96       430.79 o                         
   7  -3   7       4239.59       4587.66       309.80 o                         
   8  -3   7       2642.10       2572.49       274.06 o                         
   9  -3   7       3469.30       3755.75       235.36 o                         
  10  -3   7       1625.16       1818.20       190.68 o                         
 -12  -2   7       2228.35       2034.47       519.09 o                         
 -11  -2   7       1159.89       1215.17       158.71 o                         
 -10  -2   7        689.25        782.90       113.13 o                         
  -9  -2   7        865.13       1015.76       104.79 o                         
  -8  -2   7        765.29        902.20        78.38 o                         
  -7  -2   7        202.78        210.53        44.54 o                         
  -6  -2   7        229.44        337.66        45.30 o                         
  -5  -2   7       1197.37       1111.03        59.46 o                         
  -4  -2   7       5108.01       5218.50       103.61 o                         
  -3  -2   7      13194.86      13602.49       142.51 o                         
  -2  -2   7       7530.95       7657.25       129.93 o                         
  -1  -2   7      24561.77      24895.94       221.15 o                         
   0  -2   7      17297.51      16899.08       165.45 o                         
   1  -2   7      25531.91      24698.21       242.96 o                         
   2  -2   7       9291.44       9116.83       106.83 o                         
   3  -2   7      13789.27      13274.38       230.85 o                         
   4  -2   7       3556.77       3426.10        95.23 o                         
   5  -2   7       4420.62       4813.54       359.83 o                         
   6  -2   7       5088.36       4668.46       282.09 o                         
   7  -2   7       1452.94       1794.78       177.77 o                         
   8  -2   7        555.06        455.41       108.20 o                         
   9  -2   7        215.53        169.61       108.33 o                         
  10  -2   7         87.44        137.88       103.30 o                         
 -12  -1   7       1149.04       1386.09       174.38 o                         
 -11  -1   7       3320.47       3244.39       259.14 o                         
 -10  -1   7       4132.75       4128.11       175.45 o                         
  -9  -1   7       3163.71       3131.98       117.74 o                         
  -8  -1   7       4645.73       4616.81       118.53 o                         
  -7  -1   7      10430.70      10228.57       154.38 o                         
  -6  -1   7      17094.80      16928.95       204.22 o                         
  -5  -1   7      12994.59      13102.09       170.23 o                         
  -4  -1   7      18805.69      18863.84       211.39 o                         
  -3  -1   7       7996.67       8099.33       109.28 o                         
  -2  -1   7       8794.17       8764.27       124.75 o                         
  -1  -1   7      15545.59      15522.42       137.05 o                         
   0  -1   7       3319.93       3174.30        66.62 o                         
   1  -1   7        114.80         83.81        31.42 o                         
   2  -1   7         18.74        -13.73        21.39 o                         
   3  -1   7         22.35         81.06        28.72 o                         
   4  -1   7         70.91        109.97        36.66 o                         
   5  -1   7        691.61        925.74       108.34 o                         
   6  -1   7       3746.34       3604.56       188.57 o                         
   7  -1   7       5228.88       5154.26       309.83 o                         
   8  -1   7       3719.24       3463.12       204.00 o                         
   9  -1   7       3031.74       3109.04       216.48 o                         
  10  -1   7       3433.34       3486.33       234.97 o                         
 -12   0   7       4435.08       4220.35       247.90 o                         
 -11   0   7       5220.17       5271.26       201.57 o                         
 -10   0   7       3981.84       4192.10       179.98 o                         
  -9   0   7       1535.64       1699.03        95.18 o                         
  -8   0   7       3000.96       3057.11       102.56 o                         
  -7   0   7        622.64        641.09        53.08 o                         
  -6   0   7          5.20         51.39        36.36 o                         
  -5   0   7          8.31         50.32        47.62 o                         
  -4   0   7         90.00        192.86        34.86 o                         
  -3   0   7       7699.73       7992.62        96.49 o                         
  -2   0   7      10384.53      10726.75       120.92 o                         
  -1   0   7       4935.11       4649.50        85.47 o                         
   0   0   7       8039.11       7697.69        91.50 o                         
   1   0   7      12307.46      12335.11       127.46 o                         
   2   0   7       6316.21       5882.63        80.85 o                         
   3   0   7      13109.61      12823.70       141.23 o                         
   4   0   7       6851.08       6670.65       127.93 o                         
   5   0   7       6384.19       5977.81       275.88 o                         
   6   0   7       6672.60       6904.19       380.51 o                         
   7   0   7       3697.30       3519.36       182.97 o                         
   8   0   7       2207.26       2308.73       179.56 o                         
   9   0   7       3174.79       3188.63       328.35 o                         
  10   0   7       1030.07       1058.62       152.92 o                         
 -12   1   7        250.08        353.47       104.50 o                         
 -11   1   7        764.14        821.46       108.53 o                         
 -10   1   7       2404.01       2670.67       156.05 o                         
  -9   1   7       3530.09       3418.62       126.03 o                         
  -8   1   7       1348.62       1303.32        76.26 o                         
  -7   1   7       9969.60       9632.91       169.98 o                         
  -6   1   7      16792.03      16835.41       203.27 o                         
  -5   1   7      15216.64      15282.54       187.39 o                         
  -4   1   7      13486.00      13704.16       132.80 o                         
  -3   1   7      20481.87      19924.31       162.59 o                         
  -2   1   7      11754.70      11658.11       126.46 o                         
  -1   1   7       7176.20       6777.58        81.79 o                         
   0   1   7       8611.83       8164.53        93.36 o                         
   1   1   7       6927.84       6593.66        85.96 o                         
   2   1   7       3051.25       2972.65        64.87 o                         
   3   1   7       4900.38       5012.84        82.82 o                         
   4   1   7        386.26        429.59        52.21 o                         
   5   1   7        414.33        536.66       218.79 o                         
   6   1   7        125.31         95.78        72.17 o                         
   7   1   7        643.43        777.42       109.50 o                         
   8   1   7       1151.05       1259.72       140.06 o                         
   9   1   7        687.81        760.32       209.22 o                         
  10   1   7       2397.78       2351.51       288.26 o                         
 -12   2   7       3949.53       4046.38       304.20 o                         
 -11   2   7       3447.61       3932.01       188.79 o                         
 -10   2   7       4320.76       4103.61       177.33 o                         
  -9   2   7       3885.34       4000.54       155.54 o                         
  -8   2   7       3459.54       3442.87       124.38 o                         
  -7   2   7       6084.79       6112.48       119.72 o                         
  -6   2   7       3207.51       3047.66        88.40 o                         
  -5   2   7       1487.22       1545.90        53.06 o                         
  -4   2   7       4021.86       3916.30        77.38 o                         
  -3   2   7         83.70         86.81        25.05 o                         
  -2   2   7         61.22         82.90        23.32 o                         
  -1   2   7        482.97        489.17        35.82 o                         
   0   2   7       1631.42       1541.74        50.54 o                         
   1   2   7       7414.97       7337.90       111.77 o                         
   2   2   7       7366.49       7265.02        97.46 o                         
   3   2   7       8877.73       8869.33       136.13 o                         
   4   2   7      10281.55      10242.06       158.97 o                         
   5   2   7       5482.88       5194.16       137.44 o                         
   6   2   7       6737.30       7178.81       227.20 o                         
   7   2   7       4395.43       4487.86       197.53 o                         
   8   2   7       5256.21       5630.77       237.77 o                         
   9   2   7       2900.49       3638.38       338.81 o                         
  10   2   7       3535.14       4261.13       341.90 o                         
 -12   3   7         74.52        132.79       126.54 o                         
 -11   3   7        138.52         87.31        87.35 o                         
 -10   3   7        124.83        192.75        85.00 o                         
  -9   3   7       1212.64       1408.27        96.44 o                         
  -8   3   7        903.53       1149.25        98.63 o                         
  -7   3   7       2122.38       2121.02        65.65 o                         
  -6   3   7      11994.93      12101.01       139.92 o                         
  -5   3   7       6019.84       5920.22       139.62 o                         
  -4   3   7       6387.39       6095.77        92.59 o                         
  -3   3   7      17819.73      17749.53       173.51 o                         
  -2   3   7      18390.93      18008.79       160.87 o                         
  -1   3   7      16149.81      15906.51       210.36 o                         
   0   3   7       6706.59       6375.83        99.56 o                         
   1   3   7      16046.75      15985.12       167.81 o                         
   2   3   7       4702.75       4631.78        80.90 o                         
   3   3   7      10862.02      10738.54       149.31 o                         
   4   3   7       3622.12       3720.38       101.54 o                         
   5   3   7       1370.00       1343.13       162.81 o                         
   6   3   7        503.79        464.76        64.75 o                         
   7   3   7          6.47        306.78       141.35 o                         
   8   3   7          2.05        158.64       138.88 o                         
   9   3   7        194.54        203.70       149.99 o                         
  10   3   7        631.66        528.31       187.65 o                         
 -12   4   7       2045.07       2330.71       167.33 o                         
 -11   4   7       3893.45       3835.00       240.84 o                         
 -10   4   7       4548.36       4804.49       289.97 o                         
  -9   4   7       9247.31       9144.63       200.81 o                         
  -8   4   7       4212.75       4026.24       139.49 o                         
  -7   4   7       4851.25       4810.47       123.29 o                         
  -6   4   7       6696.50       6718.61       116.13 o                         
  -5   4   7       3470.49       3288.18        83.58 o                         
  -4   4   7       4138.38       4172.49        88.49 o                         
  -3   4   7       3609.36       3583.53        84.77 o                         
  -2   4   7       2366.80       2373.17        75.33 o                         
  -1   4   7        690.48        658.78        50.30 o                         
   0   4   7        258.58        213.25        39.86 o                         
   1   4   7        399.59        420.33        39.66 o                         
   2   4   7       3030.51       3067.54        81.88 o                         
   3   4   7       2633.81       2604.95       103.26 o                         
   4   4   7       8246.59       8184.68       151.85 o                         
   5   4   7       7300.25       7355.03       151.69 o                         
   6   4   7       7159.60       6890.71       219.00 o                         
   7   4   7       6295.27       5960.26       357.33 o                         
   8   4   7       5245.99       5181.41       353.63 o                         
   9   4   7       4473.34       5407.88       372.15 o                         
 -12   5   7       1133.64       1066.72       120.63 o                         
 -11   5   7        886.28       1024.92       126.18 o                         
 -10   5   7        798.70        955.37       118.29 o                         
  -9   5   7       1149.41       1303.14       130.69 o                         
  -8   5   7        190.72        120.11        66.12 o                         
  -7   5   7         52.80         39.50        51.56 o                         
  -6   5   7        996.90       1001.93        68.25 o                         
  -5   5   7       4475.76       4634.93       107.54 o                         
  -4   5   7       1794.00       1788.42        63.24 o                         
  -3   5   7       9848.08       9703.49       124.09 o                         
  -2   5   7       8803.17       8520.48       123.50 o                         
  -1   5   7      12524.98      12272.31       186.18 o                         
   0   5   7      14450.49      13944.45       198.64 o                         
   1   5   7       7618.38       7132.87       136.06 o                         
   2   5   7       8424.56       8390.31       129.75 o                         
   3   5   7       5453.66       4973.50       155.13 o                         
   4   5   7       6744.67       6713.69       152.41 o                         
   5   5   7       2949.04       2828.96       110.53 o                         
   6   5   7       2616.93       2900.84       171.17 o                         
   7   5   7        497.81        549.92       169.75 o                         
   8   5   7        486.13        504.86       172.22 o                         
   9   5   7          8.80        104.93       163.57 o                         
 -12   6   7        385.59        296.62       118.84 o                         
 -11   6   7       1366.12       1392.44       181.22 o                         
 -10   6   7       1727.56       1743.12       192.51 o                         
  -9   6   7       4441.26       4263.12       157.26 o                         
  -8   6   7       5252.30       5192.96       142.20 o                         
  -7   6   7       3620.13       3525.64       120.66 o                         
  -6   6   7       7391.36       7518.44       170.20 o                         
  -5   6   7       8188.38       8199.79       125.03 o                         
  -4   6   7       5158.42       5109.47       116.04 o                         
  -3   6   7       3126.57       3175.92        94.57 o                         
  -2   6   7        582.16        674.14        53.04 o                         
  -1   6   7       4461.78       4442.39       119.56 o                         
   0   6   7       1337.66       1394.44        75.21 o                         
   1   6   7        166.24        174.83        45.65 o                         
   2   6   7        230.29        226.19        48.25 o                         
   3   6   7        529.46        503.33        68.68 o                         
   4   6   7       4317.06       4236.00       192.14 o                         
   5   6   7       1741.50       1709.09       118.67 o                         
   6   6   7       1241.65       1431.36       110.40 o                         
   7   6   7       2043.97       1473.28       232.71 o                         
   8   6   7       3546.88       3982.81       354.86 o                         
 -11   7   7       2320.13       2619.41       183.25 o                         
 -10   7   7       1243.16       1291.10       138.46 o                         
  -9   7   7       2929.73       2983.12       147.43 o                         
  -8   7   7       1766.91       1875.95       106.60 o                         
  -7   7   7        303.07        318.51        68.00 o                         
  -6   7   7         83.09        107.52        59.48 o                         
  -5   7   7        704.55        658.70        65.58 o                         
  -4   7   7         58.52        -26.36        46.10 o                         
  -3   7   7        671.34        655.16        59.96 o                         
  -2   7   7       2445.06       2434.87        81.33 o                         
  -1   7   7        353.44        285.52        64.36 o                         
   0   7   7       4235.24       4282.12       114.74 o                         
   1   7   7       7098.01       7255.79       156.05 o                         
   2   7   7       2066.42       2317.14       111.72 o                         
   3   7   7       3449.18       3481.99       142.20 o                         
   4   7   7       6264.72       6255.14       194.70 o                         
   5   7   7       4733.90       4679.98       177.42 o                         
   6   7   7       2870.52       2832.18       191.90 o                         
   7   7   7       2516.28       1960.85       264.19 o                         
   8   7   7       1933.88       1717.65       266.04 o                         
 -11   8   7          7.19       -100.16       100.16 o                         
 -10   8   7        315.03        314.62       112.05 o                         
  -9   8   7        755.85        552.26       113.41 o                         
  -8   8   7       1111.02       1054.85        94.74 o                         
  -7   8   7       2956.27       3168.98       132.39 o                         
  -6   8   7       2607.33       2665.27       119.25 o                         
  -5   8   7       1886.93       2108.55        96.31 o                         
  -4   8   7       2546.68       2508.10       111.33 o                         
  -3   8   7       6545.15       6517.14       139.19 o                         
  -2   8   7       2923.18       2918.20        99.86 o                         
  -1   8   7       1908.94       1879.98        99.11 o                         
   0   8   7       5333.23       5251.78       181.03 o                         
   1   8   7       4604.47       4598.18       154.58 o                         
   2   8   7       1608.60       1724.29       105.12 o                         
   3   8   7       1808.00       1929.02       116.71 o                         
   4   8   7       1217.25       1292.93       179.11 o                         
   5   8   7         11.79         46.27        80.06 o                         
   6   8   7          8.65         45.48       101.07 o                         
   7   8   7        638.33        714.25       131.04 o                         
 -10   9   7       2584.63       2298.28       185.53 o                         
  -9   9   7       3341.36       3254.49       165.33 o                         
  -8   9   7       2773.77       2807.80       138.02 o                         
  -7   9   7       3665.78       3932.94       150.92 o                         
  -6   9   7       3622.92       3817.78       144.03 o                         
  -5   9   7       1542.16       1506.83       100.80 o                         
  -4   9   7       1755.58       1791.39       103.14 o                         
  -3   9   7        168.38         99.61        56.73 o                         
  -2   9   7        467.79        415.70        64.46 o                         
  -1   9   7        175.47        104.80        71.27 o                         
   0   9   7         71.63         79.52        72.70 o                         
   1   9   7        962.57       1062.94        97.44 o                         
   2   9   7       3131.46       3032.48       140.57 o                         
   3   9   7        972.07        877.26        92.63 o                         
   4   9   7       4870.42       4959.41       205.52 o                         
   5   9   7       2270.17       2272.91       159.35 o                         
   6   9   7       3174.76       3293.80       723.03 o                         
  -9  10   7         50.36         41.15        91.15 o                         
  -8  10   7         90.39         69.26        80.58 o                         
  -7  10   7        205.52        258.70        82.29 o                         
  -6  10   7       1339.05       1401.30       107.75 o                         
  -5  10   7       2470.60       2152.29       118.94 o                         
  -4  10   7       2712.73       3012.48       130.52 o                         
  -3  10   7       4450.78       3909.72       181.98 o                         
  -2  10   7       6348.26       6505.63       198.51 o                         
  -1  10   7       3166.09       3036.33       151.11 o                         
   0  10   7       2648.27       2862.78       168.47 o                         
   1  10   7       4514.48       4268.34       171.52 o                         
   2  10   7       2107.37       2260.94       133.90 o                         
   3  10   7       1528.24       1919.27       149.66 o                         
   4  10   7       1890.68       2008.81       203.72 o                         
   5  10   7       1331.29       1327.50       139.32 o                         
  -8  11   7       2733.28       2845.17       148.25 o                         
  -7  11   7       2813.20       2924.07       148.39 o                         
  -6  11   7       2945.98       2814.44       140.90 o                         
  -5  11   7       2692.28       2873.57       205.14 o                         
  -4  11   7       2132.16       2348.72       169.45 o                         
  -3  11   7       3799.24       3936.58       203.51 o                         
  -2  11   7       1636.06       1415.66       168.40 o                         
  -1  11   7        550.70        553.31       104.41 o                         
   0  11   7         47.03         58.85        85.88 o                         
   1  11   7         37.33        -47.32        83.53 o                         
   2  11   7        201.64        240.28        90.62 o                         
   3  11   7        365.70        330.39       112.33 o                         
   4  11   7        561.43        506.93       152.82 o                         
  -7  12   7        483.86        369.58       124.41 o                         
  -6  12   7        190.21        166.81       114.28 o                         
  -5  12   7        348.83        239.97       119.64 o                         
  -4  12   7        777.84        587.98       128.89 o                         
  -3  12   7        987.27       1078.88       141.99 o                         
  -2  12   7       1511.38       1345.03       129.13 o                         
  -1  12   7       1430.01       1521.96       133.22 o                         
   0  12   7       2443.48       2357.69       151.46 o                         
   1  12   7       2439.45       2225.32       188.58 o                         
   2  12   7       2322.08       2460.34       156.34 o                         
   3  12   7       1039.71       1001.19       176.41 o                         
  -5  13   7       3193.00       3148.47       208.27 o                         
  -4  13   7       2963.85       2865.85       204.03 o                         
  -3  13   7       2584.90       2332.60       190.67 o                         
  -2  13   7       3777.63       3564.18       269.52 o                         
  -1  13   7       2203.06       2257.08       184.02 o                         
   0  13   7       1729.77       1470.26       135.94 o                         
   1  13   7       1471.45       1173.64       186.13 o                         
  -2 -14   8          7.80         64.27       163.27 o                         
  -1 -14   8          1.37        -27.98       115.46 o                         
   0 -14   8         93.74         26.06       136.20 o                         
   1 -14   8        169.41         59.36       154.34 o                         
   2 -14   8       1435.99       1417.72       170.49 o                         
  -5 -13   8       1434.55        713.49       260.48 o                         
  -4 -13   8       3487.83       3773.82       302.65 o                         
  -3 -13   8       3731.82       3713.84       272.29 o                         
  -2 -13   8       6353.27       6349.84       265.79 o                         
  -1 -13   8       6614.03       7138.12       308.02 o                         
   0 -13   8       3490.39       3478.20       213.48 o                         
   1 -13   8       4482.60       4135.23       217.29 o                         
   2 -13   8       3468.62       3349.64       178.43 o                         
   3 -13   8       3425.19       3079.43       175.47 o                         
   4 -13   8       2497.95       2404.71       162.88 o                         
  -6 -12   8       3585.73       2843.09       168.08 o                         
  -5 -12   8       3135.20       2924.41       171.88 o                         
  -4 -12   8       2432.76       2141.01       152.42 o                         
  -3 -12   8       1839.31       1832.93       256.44 o                         
  -2 -12   8       1879.30       1913.33       209.83 o                         
  -1 -12   8       2659.31       2402.61       178.98 o                         
   0 -12   8        517.73        513.38       104.85 o                         
   1 -12   8         15.46        107.83        94.15 o                         
   2 -12   8        285.85        215.29        97.15 o                         
   3 -12   8        304.30        322.55        99.88 o                         
   4 -12   8        769.09        768.74       112.90 o                         
   5 -12   8        493.70        397.46       132.22 o                         
   6 -12   8       1191.37        950.44       149.25 o                         
  -7 -11   8          7.14         -9.44        87.15 o                         
  -6 -11   8          0.22         12.15        87.45 o                         
  -5 -11   8        154.17        146.68        92.75 o                         
  -4 -11   8        316.30        378.88        99.72 o                         
  -3 -11   8       1412.04       1381.18       148.22 o                         
  -2 -11   8       1969.06       1891.72       240.18 o                         
  -1 -11   8       4988.77       5093.05       238.40 o                         
   0 -11   8       5559.00       5650.89       199.91 o                         
   1 -11   8       6603.14       7056.98       269.04 o                         
   2 -11   8       4997.89       5260.54       194.72 o                         
   3 -11   8       4053.70       4164.22       180.22 o                         
   4 -11   8       7250.77       7480.68       252.90 o                         
   5 -11   8       3377.81       3354.94       409.84 o                         
   6 -11   8       3812.22       3334.63       217.16 o                         
   7 -11   8       2600.24       2220.87       226.55 o                         
  -8 -10   8       3461.57       3243.02       237.06 o                         
  -7 -10   8       2805.36       2501.35       152.05 o                         
  -6 -10   8       3091.99       2989.01       178.76 o                         
  -5 -10   8       3201.19       3068.22       206.18 o                         
  -4 -10   8       5367.47       5452.86       194.48 o                         
  -3 -10   8       4650.91       4520.69       210.58 o                         
  -2 -10   8       4207.24       3996.78       170.51 o                         
  -1 -10   8       8470.65       8544.73       222.98 o                         
   0 -10   8       5844.44       5814.92       204.53 o                         
   1 -10   8       3877.76       3900.02       207.57 o                         
   2 -10   8        593.19        403.27        91.09 o                         
   3 -10   8        578.66        601.90        98.42 o                         
   4 -10   8         71.59         54.88        79.82 o                         
   5 -10   8        587.01        575.50       116.18 o                         
   6 -10   8        884.16        770.20       126.96 o                         
   7 -10   8        502.85        423.31       121.20 o                         
   8 -10   8       2917.53       2987.23       419.68 o                         
  -9  -9   8       2358.74       1900.54       163.80 o                         
  -8  -9   8       1764.53       1642.33       126.17 o                         
  -7  -9   8       1129.13       1228.79       115.39 o                         
  -6  -9   8        388.89        421.39        89.54 o                         
  -5  -9   8         16.86        108.43        77.39 o                         
  -4  -9   8         73.05        105.33        82.59 o                         
  -3  -9   8          0.34         17.63        64.34 o                         
  -2  -9   8       1438.40       1373.63       110.60 o                         
  -1  -9   8        436.59        367.31        72.72 o                         
   0  -9   8       3740.37       3544.97       135.43 o                         
   1  -9   8       8184.74       8027.57       207.24 o                         
   2  -9   8       9257.38       9476.06       277.17 o                         
   3  -9   8       4786.89       5011.80       171.11 o                         
   4  -9   8       5108.71       5014.67       172.74 o                         
   5  -9   8       8502.05       8301.32       260.89 o                         
   6  -9   8       5752.23       5707.61       230.16 o                         
   7  -9   8       2783.59       2643.10       175.23 o                         
   8  -9   8       4719.52       4946.39       289.68 o                         
 -10  -8   8         36.78        -47.55       115.81 o                         
  -9  -8   8        559.11        496.37       111.45 o                         
  -8  -8   8       2280.01       2187.94       162.03 o                         
  -7  -8   8       4935.73       5056.70       179.66 o                         
  -6  -8   8       3845.80       3685.09       212.30 o                         
  -5  -8   8       7171.21       7494.10       269.41 o                         
  -4  -8   8       5360.82       5371.62       153.11 o                         
  -3  -8   8       3859.59       3800.11       135.30 o                         
  -2  -8   8       6817.96       6642.99       185.91 o                         
  -1  -8   8       4182.78       4678.76       141.17 o                         
   0  -8   8       3061.13       2926.10       108.83 o                         
   1  -8   8       3754.82       3912.36       132.73 o                         
   2  -8   8       2055.46       2250.68       137.45 o                         
   3  -8   8        352.27        358.04        92.73 o                         
   4  -8   8        624.70        547.85        99.37 o                         
   5  -8   8         90.61        131.02        93.55 o                         
   6  -8   8          3.76         35.49        90.74 o                         
   7  -8   8        207.56        157.06        95.16 o                         
   8  -8   8        292.84        226.07       121.51 o                         
   9  -8   8       1404.55        717.19       274.68 o                         
 -10  -7   8       2611.83       2379.81       169.60 o                         
  -9  -7   8       4203.22       4303.26       456.69 o                         
  -8  -7   8       3352.85       3389.57       279.90 o                         
  -7  -7   8       3007.69       3056.51       143.41 o                         
  -6  -7   8       1778.80       1778.41       116.43 o                         
  -5  -7   8       3467.22       3689.49       148.40 o                         
  -4  -7   8       2327.01       2394.98        84.18 o                         
  -3  -7   8        471.05        456.05        60.81 o                         
  -2  -7   8         81.98         13.58        52.69 o                         
  -1  -7   8        356.05        408.36        61.55 o                         
   0  -7   8        895.22        867.97        98.43 o                         
   1  -7   8        561.16        539.33        60.84 o                         
   2  -7   8       2827.52       2833.63       100.45 o                         
   3  -7   8       2718.96       2776.57       134.28 o                         
   4  -7   8       5327.09       5578.81       154.45 o                         
   5  -7   8       5662.53       5737.64       201.13 o                         
   6  -7   8       7022.90       7592.88       226.12 o                         
   7  -7   8       1550.49       1748.58       130.85 o                         
   8  -7   8       2884.00       3416.17       388.19 o                         
   9  -7   8       3536.23       2960.69       377.08 o                         
 -11  -6   8        643.49        607.21       181.29 o                         
 -10  -6   8        357.69        319.45       151.52 o                         
  -9  -6   8       1149.78       1174.00       107.23 o                         
  -8  -6   8        143.74        271.49        73.08 o                         
  -7  -6   8         48.05        160.06        67.85 o                         
  -6  -6   8       1002.37        954.11        90.49 o                         
  -5  -6   8        780.26        806.22        74.46 o                         
  -4  -6   8       3064.96       3202.52       107.49 o                         
  -3  -6   8       1973.72       2083.46        99.01 o                         
  -2  -6   8       6595.51       6526.69       133.79 o                         
  -1  -6   8       6547.24       6458.03       144.83 o                         
   0  -6   8       3446.97       3489.78       113.89 o                         
   1  -6   8       4165.72       3969.22       127.20 o                         
   2  -6   8       4134.55       4110.72       118.15 o                         
   3  -6   8       4605.70       4519.84        99.64 o                         
   4  -6   8       3752.10       3579.57       138.26 o                         
   5  -6   8       2707.53       2929.07       149.54 o                         
   6  -6   8       3530.69       3611.34       279.32 o                         
   7  -6   8        119.17        211.00        95.89 o                         
   8  -6   8         46.48         82.71       166.04 o                         
   9  -6   8         43.30        172.22       195.05 o                         
 -11  -5   8       1534.80       1538.35       224.39 o                         
 -10  -5   8       2349.13       2384.19       287.72 o                         
  -9  -5   8       2310.64       2437.49       187.26 o                         
  -8  -5   8       2548.71       2760.87       129.94 o                         
  -7  -5   8       5892.01       5726.26       163.72 o                         
  -6  -5   8       5412.14       5478.06       152.24 o                         
  -5  -5   8       5143.71       5590.90       140.99 o                         
  -4  -5   8       6761.38       6651.27       132.52 o                         
  -3  -5   8       4007.99       4226.95        92.85 o                         
  -2  -5   8       5365.61       5174.06       105.95 o                         
  -1  -5   8       2839.17       2586.39        89.09 o                         
   0  -5   8        109.57        159.19        55.30 o                         
   1  -5   8       1299.82       1285.23       109.02 o                         
   2  -5   8        194.65        258.68        45.87 o                         
   3  -5   8          8.22         19.11        33.86 o                         
   4  -5   8        269.39        186.33        58.60 o                         
   5  -5   8       3540.61       3484.17       125.54 o                         
   6  -5   8       1373.80       1423.29        90.36 o                         
   7  -5   8       3612.99       4090.15       348.69 o                         
   8  -5   8       3312.66       3177.35       348.69 o                         
   9  -5   8       4125.28       4151.26       399.31 o                         
  10  -5   8       3316.47       3102.04       369.68 o                         
 -11  -4   8       2699.36       2739.76       205.40 o                         
 -10  -4   8       3828.03       3905.45       190.87 o                         
  -9  -4   8       3278.67       3259.48       136.53 o                         
  -8  -4   8       1298.43       1430.68        98.76 o                         
  -7  -4   8       2919.53       3082.63       130.35 o                         
  -6  -4   8       1142.52       1297.18        72.87 o                         
  -5  -4   8         76.37         80.15        43.29 o                         
  -4  -4   8          9.59        -13.41        39.66 o                         
  -3  -4   8        902.47       1002.73        56.71 o                         
  -2  -4   8       4259.84       4314.99       102.99 o                         
  -1  -4   8       5238.52       5458.61       132.44 o                         
   0  -4   8      10123.96      10302.98       158.20 o                         
   1  -4   8       2453.68       2523.73       118.01 o                         
   2  -4   8      10558.78      10321.04       146.50 o                         
   3  -4   8       4057.93       4103.65        93.73 o                         
   4  -4   8       5180.95       5213.34       135.27 o                         
   5  -4   8       6234.90       6333.91       147.56 o                         
   6  -4   8       8871.03       8702.07       260.28 o                         
   7  -4   8       5716.15       5837.49       375.85 o                         
   8  -4   8       2763.57       2952.66       321.53 o                         
   9  -4   8        712.34        685.71       199.38 o                         
  10  -4   8        186.10         47.08       113.08 o                         
 -12  -3   8         65.77       -106.85       106.85 o                         
 -11  -3   8         46.07         86.21       113.56 o                         
 -10  -3   8        442.91        487.72        99.83 o                         
  -9  -3   8       1326.92       1292.15        96.04 o                         
  -8  -3   8       2338.42       2465.90       119.04 o                         
  -7  -3   8       1426.12       1388.39        93.58 o                         
  -6  -3   8       4789.28       4529.94       111.11 o                         
  -5  -3   8       8421.40       8614.33       144.61 o                         
  -4  -3   8       8223.06       8029.96       161.54 o                         
  -3  -3   8       8896.40       8853.77       130.64 o                         
  -2  -3   8      14966.56      15073.79       175.94 o                         
  -1  -3   8       8877.39       8733.80       137.13 o                         
   0  -3   8       2957.43       2834.96        83.45 o                         
   1  -3   8       1258.49       1230.30        55.84 o                         
   2  -3   8       3290.08       3369.13        85.24 o                         
   3  -3   8        753.14        720.28        62.50 o                         
   4  -3   8          6.36         16.42        49.81 o                         
   5  -3   8        865.76        831.90        78.90 o                         
   6  -3   8         89.81         51.23       120.37 o                         
   7  -3   8        213.21        429.55       154.32 o                         
   8  -3   8       1000.98       1164.16       146.59 o                         
   9  -3   8       1372.36       1546.77       178.31 o                         
  10  -3   8       1351.32       1106.33       211.69 o                         
 -12  -2   8       4019.08       3761.75       434.26 o                         
 -11  -2   8       3050.53       3223.48       329.96 o                         
 -10  -2   8       5900.39       5794.73       304.90 o                         
  -9  -2   8       7408.19       7202.40       176.62 o                         
  -8  -2   8       1821.67       2124.21       110.35 o                         
  -7  -2   8       3202.81       3097.00        97.99 o                         
  -6  -2   8       4748.36       4837.46       206.00 o                         
  -5  -2   8       5180.94       5339.82       112.39 o                         
  -4  -2   8        767.97        850.49        61.96 o                         
  -3  -2   8         24.67         36.32        29.73 o                         
  -2  -2   8         40.13         50.59        30.09 o                         
  -1  -2   8       1638.65       1899.01        65.04 o                         
   0  -2   8       3286.12       3673.97        88.29 o                         
   1  -2   8       5301.77       5447.42        92.84 o                         
   2  -2   8       5170.95       5080.47        87.36 o                         
   3  -2   8       5436.40       5172.13       107.73 o                         
   4  -2   8        824.48        839.02        64.09 o                         
   5  -2   8       3765.99       3471.35       134.19 o                         
   6  -2   8       2274.73       2539.18       191.35 o                         
   7  -2   8       2929.48       3184.80       221.26 o                         
   8  -2   8       4866.98       5003.47       266.01 o                         
   9  -2   8       1657.91       1852.16       185.48 o                         
  10  -2   8        813.64        747.44       140.98 o                         
 -12  -1   8       1118.65       1162.84       131.40 o                         
 -11  -1   8         66.76         37.25        81.28 o                         
 -10  -1   8        336.19        299.55        91.45 o                         
  -9  -1   8         17.07         33.04        90.52 o                         
  -8  -1   8       1315.05       1391.61        92.91 o                         
  -7  -1   8        396.01        429.26        51.63 o                         
  -6  -1   8       2187.86       2388.19        95.13 o                         
  -5  -1   8       4054.10       4014.39        98.82 o                         
  -4  -1   8       8288.81       8298.95       133.74 o                         
  -3  -1   8       1635.52       1605.42        59.18 o                         
  -2  -1   8       5873.33       5537.77        94.98 o                         
  -1  -1   8       2910.56       2788.69        67.73 o                         
   0  -1   8      12799.13      12587.47       130.78 o                         
   1  -1   8       8960.28       8926.06       108.07 o                         
   2  -1   8      14042.01      13982.43       182.54 o                         
   3  -1   8       4785.08       4852.44        94.60 o                         
   4  -1   8        519.88        583.95        61.86 o                         
   5  -1   8       1070.46       1128.43        88.26 o                         
   6  -1   8        883.56        813.65       117.44 o                         
   7  -1   8        563.93        659.00       114.89 o                         
   8  -1   8       1132.26        975.47       135.14 o                         
   9  -1   8        141.56        349.67       109.50 o                         
  10  -1   8        410.85        549.30       190.73 o                         
 -12   0   8       1983.71       2088.09       159.56 o                         
 -11   0   8       3586.39       3314.69       180.41 o                         
 -10   0   8       5909.38       5967.63       209.40 o                         
  -9   0   8      10595.54      10207.81       208.25 o                         
  -8   0   8       9125.55       9413.82       196.08 o                         
  -7   0   8       4426.69       4568.29       110.51 o                         
  -6   0   8       9008.82       9157.33       147.86 o                         
  -5   0   8      11245.67      11435.84       162.96 o                         
  -4   0   8      12610.01      12723.76       151.05 o                         
  -3   0   8       7157.50       7322.04       102.51 o                         
  -2   0   8       8356.48       8293.02       109.25 o                         
  -1   0   8        754.55        698.75        41.17 o                         
   0   0   8          7.52         -4.76        25.22 o                         
   1   0   8        258.46        255.82        32.11 o                         
   2   0   8         78.45         75.12        24.98 o                         
   3   0   8        414.73        406.22        43.75 o                         
   4   0   8        771.25        824.69        55.96 o                         
   5   0   8       1740.53       1793.14       100.74 o                         
   6   0   8       3575.36       3666.07       185.86 o                         
   7   0   8       3056.52       3128.87       188.84 o                         
   8   0   8       1419.67       1667.92       225.89 o                         
   9   0   8       3574.26       3345.24       336.96 o                         
  10   0   8       2494.41       3184.75       341.28 o                         
 -12   1   8       3321.18       3166.87       185.29 o                         
 -11   1   8       2413.41       2752.22       216.00 o                         
 -10   1   8       2676.28       2807.32       189.34 o                         
  -9   1   8       5637.69       5669.60       161.15 o                         
  -8   1   8        139.52        135.32        70.29 o                         
  -7   1   8          0.03        -32.10        41.52 o                         
  -6   1   8        404.26        463.15        50.78 o                         
  -5   1   8       2279.80       2502.35        81.07 o                         
  -4   1   8       4328.79       4544.66        79.67 o                         
  -3   1   8       9351.98       9259.81       118.46 o                         
  -2   1   8       2610.69       2526.03        65.58 o                         
  -1   1   8      17580.70      17092.03       196.67 o                         
   0   1   8      13615.30      13171.70       131.03 o                         
   1   1   8      12120.54      11420.19       124.87 o                         
   2   1   8      16442.95      16247.49       145.15 o                         
   3   1   8      12295.61      12431.13       156.38 o                         
   4   1   8       3661.88       3654.28        92.85 o                         
   5   1   8       3897.56       3895.32       132.77 o                         
   6   1   8       4258.70       4096.47       190.56 o                         
   7   1   8       1181.95       1347.43       138.72 o                         
   8   1   8       1236.57       1243.66       223.45 o                         
   9   1   8        777.98       1164.03       224.68 o                         
  10   1   8        219.77         62.34       144.44 o                         
 -12   2   8       1257.18       1128.21       131.19 o                         
 -11   2   8       4184.74       4603.81       201.21 o                         
 -10   2   8       4044.15       3851.36       142.95 o                         
  -9   2   8       2346.40       2738.86       125.86 o                         
  -8   2   8       6734.20       6650.01       237.14 o                         
  -7   2   8       6469.14       6518.28       130.30 o                         
  -6   2   8      14829.39      14911.85       159.62 o                         
  -5   2   8      15026.53      15440.28       161.79 o                         
  -4   2   8      18587.92      18628.64       181.87 o                         
  -3   2   8      10248.69       9846.88       114.72 o                         
  -2   2   8      15387.43      14816.70       164.89 o                         
  -1   2   8       9728.15       9302.05       124.33 o                         
   0   2   8       9928.94       9791.82       126.91 o                         
   1   2   8        565.79        627.24        43.28 o                         
   2   2   8       1860.78       1843.86        76.76 o                         
   3   2   8          4.71         22.54        35.02 o                         
   4   2   8        270.47        275.17        43.75 o                         
   5   2   8        245.59        269.10        58.89 o                         
   6   2   8       1028.97        988.92       114.80 o                         
   7   2   8       3349.15       3307.59       317.21 o                         
   8   2   8       1643.49       1822.58       251.84 o                         
   9   2   8       1774.71       2127.51       283.32 o                         
 -12   3   8       2881.80       3056.67       189.00 o                         
 -11   3   8       3379.83       3396.86       186.89 o                         
 -10   3   8       3124.05       3525.14       143.71 o                         
  -9   3   8       2787.95       2715.13       128.61 o                         
  -8   3   8       2964.09       3344.95       134.06 o                         
  -7   3   8        614.49        577.74        47.70 o                         
  -6   3   8        468.72        514.23        43.40 o                         
  -5   3   8         18.00         27.03        37.16 o                         
  -4   3   8        104.16        148.71        37.03 o                         
  -3   3   8         84.42        120.73        29.04 o                         
  -2   3   8       1704.44       1699.99        57.77 o                         
  -1   3   8       2749.37       2764.65        72.72 o                         
   0   3   8       8973.27       8606.28       133.94 o                         
   1   3   8       8442.62       8470.14       119.04 o                         
   2   3   8       7912.74       7472.32       120.21 o                         
   3   3   8       9256.36       8924.82       142.35 o                         
   4   3   8       7265.98       7282.65       155.32 o                         
   5   3   8       7815.02       7344.22       227.41 o                         
   6   3   8       5968.88       6501.54       372.15 o                         
   7   3   8       6530.61       6718.20       391.28 o                         
   8   3   8       3047.52       3073.65       317.21 o                         
   9   3   8       2071.04       2618.79       306.16 o                         
 -12   4   8         14.17        162.64       101.83 o                         
 -11   4   8        367.48        405.15       108.32 o                         
 -10   4   8       2183.54       2651.36       134.20 o                         
  -9   4   8       1704.86       1601.88       108.98 o                         
  -8   4   8       2794.33       3001.56       164.68 o                         
  -7   4   8       4151.98       4001.98       118.92 o                         
  -6   4   8       8447.68       8582.45       135.69 o                         
  -5   4   8       9991.33       9828.56       149.00 o                         
  -4   4   8       8677.44       8844.77       130.65 o                         
  -3   4   8      12819.90      12827.41       145.48 o                         
  -2   4   8      12389.25      12211.16       152.81 o                         
  -1   4   8      11306.47      11068.28       183.84 o                         
   0   4   8       7502.28       7616.51       130.14 o                         
   1   4   8       5461.20       5706.49       112.52 o                         
   2   4   8       1578.75       1416.90        80.43 o                         
   3   4   8       1883.95       1940.60       110.83 o                         
   4   4   8        874.06        742.57        80.52 o                         
   5   4   8        999.18       1220.04        82.73 o                         
   6   4   8          4.88         48.76       133.95 o                         
   7   4   8        446.08        656.70       192.59 o                         
   8   4   8        300.96        433.26       179.01 o                         
   9   4   8       1319.97       1346.74       251.84 o                         
 -12   5   8       3328.31       3137.84       365.97 o                         
 -11   5   8       3875.63       3892.96       202.70 o                         
 -10   5   8       5683.31       5240.80       175.68 o                         
  -9   5   8       5685.49       5967.02       178.38 o                         
  -8   5   8       3914.12       3698.16       124.90 o                         
  -7   5   8       4347.42       4327.53       127.06 o                         
  -6   5   8       6202.97       5806.71       171.69 o                         
  -5   5   8       1735.45       1859.77        74.70 o                         
  -4   5   8       1054.17       1086.39        58.68 o                         
  -3   5   8        181.19        141.89        37.85 o                         
  -2   5   8        943.72        996.81        54.39 o                         
  -1   5   8       4459.49       4574.14       109.68 o                         
   0   5   8        870.73        960.56        62.86 o                         
   1   5   8       4103.09       3868.52       111.35 o                         
   2   5   8       2785.04       2672.30       114.78 o                         
   3   5   8       3595.46       3560.64       145.61 o                         
   4   5   8       3326.07       3323.29       180.77 o                         
   5   5   8       2739.19       2963.46       140.43 o                         
   6   5   8       5706.76       5463.43       356.71 o                         
   7   5   8       5249.35       5090.67       362.89 o                         
   8   5   8       4513.17       4728.34       369.68 o                         
 -11   6   8         38.08        -74.53        81.14 o                         
 -10   6   8          5.27        -45.54        67.29 o                         
  -9   6   8         65.42         74.62        90.96 o                         
  -8   6   8       1392.89       1339.27        96.53 o                         
  -7   6   8        993.54       1071.74        83.36 o                         
  -6   6   8       1156.88       1408.01        85.44 o                         
  -5   6   8       2994.51       3144.31       101.28 o                         
  -4   6   8       8213.81       8177.69       161.84 o                         
  -3   6   8       7436.67       7316.98       137.62 o                         
  -2   6   8       8842.31       8616.55       190.52 o                         
  -1   6   8      12235.31      12238.41       199.60 o                         
   0   6   8       8080.64       7696.18       156.17 o                         
   1   6   8       7705.52       7828.69       157.19 o                         
   2   6   8       6610.45       6808.78       189.22 o                         
   3   6   8       3079.54       3136.25       149.53 o                         
   4   6   8       1821.27       2045.46       276.85 o                         
   5   6   8        936.92       1000.37       103.94 o                         
   6   6   8        566.20        772.85       165.12 o                         
   7   6   8        314.04        232.09       179.01 o                         
   8   6   8        205.91        443.75       183.94 o                         
 -11   7   8       3242.51       3299.71       209.25 o                         
 -10   7   8       3434.96       3306.55       145.75 o                         
  -9   7   8       3735.03       3781.94       148.53 o                         
  -8   7   8       6902.94       6935.23       174.98 o                         
  -7   7   8       4306.01       4203.44       142.36 o                         
  -6   7   8       5575.48       5956.47       157.58 o                         
  -5   7   8       4146.66       4030.33       120.40 o                         
  -4   7   8       5857.16       5707.93       150.97 o                         
  -3   7   8       4778.99       4580.02       117.77 o                         
  -2   7   8       1924.14       2006.79        94.09 o                         
  -1   7   8        695.92        796.55        75.65 o                         
   0   7   8        562.77        673.29       102.55 o                         
   1   7   8         15.27          8.21        90.79 o                         
   2   7   8       1654.07       1797.45       106.38 o                         
   3   7   8       1603.94       1491.69       122.37 o                         
   4   7   8       2589.20       2913.66       238.71 o                         
   5   7   8       2401.54       2277.92       163.92 o                         
   6   7   8       3493.59       3464.97       212.37 o                         
   7   7   8       4472.51       5064.74       417.21 o                         
 -10   8   8        553.55        454.55       103.60 o                         
  -9   8   8        625.23        793.52       107.30 o                         
  -8   8   8         85.57        155.25        75.50 o                         
  -7   8   8        363.92        268.28       123.17 o                         
  -6   8   8        191.97        185.68        70.66 o                         
  -5   8   8        867.11        885.13        77.49 o                         
  -4   8   8        246.65        287.03        60.09 o                         
  -3   8   8       2751.64       2531.11       104.37 o                         
  -2   8   8       2413.86       2553.44       125.92 o                         
  -1   8   8       8331.10       8126.39       200.09 o                         
   0   8   8       5754.52       5409.20       306.72 o                         
   1   8   8       5657.65       5747.39       173.56 o                         
   2   8   8       3926.80       3815.07       149.53 o                         
   3   8   8       4707.55       5013.11       198.47 o                         
   4   8   8       4341.22       4535.45       267.32 o                         
   5   8   8       3612.05       3388.70       252.47 o                         
   6   8   8       2334.82       2302.36       212.00 o                         
 -10   9   8       1415.79       1282.84       154.48 o                         
  -9   9   8        663.27        738.93       109.96 o                         
  -8   9   8       1462.10       1455.59       111.88 o                         
  -7   9   8       2645.11       2511.30       129.68 o                         
  -6   9   8       3353.19       3055.25       135.65 o                         
  -5   9   8       4047.65       4249.21       149.41 o                         
  -4   9   8       4678.47       4379.07       133.99 o                         
  -3   9   8       6038.96       6030.51       188.92 o                         
  -2   9   8       2878.85       2710.96       140.85 o                         
  -1   9   8       1080.14       1230.88       108.25 o                         
   0   9   8       1392.93       1664.91       117.22 o                         
   1   9   8       1104.34       1110.99       105.33 o                         
   2   9   8        849.15        945.25        98.65 o                         
   3   9   8        101.60         66.85        90.23 o                         
   4   9   8        144.49        173.83       102.05 o                         
   5   9   8        243.31        246.44       102.52 o                         
   6   9   8        917.91        878.92       233.94 o                         
  -9  10   8       1359.62       1146.31       113.69 o                         
  -8  10   8       1427.89       1755.53       123.53 o                         
  -7  10   8       1298.19       1166.80       107.28 o                         
  -6  10   8       1474.16       1684.47       115.83 o                         
  -5  10   8        262.27        167.39       101.46 o                         
  -4  10   8         41.68        173.83       130.14 o                         
  -3  10   8          1.98         87.30        84.15 o                         
  -2  10   8        606.83        635.64       100.80 o                         
  -1  10   8       1759.64       1725.53       127.11 o                         
   0  10   8       3764.35       3484.02       162.47 o                         
   1  10   8       2412.75       2447.55       222.73 o                         
   2  10   8       3947.39       3973.43       268.73 o                         
   3  10   8       4122.92       4473.66       451.37 o                         
   4  10   8       4205.83       3677.06       198.51 o                         
   5  10   8       2380.45       2160.78       308.57 o                         
  -8  11   8        509.08        445.11       110.21 o                         
  -7  11   8        960.92        872.47       138.17 o                         
  -6  11   8       1145.37       1265.45       190.19 o                         
  -5  11   8       2340.94       2135.56       169.56 o                         
  -4  11   8       2407.23       2395.38       253.86 o                         
  -3  11   8       3983.40       3947.97       246.04 o                         
  -2  11   8       2713.69       2624.86       155.40 o                         
  -1  11   8       3299.49       3115.76       163.83 o                         
   0  11   8       2061.95       2049.41       184.23 o                         
   1  11   8       2729.28       2987.28       158.32 o                         
   2  11   8        637.95        641.13       119.03 o                         
   3  11   8        810.92        776.56       135.57 o                         
  -6  12   8       1678.27       1722.73       198.76 o                         
  -5  12   8       1007.72        924.81       147.22 o                         
  -4  12   8        369.93        301.20       120.31 o                         
  -3  12   8        165.52        110.50       113.64 o                         
  -2  12   8         60.62       -107.43       107.43 o                         
  -1  12   8         23.84         69.37        98.17 o                         
   0  12   8         17.62        140.94       125.44 o                         
   1  12   8        140.13         95.80        97.07 o
[truncated: 188,407 more chars]
